# Supplementary material for: Subcompartmentalisation of Proteins in the Rhoptries Correlates with Ordered Events of Erythrocyte Invasion by the Blood Stage Malaria Parasite
Source: PLoS One. 2012 Sep 25;7(9):e46160. doi: 10.1371/journal.pone.0046160 (PMC3458004; doi:10.1371/journal.pone.0046160)
Supplement: Table S1 — Integrative genomic, transcriptomic and proteomic search strategy to indentify P. falciparum proteins conserved across Plasmodium spp. and T. gondii but absent in Cryptosporidium spp. and ookinete proteomic and EST data sets. (XLSX) [file pone.0046160.s003.xlsx]

## Sheet: This Study
Suppl. Table S1. Zuccala et al.
OrthoMCL group ID	Plasmodium falciparum gene id(s)	Plasmodium berghei gene id(s)	Plasmodium vivax gene id(s)	Plasmodium chabaudi gene id(s)	Plasmodium yoelii gene id(s)	Plasmodium knowlesi gene id(s)	Toxoplasma gondii gene id(s)	Cryptosporidium parvum	Cryptosporidium hominis gene id(s)	presence in Hall et al. 2005 P. berghei ookinete proteome	presence in Patra et al. 2008 P. gallinaceum ookinete microneme proteome	presence in Lal et al. 2009 P. berghei ookinete microneme proteome	presence in Abraham et al. 2004 P. berghei EST library
OG2_97303	PF11_0309	PB000732.00.0	Pv092100	-	PY05171	PKH_092750-1	-	-	-	no	no	no	no
OG2_89992	PF14_0217	PB000459.02.0, PB000577.03.0	Pv085345	PC000445.02.0	PY00022	PKH_132640-1	-	-	-	yes	no	no	no
OG2_92883	PFA0385w	PB001254.02.0	Pv081390	PC000450.03.0	PY06178	PKH_020560-1	-	-	-	no	no	no	no
OG2_82951	MAL13P1.75	PB000050.02.0	Pv122555	PC000428.00.0, PC000223.03.0	PY00474	PKH_141380-1	76.m03392	-	-	yes	no	no	no
OG2_77378	PFE0370c	PB001288.02.0	Pv097935	PC001276.02.0	PY04329	PKH_102540-1	20.m00387	cgd6_4840	Chro.60558	no	no	no	no
OG2_86726	PFC0490w	PB401081.00.0, PB301183.00.0	Pv119685	PC000570.04.0, PC000805.03.0	PY01717	PKH_082840-1	-	-	-	no	no	no	no
OG2_72671	MAL13P1.385	PB000364.02.0	Pv083090	PC000290.04.0	PY05621	PKH_121060-1	49.m03354	cgd5_1130	Chro.50272	no	no	no	no
OG2_89611	PFC0221c	PB000856.02.0, PB402761.00.0	Pv119370	PC000259.01.0, PC106098.00.0	-	PKH_083530-1	-	-	-	no	no	no	no
OG2_73459	PF07_0026	PB001535.02.0	Pv087910	PC000957.01.0	PY00139	PKH_010580-1	57.m01741	-	-	no	no	no	no
OG2_73458	PF10_0267	PB000745.01.0	Pv111360	PC001028.02.0	PY03833	PKH_061150-1	583.m05381	-	-	no	no	no	no
OG2_72982	PF10_0360	PB001107.00.0	Pv110920	PC001294.02.0	PY01010	PKH_062100-1	35.m00848	cgd6_470	Chro.60065	no	no	no	no
OG2_97274	MAL13P1.264	-	Pv083500	PC000280.05.0	PY04526	PKH_120180-1	-	-	-	no	no	no	no
OG2_93061	MAL8P1.21	PB000081.02.0	Pv089030	PC000140.02.0	PY00517	PKH_050420-1	-	-	-	no	no	no	no
OG2_97175	PF10_0056	PB000603.03.0	-	PC000876.02.0	PY01288	PKH_080400-1	-	-	-	no	no	no	no
OG2_86677	PFF0780w	PB104113.00.0	Pv113940	-	PY01956	PKH_113290-1	-	-	-	no	no	no	no
OG2_97270	PF14_0636	PB108395.00.0	Pv117125	PC000140.01.0	-	PKH_123890-1	-	-	-	no	no	no	no
OG2_72988	PFE1370w	PB000652.02.0	Pv079865	PC000009.02.0, PC000739.03.0, PC000351.03.0	PY00398	PKH_100450-1	44.m00052	-	-	yes	yes	no	yes
OG2_72989	MAL7P1.157a	PB107422.00.0	Pv081745	PC102487.00.0	PY01477, PY01478	PKH_021330-1	33.m01349	cgd8_5130	Chro.80585	no	no	no	no
OG2_74335	PF14_0212	PB000975.02.0	Pv085375	PC000366.01.0, PC300147.00.0	PY04493	PKH_132700-1	20.m05957	-	-	no	no	no	no
OG2_97279	PFL2470c	-	Pv101460	PC000763.04.0	PY01335	PKH_146910-1	-	-	-	no	no	no	no
OG2_97278	PF14_0582	-	Pv117405	PC400383.00.0	PY05163	PKH_124500-1	-	-	-	no	no	no	no
OG2_80050	PF14_0512	PB001313.02.0, PB300530.00.0	Pv117785	PC000400.00.0, PC000315.04.0	PY00794	PKH_125260-1	80.m02218	cgd8_1060	Chro.80125	no	no	no	no
OG2_93498	PF14_0667	PB000497.02.0	Pv116970	PC000441.04.0	PY01698	PKH_123530-1	-	-	-	no	no	no	no
OG2_89769	PFB0575c	PB001141.00.0	Pv002895	PC000226.03.0	PY02990	PKH_040750-1	-	-	-	no	no	no	no
OG2_83027	PF13_0058	PB001555.02.0, PB000674.01.0, PB300785.00.0	Pv122365	PC000772.00.0	PY02798	PKH_140960-1	42.m03335, 44.m04681	-	-	yes	yes	yes	no
OG2_83026	PFC0980c	PB001123.02.0	Pv095130	PC001099.02.0	PY03669	PKH_081850-1	-	cgd3_450	Chro.30062	no	no	no	no
OG2_83025	PFL0375w	PB001249.02.0	Pv084415	PC000844.00.0, PC301964.00.0	PY04163	PKH_130640-1	55.m04772	-	-	no	no	no	no
OG2_83024	PF11_0261	PB000229.00.0	Pv091870	PC000364.00.0, PC302235.00.0	PY03512	PKH_092260-1	113.m01584	-	-	no	no	no	yes
OG2_83023	PF13_0231	PB000437.02.0	Pv083015	PC000760.02.0	PY01575	PKH_121220-1	-	-	-	no	no	no	no
OG2_83022	MAL13P1.84	PB000566.02.0	Pv122625	PC000418.03.0	PY06553, PY06554	PKH_141530-1	57.m00004	cgd2_1880	Chro.20204	no	no	no	no
OG2_77642	PF14_0651	PB000306.01.0	Pv117050	PC302342.00.0	PY02061	PKH_123710-1	50.m05675	-	-	no	no	no	no
OG2_72563	PF14_0429	PB000381.00.0	Pv118230	PC000197.02.0	PY07373	PKH_126110-1	59.m03524	cgd8_190	Chro.80030	no	no	no	no
OG2_83029	PF10_0050	PB000999.01.0	Pv094430	PC000678.00.0, PC100088.00.0	PY01760	PKH_080330-1	80.m02319	-	-	no	no	no	no
OG2_83028	PF14_0176	PB000252.00.0	-	PC106247.00.0	PY01645, PY01646	-	35.m00029	cgd1_2220	Chro.10253	no	no	no	no
OG2_70865	PF13_0354	PB001101.00.0	Pv115345	PC000982.01.0	PY03081	PKH_110280-1	38.m01067	cgd6_560	Chro.60075	yes	no	no	no
OG2_97188	PF10_0108	PB000114.00.0	Pv094775	-	PY02715	PKH_081060-1	-	-	-	no	no	no	no
OG2_93290	PFF0830w	PB000258.02.0	Pv113995	PC000609.01.0	PY04230	PKH_113190-1	-	-	-	no	no	no	no
OG2_72116	PFL0150w	PB000867.02.0	Pv084195	PC000248.04.0	PY05283	PKH_130180-1	76.m01562	cgd4_4320	Chro.40491, Chro.70263	no	no	no	yes
OG2_97185	PFE1295c	-	Pv079945	PC302281.00.0	PY03866	PKH_100610-1	-	-	-	no	no	no	no
OG2_97184	PF14_0040	PB001334.02.0	Pv086220	PC000172.05.0	-	PKH_134260-1	-	-	-	yes	no	yes	no
OG2_97187	PF14_0153	PB300690.00.0	Pv085675	PC000967.02.0	-	PKH_133170-1	-	-	-	no	no	no	no
OG2_97181	PF10_0302	PB000865.00.0	Pv111180	-	PY00523	PKH_061520-1	-	-	-	yes	no	yes	no
OG2_72115	PFI1130c	PB000051.00.0	Pv099560	PC000131.04.0	PY02415	PKH_072020-1	49.m03091	cgd1_2710	Chro.10306	no	no	no	no
OG2_97183	MAL7P1.111	PB001069.02.0	-	PC001085.02.0	PY01727	PKH_031470-1	-	-	-	no	no	no	no
OG2_97182	MAL8P1.20	-	Pv089020	PC000181.00.0	PY03586	PKH_050400-1	-	-	-	no	no	no	yes
OG2_71992	PF14_0059	PB001630.02.0, PB300226.00.0, PB300047.00.0, PB000693.00.0	Pv086120	PC000096.05.0, PC302052.00.0, PC000725.00.0	PY03867, PY04114, PY03219	PKH_134070-1	583.m05259	cgd6_5250	Chro.60604	no	no	no	no
OG2_71993	PFL1790w	PB000980.01.0	Pv100800	PC000817.00.0	PY05539	PKH_145560-1	583.m05438	cgd2_1460	Chro.20160	yes	no	no	no
OG2_144901	PFB0970c, PFB0926c	-	-	-	-	-	-	-	-	no	no	no	no
OG2_71991	PFD0590c	PB000150.01.0, PB000608.02.0	Pv000650	PC000008.00.0	PY04863, PY06115	PKH_030300-1	37.m00002	cgd3_4290	Chro.30484	no	no	no	no
OG2_144907	MAL13P1.97	PB102514.00.0	-	-	-	-	-	-	-	no	no	no	no
OG2_72673	PF10_0209	PB300833.00.0	Pv001940	PC000616.02.0	PY02253	PKH_060560-1	52.m01563	cgd6_3210	Chro.60373	no	no	no	no
OG2_144905	PF10_0380, PFD1165w	-	-	-	-	-	-	-	-	no	no	no	no
OG2_144904	PFE0065w	-	-	-	-	PKH_103200-1	-	-	-	no	no	no	no
OG2_97366	PFC1016w	PB404267.00.0	Pv095090	-	PY02293	PKH_081750-1	-	-	-	no	no	no	no
OG2_70860	PFI0420c	PB001341.02.0	Pv098875	PC000046.00.0	-	PKH_070610-1	-	cgd8_5280	Chro.80602	no	no	no	no
OG2_89618	PF11_0219	PB000022.00.0	Pv091680	PC302044.00.0	-	PKH_091860-1	-	-	-	no	no	no	no
OG2_89619	PFB0670c	PB000919.01.0	Pv002800	PC000718.01.0, PC301096.00.0	PY06392	PKH_040520-1	-	-	-	no	no	no	no
OG2_86459	PFI0650c	PB000335.00.0	Pv099100	PC000710.01.0	PY04842	PKH_071060-1	-	-	-	no	no	no	no
OG2_72111	PF07_0122	PB000412.00.0, PB300800.00.0, PB000195.01.0	Pv081770	PC000794.04.0	PY01473	PKH_021380-1	41.m00033	cgd4_1520	Chro.40174	no	no	no	no
OG2_80944	PFL0925w	PB000621.03.0	Pv123615	PC000698.03.0	PY01855	PKH_143610-1	20.m03963	cgd8_2450	Chro.80286	no	no	no	no
OG2_86455	PFI0750c	PB000412.02.0	Pv099195	PC000559.03.0	PY01320	PKH_071260-1	583.m11420	-	-	no	no	no	no
OG2_86454	MAL8P1.57	PB300057.00.0, PB000679.01.0	Pv089335	PC000635.04.0	PY02418	PKH_051070-1	-	-	-	no	no	no	no
OG2_83159	PFF0755c	PB001180.01.0, PB300399.00.0	Pv113915	PC000047.00.0, PC000066.05.0, PC300761.00.0	PY05535, PY06539	PKH_113340-1	-	-	-	no	no	no	no
OG2_72110	PF11_0293	PB000088.03.0	Pv092030	PC000815.00.0	PY05916	PKH_092610-1	65.m00003	cgd3_3750	Chro.30426	yes	no	no	no
OG2_86451	PF08_0091	PB000198.02.0	Pv123190	PC001346.02.0	PY04682	PKH_142700-1	20.m03855, 20.m03854	-	-	no	yes	no	no
OG2_86450	PFI1505c	PB001565.02.0	Pv087155	PC000548.04.0	PY07561	PKH_072930-1	-	-	-	no	no	no	no
OG2_86453	MAL8P1.55	PB001369.02.0, PB001054.01.0	Pv089320	PC000338.01.0	PY02422	PKH_051020-1	55.m04770	-	-	no	no	no	no
OG2_86452	PFI0900w	PB000361.01.0, PB000730.03.0	Pv099340	PC000464.04.0	PY02656, PY02658	PKH_071570-1	-	-	-	no	no	no	no
OG2_92968	MAL13P1.152	PB300986.00.0, PB300218.00.0	Pv116505	-	PY07030	PKH_122540-1	-	-	-	no	no	no	no
OG2_118471	PFI0510c	-	Pv098965	-	-	PKH_070790-1	-	-	-	no	no	no	no
OG2_97378	PFF0280w	-	Pv113455	PC300302.00.0	PY00627	PKH_114390-1	-	-	-	no	no	no	no
OG2_97379	PFF0240c	PB101509.00.0	Pv113410	-	PY03727	PKH_114470-1	-	-	-	no	no	no	no
OG2_77734	PFI1050c	PB000261.01.0	Pv099490	PC000001.04.0	PY02489	PKH_071860-1	-	-	-	no	no	no	no
OG2_77736	PF07_0129, PFD0085c, PFC0050c, MAL13P1.485, PFL2570w, PFB0695c, PFB0685c, PFL0035c, PF14_0761, PF14_0751	PB000470.03.0	Pv002785	PC000551.02.0, PC000053.05.0, PC301323.00.0	PY05999	PKH_040490-1	583.m05329	-	-	no	no	no	no
OG2_86675	MAL13P1.217	PB000341.00.0	Pv083070	PC000751.00.0	PY02948	PKH_121100-1	-	-	-	no	no	no	no
OG2_72511	PF13_0234	PB001070.00.0	Pv083035	PC001162.02.0	PY01233	PKH_121170-1	80.m00002	-	-	yes	no	no	no
OG2_86676	PF11_0403	PB000322.01.0	Pv092565	PC000754.01.0	PY05865	PKH_093680-1	-	-	-	no	no	no	no
OG2_86671	PF10_0105	PB000040.00.0	Pv094760	PC000184.04.0	PY02089	PKH_081030-1	55.m10302	-	-	no	no	no	no
OG2_86670	PF13_0081	PB000288.03.0	Pv122540	-	PY00477	PKH_141350-1	33.m01359	-	-	no	no	no	no
OG2_72515	PF13_0177	PB000844.01.0	Pv082565	PC000645.03.0	PY05724	PKH_122020-1	83.m01304	cgd1_250	Chro.10035	no	no	no	no
OG2_72514	PF08_0020	PB000364.01.0	Pv089035	PC000138.02.0	PY00518	PKH_050430-1	72.m00386	cgd3_2410	Chro.30281	yes	no	no	no
OG2_82927	PFD0300w	PB300734.00.0, PB001178.02.0	Pv000940	PC000069.01.0	PY05103	PKH_030860-1	583.m05625	-	-	no	no	no	no
OG2_72519	PFL1140w	PB000766.02.0	Pv123815	PC300212.00.0, PC000337.03.0	PY06735	PKH_144030-1	57.m01813	cgd7_260	Chro.70039	no	no	no	no
OG2_72518	PF10_0147	-	Pv094970	-	PY07439	PKH_081500-1	33.m01274	-	-	no	no	no	no
OG2_86678	PF08_0033	PB001125.00.0	Pv089185	PC001387.02.0	PY04502	PKH_050750-1	-	-	-	yes	yes	yes	no
OG2_86673	MAL13P1.229	PB000919.03.0	Pv083195	PC000008.01.0	PY02508	PKH_120850-1	-	-	-	no	no	no	no
OG2_73027	PF14_0197	PB000667.02.0	Pv085465	PC000462.00.0	PY01199	PKH_132870-1	-	cgd5_3660	Chro.50487	no	no	no	no
OG2_80087	PFL0280c	PB000315.01.0	Pv084310	PC000002.01.0	PY01764	PKH_130410-1	55.m00171	cgd3_1030	Chro.30134	yes	yes	no	yes
OG2_105287	PFL1305c	PB001308.02.0	Pv123980	-	-	PKH_144380-1	-	-	-	no	no	no	no
OG2_80851	PFB0190c	PB000240.02.0	Pv003635	PC000150.03.0	PY03271	PKH_041590-1	44.m04697	cgd4_4140	Chro.40471	no	no	no	no
OG2_80850	PF13_0024	PB000757.01.0	Pv122085	PC000832.03.0, PC000126.03.0	PY02186	PKH_140350-1	583.m05491	cgd8_640	Chro.80079	no	no	no	no
OG2_80857	PF13_0235	PB000462.03.0, PB001071.00.0	Pv083040	PC000356.00.0, PC000817.01.0, PC100812.00.0	PY01234	PKH_121160-1	-	-	-	no	no	no	no
OG2_80856	PFC0240c	PB000797.03.0	Pv119390	PC000645.01.0	PY05028	PKH_083460-1	583.m05339	cgd7_4920	Chro.70548	no	no	no	no
OG2_80855	PF14_0691	PB000661.03.0, PB001249.00.0	Pv116865	PC000548.02.0	PY05897	PKH_123300-1	35.m00025	cgd8_960	Chro.80115	no	no	no	no
OG2_82957	PF14_0229	PB300450.00.0, PB000637.03.0	Pv085290, Pv085285	PC000529.01.0, PC000703.02.0	PY06458, PY07085	PKH_132530-1	-	-	-	no	no	no	no
OG2_82958	MAL7P1.126	PB300636.00.0, PB000084.00.0	Pv096150	PC001008.02.0	PY00053	PKH_031760-1	20.m03974	-	-	yes	no	no	no
OG2_82959	PFF0750w	PB001179.01.0	Pv113910	PC001330.02.0, PC302579.00.0	PY06538	PKH_113350-1	44.m02519	-	-	no	no	no	no
OG2_80859	PFB0375w	PB000941.02.0, PB000227.03.0	Pv003865	PC001055.02.0, PC301539.00.0, PC000476.02.0, PC302312.00.0	PY03493	PKH_041170-1	-	-	-	no	no	no	no
OG2_80858	PF11_0059	PB300977.00.0, PB300294.00.0	Pv090920	PC300119.00.0	PY02384	PKH_090200-1	583.m05296	-	-	no	no	no	no
OG2_97373	PF13_0039	PB000885.02.0	-	PC301403.00.0	PY00034	PKH_140640-1	-	-	-	no	no	no	no
OG2_78583	PFE1290w	PB000208.03.0	Pv079950	-	-	-	-	-	-	no	no	no	no
OG2_97370	PF14_0351	PB001268.00.0	-	PC302463.00.0	PY03472	PKH_131220-1	-	-	-	no	no	no	no
OG2_82926	PFI0990c	PB000835.00.0	Pv099425	PC001171.02.0	PY05249	PKH_071740-1	541.m01148	-	-	no	no	no	no
OG2_93120	PF11_0109	PB000017.03.0	Pv091165	PC000518.02.0	PY03703	PKH_090760-1	-	-	-	no	no	no	no
OG2_86672	PF10_0090	PB001434.02.0	Pv094680	PC300195.00.0, PC300498.00.0	PY02537	PKH_080870-1	20.m03873	-	-	no	no	no	no
OG2_105282	PFL2155w	-	Pv101140	PC001105.02.0	-	PKH_146210-1	-	-	-	no	no	no	no
OG2_105218	PFI0915w	-	Pv099350	PC107037.00.0	-	PKH_071590-1	-	-	-	no	no	no	no
OG2_105219	PFI1055w	-	Pv099495	PC000831.00.0	-	PKH_071870-1	-	-	-	no	no	no	no
OG2_105281	MAL13P1.287	PB401017.00.0	-	-	PY01181	PKH_111260-1	-	-	-	no	no	no	no
OG2_93147	PF14_0693	PB000004.01.0	Pv116855	PC302309.00.0	PY06321	PKH_123280-1	-	-	-	no	no	no	no
OG2_74338	PF11_0242	PB000140.02.0	Pv091770	PC000595.02.0	PY00029	PKH_092060-1	42.m03637	-	-	no	no	no	yes
OG2_87458	PFI0230c	PB000792.02.0	Pv098680	-	PY04607	PKH_070190-1	-	-	-	no	no	yes	no
OG2_93497	PF14_0514	PB001314.02.0	Pv117775	PC001224.02.0	-	PKH_125240-1	-	-	-	no	no	no	no
OG2_105280	PF14_0701	PB001045.02.0	-	PC000354.05.0	PY03689	-	-	-	-	no	no	no	no
OG2_105215	PFI1690c	-	Pv086970	PC000803.04.0	-	PKH_073300-1	-	-	-	no	no	no	no
OG2_105216	PFI0410c	-	Pv098865	-	-	PKH_070590-1	113.m01286	-	-	no	no	no	no
OG2_105217	PFF1220w	-	Pv114365	-	PY02329	PKH_112440-1	-	-	-	no	no	no	no
OG2_86708	MAL7P1.31	PB000239.00.0	Pv088050	PC000924.01.0	PY04690	PKH_010850-1	-	-	-	no	no	no	no
OG2_82921	PFI0670w	PB001261.00.0, PB001112.01.0	Pv099115	PC000464.00.0, PC000704.04.0	PY02480	PKH_071100-1	-	-	-	no	no	no	no
OG2_92799	PFE0985w	-	Pv080265	PC000934.02.0, PC000901.01.0	PY00703	PKH_101280-1	-	-	-	no	no	no	no
OG2_92798	PF10_0285	PB000734.03.0	Pv111265	PC300110.00.0	PY02072	PKH_061350-1	-	-	-	no	no	no	no
OG2_86701	PF14_0105	PB000778.00.0	Pv085915	PC000064.03.0	PY04029	PKH_133700-1	-	-	-	no	yes	no	no
OG2_86700	MAL7P1.14	PB000802.03.0	Pv087725	PC000370.00.0	PY00681	PKH_010190-1	-	-	-	no	no	no	no
OG2_86703	PF10_0256, PF10_0255	PB000066.00.1	-	PC402184.00.0, PC106290.00.0	PY03820	PKH_061030-1, PKH_061020-1	-	-	-	no	no	no	no
OG2_77351	PF11_0401, PF11_0400	PB101248.00.0, PB000690.00.0, PB000689.00.0	Pv092555	PC404539.00.0, PC301758.00.0, PC301757.00.0	PY05176, PY07201, PY07202	PKH_093660-1	641.m01468	-	-	no	no	no	no
OG2_77356	PFB0275w	PB001031.03.0	Pv003745	PC000514.01.0, PC000807.04.0	PY05039	PKH_041360-1	35.m00013	cgd3_3100	Chro.30352	no	no	no	no
OG2_86704	PF10_0235	PB000311.02.0	Pv111500	PC000302.01.0	-	PKH_060840-1	83.m01287	-	-	no	no	no	no
OG2_86707	PF14_0299, PF14_0298	PB000493.02.0	Pv084950	PC000168.03.0, PC001332.02.0	-	PKH_131850-1	41.m01272	-	-	no	no	no	no
OG2_86706	MAL7P1.75	PB106264.00.0	Pv122980	PC000602.04.0	PY02879	PKH_142260-1	583.m05641	-	-	no	no	no	no
OG2_72467	PF14_0372	PB300740.00.0, PB000076.03.0	Pv118525	PC302506.00.0	PY00410	PKH_126700-1	23.m00148	cgd8_4850	Chro.80557	no	no	no	no
OG2_72465	PF14_0643	PB000131.00.0	Pv117090	PC301306.00.0	PY05576	PKH_123800-1	76.m00018, 76.m02654	cgd7_2810	Chro.70318	no	no	no	no
OG2_72464	PF13_0174	PB000322.02.0	Pv082545	PC000246.01.0	PY05729	PKH_122060-1	41.m01377	cgd8_5070	-	no	no	no	no
OG2_72462	PF14_0397	PB000214.03.0	Pv118400	PC302474.00.0	PY01293	PKH_126450-1	-	-	-	yes	no	no	no
OG2_72461	PF13_0204	PB000571.02.0, PB301141.00.0	Pv082770	PC301210.00.0	PY06251	PKH_121690-1	44.m02807	cgd7_4390	Chro.70486	no	no	no	no
OG2_72460	PFE0170c	PB000111.03.0	Pv097750	PC000505.00.0	PY04701	PKH_102970-1	641.m02554	cgd8_2440	Chro.80285	no	no	no	no
OG2_73115	MAL13P1.139	PB000163.03.0	Pv116600	PC103989.00.0	PY02026	PKH_122750-1	-	-	-	no	no	no	no
OG2_73116	PFL0490c	PB001597.02.0	-	PC000742.02.0	PY01827	PKH_130870-1	31.m00931	-	-	no	no	no	no
OG2_73117	PF14_0365	PB000486.03.0	Pv118565	PC000204.03.0	PY00666	PKH_126780-1	38.m00012	cgd6_870	Chro.60112	no	no	no	no
OG2_73111	PF14_0312	PB000438.01.0	Pv084885	PC000656.03.0, PC000780.03.0	PY05262	PKH_131620-1	46.m01654	-	-	no	no	no	no
OG2_72469	PF14_0492	PB001088.00.0	Pv117895	PC001255.02.0	PY01623	PKH_125460-1	31.m00003	cgd1_1370	Chro.10159	no	no	no	no
OG2_72468	MAL7P1.120	PB000095.00.0	Pv096240	PC000382.01.0	-	PKH_031600-1	50.m03370	-	-	no	no	no	no
OG2_80927	PFF1280w	PB000713.03.0, PB000700.03.0	Pv114425	PC300143.00.0	PY06067	PKH_112290-1	20.m03717	cgd1_1240	Chro.10145	no	no	no	no
OG2_70644	PF07_0054, PF11_0062	PB300781.00.0, PB001051.00.0, PB001306.02.0	Pv090935, Pv122930	PC000195.04.0, PC000354.03.0, PC302253.00.0	PY02616	PKH_142130-1, PKH_090230-1	50.m03422, 541.m02039, 25.m00008	cgd5_3170, cgd7_1700	Chro.50055, Chro.70200	yes	yes	yes	no
OG2_70647	PF11_0061	-	Pv090930	-	-	PKH_090220-1	49.m03134	cgd8_5230	Chro.80597	no	yes	no	no
OG2_80254	PFD1015w	PB000747.00.0	Pv090145	PC000030.01.0	PY05566	PKH_052550-1	583.m00625	cgd8_5140	Chro.80586	no	no	no	no
OG2_87258	PF13_0085	PB000727.03.0	Pv122575	PC000613.01.0	PY04620	PKH_141430-1	49.m00046	-	-	no	no	no	no
OG2_73450	PFA0150c	PB000855.03.0	Pv081605	PC000731.01.0	PY01512	PKH_021040-1	-	-	-	no	no	no	no
OG2_86976	PF11_0073	PB000205.00.0	Pv090985	PC000042.01.0	PY03369	PKH_090340-1	-	-	-	no	no	no	no
OG2_97430	PFD0890w	PB000497.01.0	Pv090010	-	PY07423	PKH_052250-1	-	-	-	no	no	no	no
OG2_71174	PFI1295c, PFB0465c	PB001144.02.0, PB000051.03.0	Pv003965, Pv099745	PC000410.04.0, PC001062.02.0	PY04355, PY00444	PKH_072350-1, PKH_040980-1	44.m02804	cgd4_380, cgd7_2450	Chro.40052, Chro.70281	no	no	no	no
OG2_71177	PFI0685w	PB000965.01.0	Pv099125	PC000131.00.0	PY02484	PKH_071120-1	20.m03736	cgd2_2420	Chro.20259	no	no	no	no
OG2_71170	PFC0300c	PB001182.00.0, PB300357.00.0	Pv119480	PC001280.02.0	PY05756	PKH_083280-1	583.m00012	cgd8_4350	Chro.80499	yes	yes	no	yes
OG2_71171	PF11_0065	PB000920.03.0	Pv090950	PC000415.04.0	PY03779	PKH_090260-1	25.m00221	cgd7_4760	Chro.70527	yes	yes	no	no
OG2_71173	PF08_0085, PFC0855w	PB001430.02.0, PB000927.01.0, PB300321.00.0	Pv123140, Pv095270	PC000385.02.0, PC000000.05.0	PY01792, PY00971	PKH_142600-1, PKH_082170-1	55.m00226, 35.m00006	cgd3_2670, cgd6_4180	Chro.60479	no	no	no	no
OG2_71178	PF14_0132	PB000223.00.0	Pv085780	PC000001.05.0	PY07168	PKH_133420-1	38.m00004	-	-	no	no	no	no
OG2_71051	PFE0285c	PB001071.01.0, PB000112.01.0	Pv097850	PC000106.02.0	-	PKH_102720-1	57.m01794	cgd8_4260	Chro.80490	yes	no	no	no
OG2_71372	PF07_0088	PB000915.02.0	Pv096265	PC000293.01.0	PY06068	PKH_031540-1	49.m00006	cgd6_4320	Chro.60495	yes	yes	no	no
OG2_92864	PFL2020c	PB000037.03.0	Pv101000	PC000280.02.0	PY01490	PKH_145920-1	-	-	-	no	no	no	no
OG2_92867	MAL13P1.250	PB000625.01.0	Pv083375	PC000560.04.0	PY00112	PKH_120430-1	-	-	-	no	no	no	no
OG2_71371	MAL13P1.96	PB000269.01.0, PB301511.00.0, PB001653.02.0	Pv122740	PC301935.00.0, PC000798.00.0	PY01780	PKH_141770-1	113.m01288	cgd4_2200	Chro.40250	yes	no	no	no
OG2_105368	PF14_0092	PB300804.00.0, PB000854.00.0	-	PC301250.00.0	-	-	-	-	-	no	no	no	no
OG2_92860	PF07_0090	PB000075.00.0	Pv096250	PC000278.02.0	PY02839	PKH_031570-1	-	-	-	no	no	no	no
OG2_117808	PFF0960c	PB001177.01.0	-	PC000218.02.0	-	-	-	-	-	no	no	no	no
OG2_117809	PFF1250w	-	Pv114395	-	-	PKH_112350-1	-	-	-	no	no	no	no
OG2_105364	PF10_0229	PB000873.03.0	-	PC000219.03.0	PY06470	-	-	-	-	no	no	no	no
OG2_105365	PF11_0084	PB000612.03.0	-	PC000703.01.0	-	PKH_090440-1	-	-	-	no	no	no	no
OG2_117804	PFI1755c	-	Pv093695	-	-	PKH_011750-1	-	-	-	no	no	no	no
OG2_117805	PFI1410c	PB000005.00.0	-	-	PY04176	-	-	-	-	no	no	no	no
OG2_118296	PF10_0362	-	Pv110910	-	-	PKH_062120-1	-	-	-	no	no	no	no
OG2_117803	PFF1235w	-	Pv114380	-	-	PKH_112380-1	-	-	-	no	no	no	no
OG2_105362	PF10_0258	-	Pv111405	PC000604.00.0	-	PKH_061060-1	-	-	-	no	no	no	no
OG2_105363	PF10_0247	PB300004.00.0	Pv111440	-	-	PKH_060960-1	-	-	-	no	no	no	no
OG2_80302	PFF1145c	PB000789.01.0, PB000740.00.0, PB000308.00.0	Pv114305	PC000083.03.0, PC300100.00.0	PY04198	PKH_112570-1	25.m01842	cgd7_3430	Chro.70382	no	no	no	no
OG2_92843	PF11_0154	PB000495.01.0	Pv091365	PC000197.05.0	PY00724	PKH_091160-1	-	-	-	no	no	no	no
OG2_76946	PF11_0168	PB001305.00.0, PB000297.02.0, PB000722.02.0, PB000721.02.0	Pv091435	PC000360.04.0, PC000594.00.0	PY02157, PY02159	PKH_091350-1, PKH_091340-1	44.m06355	-	-	no	no	no	no
OG2_71778	MAL13P1.344	PB301484.00.0	Pv115370	PC302630.00.0	PY04219	PKH_110230-1	35.m00001	cgd1_980	Chro.10119	yes	no	no	no
OG2_71779	PFF1335c	PB001025.01.0	Pv114480	PC000446.00.0	PY04638	PKH_112180-1	33.m02668	cgd5_1650	Chro.50218	yes	yes	no	no
OG2_71776	PFL1345c	PB000295.03.0	Pv124020	PC300268.00.0	PY03999	PKH_144460-1	541.m01178	cgd1_2450	Chro.10275	no	no	no	no
OG2_71777	PFE0450w	PB000569.03.0, PB000989.03.0, PB000032.03.0	Pv098020	PC000153.05.0, PC000646.00.0, PC000434.00.0	PY03258	PKH_102380-1	44.m02645	cgd7_1850	Chro.70215	yes	no	no	no
OG2_71775	PFB0895c	PB001115.01.0	Pv002575	PC300203.00.0, PC000144.05.0	PY04496	PKH_040080-1	46.m01636	cgd8_610	Chro.80076	no	no	no	no
OG2_71772	PF13_0095	PB001176.00.0, PB301377.00.0, PB300706.00.0	Pv122675	PC301448.00.0, PC000724.03.0	PY03411	PKH_141630-1	38.m01890	cgd2_1250	Chro.20137	yes	no	no	no
OG2_71773	PF13_0083	PB000283.02.0	Pv122550	PC000765.00.0, PC000885.01.0	PY00475	PKH_141370-1	59.m00073	-	-	no	no	no	no
OG2_97273	PFL1695c	PB301273.00.0	Pv100705	-	PY00509	PKH_145220-1	-	-	-	no	no	no	no
OG2_70821	PF10_0203	PB000446.01.0	Pv001905	-	PY04572	PKH_060500-1	64.m00002	cgd2_3410, cgd3_860	Chro.20360, Chro.30115	yes	no	no	no
OG2_70820	PFL2395c, PF14_0156	PB000758.00.0, PB000952.00.0	Pv101390, Pv085660	PC001400.02.0, PC000337.00.0	PY06281, PY06971	PKH_146760-1, PKH_133140-1	50.m05632, 145.m00601	cgd6_930	-	no	no	no	no
OG2_70823	PF10_0038	PB000529.03.0	Pv094375	PC000878.01.0	PY00943	PKH_080220-1	41.m01387	cgd7_5060	Chro.70566	yes	yes	no	no
OG2_70822	PFI1170c, PF14_0192	PB001317.02.0, PB001157.00.0	Pv085490, Pv099600	PC000178.03.0, PC000998.02.0	PY01204, PY02397	PKH_072100-1, PKH_132920-1	50.m00003, 38.m01100, 583.m00615	cgd2_4320	Chro.20464	yes	no	yes	no
OG2_89449	PFF0235c	PB000220.01.0	Pv113405	PC300639.00.0, PC300114.00.0	PY03728	PKH_114480-1	-	-	-	no	no	no	no
OG2_70826	PFL2325c	PB000244.02.0	Pv101315	PC000413.04.0	PY00378	PKH_146580-1	50.m03330, 20.m00334	cgd4_2680	Chro.40302	no	no	no	yes
OG2_70829	PFF1070c	PB000960.02.0	Pv114225	PC000619.04.0, PC000675.01.0	PY01291	PKH_112730-1	59.m03666	cgd6_1520	Chro.60189	no	no	no	no
OG2_70828	PFE0055c, PFB0595w, PFB0090c	PB300816.00.0, PB001185.02.0	Pv002875, Pv118690	PC000220.02.0	PY02986	PKH_127060-1, PKH_040690-1	57.m00015	cgd2_1800	Chro.20195	yes	no	yes	no
OG2_75679	MAL7P1.156	PB000588.00.0	Pv081735	PC000107.05.0	PY02956	PKH_021310-1	26.m00240, 583.m05312	cgd1_2570	Chro.10288	no	no	no	no
OG2_79559	PF14_0524	PB000775.00.0	Pv117715	PC001200.02.0	-	PKH_125130-1	-	-	-	no	no	no	no
OG2_75852	PF14_0630	PB000061.01.0	Pv117160	PC000764.04.0	PY06605	PKH_123950-1	80.m02262	cgd3_250	Chro.30038	yes	no	no	no
OG2_92846	PF10_0249	PB300442.00.0	-	PC300518.00.0, PC302557.00.0	PY05441	-	-	-	-	no	no	no	no
OG2_71516	PF07_0078	PB000015.01.0	Pv096345	PC000251.02.0	PY02459	PKH_031330-1	49.m03155	cgd5_360	Chro.50357	no	no	no	no
OG2_71517	PFI0300w	PB000306.02.0	Pv098750	PC000443.02.0	PY07558	PKH_070340-1	583.m05674	cgd1_1320	Chro.10154	yes	no	no	no
OG2_71514	PFL2165w	PB000287.00.0, PB300814.00.0	Pv101150	PC000147.04.0	PY03174	PKH_146250-1	76.m01689	cgd8_3300	Chro.80383	no	no	no	no
OG2_71515	PF14_0529	PB001025.02.0	Pv117690	PC000187.00.0	PY05746	PKH_125060-1	583.m05571	cgd5_3850	Chro.50468	no	no	no	no
OG2_75075	PF08_0132	PB300354.00.0, PB000888.03.0	Pv093640	PC000014.03.0	PY03701	PKH_011640-1	50.m00072	-	-	yes	no	no	no
OG2_71513	PF08_0094	PB001422.02.0	Pv123220	PC000389.02.0, PC300240.00.0	PY01171	PKH_142760-1	80.m02207	cgd4_3150	Chro.40359	no	no	no	no
OG2_71510	PF14_0717	PB000768.03.0	Pv118625	PC000761.03.0	PY00704	PKH_126900-1	59.m03462	cgd2_3220	Chro.20338	yes	yes	yes	no
OG2_89446	PF14_0135	PB301476.00.0	Pv085765	PC106132.00.0, PC000317.03.0	PY01402	PKH_133390-1	-	-	-	no	no	no	no
OG2_71518	PF14_0280	PB001204.00.0, PB300767.00.0	Pv085035	PC000232.02.0	PY01269	PKH_132020-1	76.m01550	cgd1_2470	Chro.10277	no	no	no	no
OG2_71519	PFF0430w	PB001086.01.0	Pv113595	PC302325.00.0, PC000439.00.0	PY02258	PKH_114050-1	641.m00192	cgd7_4220	Chro.70466	yes	yes	no	no
OG2_92689	PFF0875w	PB001111.03.0	Pv114030	PC000371.04.0	PY05071	PKH_113130-1	-	-	-	no	no	no	no
OG2_72083	MAL7P1.145	PB301453.00.0, PB000841.02.0	Pv081620	PC300836.00.0, PC001301.02.0	PY01438	PKH_021070-1	46.m01691	cgd2_700	Chro.20080	no	no	no	no
OG2_72082	PF14_0086	PB000849.00.0	Pv086005	PC001370.02.0	PY01376	PKH_133860-1	20.m03746	cgd1_3440	Chro.10384	no	no	no	no
OG2_72085	MAL13P1.82	PB106639.00.0	Pv122605	PC106162.00.0	PY06949	PKH_141490-1	25.m00001	cgd8_560	Chro.80072	no	no	no	no
OG2_72084	PFD0420c	PB300433.00.0, PB000739.01.0	Pv000820	PC000961.02.0	PY02238	PKH_030620-1	50.m03403	cgd7_2140	Chro.70245	no	no	no	no
OG2_72087	PFE1030c	-	Pv080220	-	PY07753	PKH_101190-1	-	-	-	no	no	no	no
OG2_105307	PFI0995w	PB000836.00.0	Pv099430	-	-	PKH_071750-1	-	-	-	no	no	no	no
OG2_72089	PF14_0256	PB001661.02.0	Pv085150	PC300528.00.0	PY07159	PKH_132270-1	44.m00029	cgd4_3930	Chro.40450	no	no	no	no
OG2_72088	PFF1105c	PB000663.00.0	Pv114265	PC000086.03.0, PC301960.00.0	PY04071	PKH_112650-1	20.m00001	-	-	no	no	no	no
OG2_84564	PF11_0248	PB001083.01.0	Pv091800	PC000756.03.0	PY01451	PKH_092120-1	20.m03679	-	-	no	no	no	no
OG2_117822	PF14_0119	-	Pv085855	-	-	PKH_133560-1	-	-	-	no	no	no	no
OG2_92963	PFL0870w	PB001080.02.0	Pv123575	PC300256.00.0	PY04732	PKH_143510-1	-	-	-	no	no	no	no
OG2_72249	PF11_0210	PB000109.00.0	Pv091650	PC000694.01.0	PY00890	PKH_091770-1	46.m01647	-	-	no	no	no	no
OG2_72248	MAL7P1.24	PB001536.02.0	Pv087920	PC301415.00.0	PY00137	PKH_010600-1	49.m00007	cgd3_4100	Chro.30461	no	no	no	no
OG2_72247	PF11_0112	PB001171.02.0	Pv091175	PC000398.02.0	PY01746	PKH_090780-1	49.m00066	cgd4_2390	Chro.40270	yes	no	no	no
OG2_70914	PF11_0225	PB000693.01.0	Pv091705	-	PY06050	PKH_091910-1	641.m00189	cgd6_5260	Chro.60605	yes	no	no	no
OG2_70917	MAL13P1.284	PB300754.00.0, PB001079.00.0	Pv114870	PC001209.02.0	PY02938	PKH_111310-1	46.m00029, 59.m00042	cgd6_3720	Chro.60426	yes	yes	no	no
OG2_72244	PF11_0524	PB000644.03.0	Pv091025	-	PY07662	PKH_090420-1	65.m01203	cgd4_2710	Chro.40305	yes	no	no	no
OG2_70911	PF14_0114	PB000951.01.0	Pv085875	PC000996.02.0	PY00161	PKH_133600-1	583.m05726	-	-	no	no	no	no
OG2_70910	PFI1020c	PB000440.00.0	Pv099455	PC000386.02.0	PY03601	PKH_071800-1	44.m00049	cgd6_20	Chro.60012	yes	no	no	no
OG2_72241	PFE0375w	PB001632.02.0	Pv097940	PC000437.04.0	PY05128	PKH_102530-1	55.m04805	cgd8_4460	Chro.80511	no	no	no	no
OG2_72240	PFI0490c	PB000028.01.0, PB000019.03.0	Pv098945	PC000191.03.0, PC000468.02.0	PY05488, PY03505	PKH_070750-1	41.m00005	cgd7_1670	Chro.70197	yes	no	no	yes
OG2_89683	PFA0540c	PB000353.03.0	Pv081245	PC300863.00.0	PY04376	PKH_020200-1	-	-	-	no	no	no	no
OG2_117826	PF10_0161	-	Pv001695	-	-	PKH_060070-1	-	-	-	no	no	no	no
OG2_117943	PFI1715w	-	Pv086945	-	-	PKH_073350-1	-	-	-	no	no	no	no
OG2_71209	PF10_0043	PB000360.03.0	Pv094400	PC001088.02.0	PY07370	PKH_080270-1	80.m00062	cgd5_970	Chro.50290	yes	yes	no	no
OG2_92680	MAL8P1.59	PB000247.00.0	Pv089360	PC000186.03.0	PY03490	PKH_051110-1	-	-	-	no	no	no	no
OG2_71203	PF14_0377	PB001163.00.0	Pv118500	-	PY06882	PKH_126650-1	641.m01460	cgd6_2620	Chro.60303	yes	yes	yes	no
OG2_71201	PFE1125w	PB000786.01.0	Pv080125	PC000287.02.0	PY00041	PKH_100970-1	37.m00755	-	-	no	no	no	no
OG2_92708	PF08_0097	PB000084.01.0	Pv123250	PC000564.00.0	PY06110	PKH_142820-1	-	-	-	no	no	no	no
OG2_71204	PF10_0046	PB000859.01.0, PB300110.00.0	Pv094410	PC000705.02.0	PY06662	PKH_080290-1	76.m01590	cgd3_2060	Chro.30243	no	no	no	no
OG2_71205	PF14_0083	PB300576.00.0, PB001143.02.0	Pv086020	PC000348.01.0	PY01682	PKH_133880-1	50.m00067	cgd6_4630	Chro.60531	yes	yes	no	no
OG2_84759	PFE1520c	PB000043.01.0	Pv079745	PC302071.00.0, PC000131.03.0	PY01814	PKH_100160-1	-	-	-	no	no	no	no
OG2_92682	PFI0840w	PB000416.03.0	Pv099280	PC000325.05.0	PY07177	PKH_071450-1	-	-	-	no	no	no	no
OG2_83021	PFL1030w	PB000314.00.0	Pv123705	PC000477.00.0	PY01137	PKH_143800-1	35.m01595	cgd2_4150	Chro.20444	yes	yes	yes	no
OG2_71193	PFL2485c	PB000644.00.0	Pv101475	PC001076.02.0	-	PKH_146940-1	52.m01634	-	-	no	no	no	no
OG2_71190	PFC0735w	PB001345.02.0	Pv095390	PC301443.00.0	PY04951	PKH_082460-1	46.m00005	cgd8_4360	Chro.80500	yes	no	no	no
OG2_71191	PF11_0256	PB301288.00.0	Pv091840	PC000512.00.0	PY00819	PKH_092200-1	50.m03083	-	-	no	no	no	no
OG2_71196	MAL13P1.47	PB300801.00.0, PB001151.00.0	Pv122330	PC000167.04.0	PY03110	PKH_140890-1	76.m01572	-	-	yes	yes	no	no
OG2_71197	PFC0225c	PB001053.00.0	Pv119375	PC000299.03.0	PY07445	PKH_083520-1	547.m00087, 25.m02935	-	-	no	no	no	no
OG2_71194	PF07_0059	PB000763.02.0	Pv122960	PC000698.02.0	PY01300	PKH_142210-1	80.m02257, 25.m01895	-	-	yes	yes	no	no
OG2_71195	PF14_0391	PB001103.02.0	Pv118430	PC000766.01.0	PY05525, PY05328	PKH_126510-1	33.m01368	cgd8_2870	Chro.80334	yes	no	no	yes
OG2_90250	PF14_0644	-	-	-	-	-	-	-	-	no	no	no	no
OG2_86755	PFE1010w	PB000146.00.0	Pv080240	PC301296.00.0	PY02192	PKH_101230-1	39.m00372	-	-	no	no	no	no
OG2_117945	PF11_0039	PB100384.00.0	-	-	PY04799	-	-	-	-	yes	no	no	no
OG2_77524	PFD1115c	PB000997.01.0, PB404064.00.0, PB000023.03.0, PB404065.00.0, PB404147.00.0	Pv090220	PC300332.00.0, PC000881.02.0	PY06456	PKH_052710-1	80.m02126	cgd1_1470	Chro.10170	no	no	no	no
OG2_83250	PF14_0170	PB000517.00.0, PB000726.00.0	Pv085590	PC302651.00.0, PC403407.00.0, PC000520.00.0	PY00416, PY03055	-	-	-	-	no	no	no	no
OG2_92686	MAL7P1.153	PB000066.03.0	Pv081710	PC300920.00.0	PY01307	PKH_021260-1	-	-	-	no	no	no	no
OG2_74854	MAL7P1.158	PB001304.02.0	Pv081750	-	-	PKH_021340-1	46.m03702	-	-	yes	no	no	no
OG2_74857	PFB0826c	PB001103.03.0	Pv002655	-	PY04711	PKH_040240-1	42.m03295	-	-	no	no	no	no
OG2_74920	PF08_0068	PB000940.00.0	Pv123005	PC000056.02.0	PY04441	PKH_142310-1	44.m02730	cgd8_2700	Chro.80315	no	no	no	no
OG2_93215	PF11_0076	PB000143.02.0	Pv091000	PC000675.00.0	PY05771	PKH_090370-1	-	-	-	no	no	no	no
OG2_93219	PFA0575c	PB000666.03.0	Pv081210	PC000060.00.0	-	PKH_020140-1	-	-	-	no	no	no	no
OG2_89573	PF11_0052	PB000711.03.0	Pv090885	PC000597.01.0	PY02378	PKH_090130-1	-	-	-	no	no	yes	no
OG2_89572	PFC0582c	PB100183.00.0	Pv119800	PC000492.04.0	PY02848	PKH_082600-1	-	-	-	no	no	no	no
OG2_89571	MAL13P1.228	PB300705.00.0, PB000918.03.0	Pv083180	PC300538.00.0	PY00591	PKH_120880-1	-	-	-	no	no	no	no
OG2_77975	PF10_0276	PB000125.02.0	Pv111310	PC000340.04.0	PY02950	PKH_061250-1	42.m00120	cgd7_4910	Chro.70547	no	no	no	no
OG2_89577	PF14_0609	PB000853.01.0, PB000534.02.0	Pv117260	PC300956.00.0	PY04484	PKH_124150-1	-	-	-	no	no	no	no
OG2_89576	PFC0435w	PB001106.03.0	Pv119625	PC001354.02.0	PY07388	PKH_082980-1	-	-	-	no	no	no	no
OG2_89575	PFL1800w	PB000259.01.0	Pv100810	PC000006.04.0	PY05868	PKH_145580-1	-	-	-	no	no	no	no
OG2_79632	PFI1145w	PB301406.00.0, PB000936.01.0	Pv099575	PC000487.04.0	PY05180	PKH_072050-1	-	-	-	yes	no	no	no
OG2_92806	PFD0170c	PB001000.02.0, PB300729.00.0	Pv001065	-	PY02446	PKH_031130-1	-	-	-	no	no	no	no
OG2_89579	PFC0220w	PB000855.02.0	Pv119365	PC000258.01.0, PC108145.00.0	PY03898	PKH_083540-1	-	-	-	no	no	no	no
OG2_89578	PF11_0046	PB301410.00.0, PB000622.01.0	Pv090860	PC000049.00.0	PY00905	PKH_090070-1	-	-	-	no	no	yes	no
OG2_105233	PF14_0130	-	Pv085795	PC000557.02.0	-	PKH_133450-1	-	-	-	no	no	no	no
OG2_86517	PFE0580w	PB000368.01.0	Pv080655	PC000276.04.0	PY03993	PKH_102130-1	-	-	-	no	no	no	no
OG2_76984	PF14_0043	PB001333.02.0	Pv086205	PC000277.03.0	PY00993	PKH_134230-1	80.m00007	cgd2_1270	Chro.20139	no	no	no	no
OG2_76980	PF14_0015, PF08_0022, PFC0065c	PB300951.00.0	Pv089050	PC000901.02.0	PY05572	PKH_050460-1	55.m04964	cgd8_600	Chro.80075	no	no	no	no
OG2_80824	PFI0470w	PB000027.01.0	Pv098925	PC301166.00.0	PY03501	PKH_070710-1	-	-	-	no	no	no	no
OG2_92839	PFF0145w	PB001235.00.0	Pv113315	PC000506.04.0	PY00216	PKH_114690-1	-	-	-	no	no	no	no
OG2_79080	PFF1085c	PB300880.00.0	Pv114240	PC301168.00.0	PY02213	PKH_112700-1	25.m01857	cgd6_2130	Chro.60249	no	no	no	no
OG2_93504	MAL8P1.99	PB001065.00.0	-	PC000603.04.0, PC300323.00.0	PY03875	-	55.m04996	-	-	no	no	no	no
OG2_74584	PFE0540w	PB000914.01.0	Pv080690	PC300199.00.0, PC001278.02.0	PY04898	PKH_102210-1	49.m03369	-	-	no	no	no	no
OG2_89687	PFD0840w	PB000858.03.0	Pv089965	PC302593.00.0, PC000748.03.0	PY04535	PKH_052140-1	-	-	-	no	no	no	no
OG2_79084	MAL13P1.71	PB000919.00.0	Pv122515	-	PY01883	PKH_141300-1	35.m00027	cgd5_3730	Chro.50480	no	no	no	no
OG2_74583	PFF0515c	PB000307.03.0	Pv113670	-	PY00497	PKH_113860-1	38.m01105	cgd8_3410	-	yes	no	no	no
OG2_106821	MAL13P1.413	-	-	-	-	-	-	-	-	no	no	no	no
OG2_72863	PFF0590c	-	Pv113750	PC000855.03.0	PY06519	PKH_113670-1	59.m00055	cgd2_1160	Chro.20128	no	yes	no	no
OG2_84589	PF11_0247	PB001080.01.0	Pv091795	PC000657.04.0	PY01452	PKH_092110-1	80.m00023	-	-	no	no	no	no
OG2_72867	MAL13P1.83	PB000389.01.0	Pv122620	PC000376.01.0, PC000817.02.0	PY06952, PY06555	PKH_141520-1	-	cgd7_1780	Chro.70208	no	no	no	no
OG2_72866	PF14_0361	PB000723.02.0	Pv118580	PC000283.00.0	PY02255	PKH_126810-1	83.m00020	cgd5_1270	Chro.50257	no	yes	yes	no
OG2_84588	PFB0391c	PB000827.03.0	Pv003890	PC000450.00.0	PY04776	PKH_041130-1	50.m05617	cgd1_1620	Chro.10186	no	no	no	no
OG2_73591	PF11_0244	PB000994.01.0	Pv091780	PC000047.05.0	PY06314	PKH_092080-1	20.m03803	-	-	no	no	no	no
OG2_72869	PFF0395c	PB000060.00.0	Pv113565	PC000327.02.0	-	PKH_114130-1	49.m00065	cgd6_5020	-	no	no	no	no
OG2_73593	PF14_0714	PB000061.03.0	Pv118610	PC001127.02.0	PY00265	PKH_126870-1	49.m03405	cgd5_3820	Chro.50471	no	no	no	no
OG2_73594	PF11_0169	PB000299.02.0	Pv091440	PC000116.05.0	PY02155	PKH_091360-1	74.m00760	-	-	yes	no	no	no
OG2_82148	PFA0420w	PB000536.02.0	Pv081355	PC301604.00.0, PC000291.05.0, PC000374.02.0	PY00631	PKH_020490-1	-	-	-	no	no	yes	no
OG2_93148	PF13_0163	PB000781.00.0	Pv082425	PC000310.00.0	PY01355	PKH_122310-1	-	-	-	no	no	no	no
OG2_73844	PFD0980w	PB300467.00.0, PB000971.00.0	Pv090105	PC300381.00.0	PY06285	PKH_052460-1	20.m03796	-	-	no	no	no	yes
OG2_73845	PF11_0092	PB000760.03.0	Pv091075	PC000804.04.0, PC000460.00.0	PY05855	PKH_090520-1	38.m01068, 46.m01605	cgd6_90, cgd7_4830	Chro.60020, Chro.70536	no	no	no	no
OG2_92781	PF07_0087	PB000309.01.0	Pv096280	PC000407.00.0	PY01731	PKH_031490-1	-	-	-	no	yes	yes	no
OG2_73267	PFB0805c	PB000257.02.0	Pv002675	-	-	PKH_040280-1	583.m05557	-	-	no	no	no	no
OG2_92834	PF14_0409	PB001118.03.0	Pv118335	PC000727.02.0	PY00096	PKH_126320-1	-	-	-	no	no	no	no
OG2_97180	PF14_0190	-	Pv085500	PC001000.02.0	PY01208	PKH_132940-1	-	-	-	no	no	no	no
OG2_84620	PFC0130c	PB000610.01.0	Pv119265	PC000347.03.0	PY03963	PKH_083740-1	42.m03489	-	-	no	no	no	no
OG2_84621	PFA0440w	PB000636.02.0	Pv081335	PC000179.05.0	PY05079	PKH_020450-1	55.m10265	-	-	yes	yes	no	no
OG2_84622	PFA0370w	PB000071.02.0	Pv081405	PC000126.01.0	PY06584	PKH_020590-1	55.m00277	-	-	no	no	no	yes
OG2_84623	PF13_0154	PB000050.00.0	Pv082365	PC300945.00.0	PY07292	PKH_122430-1	20.m00378	-	-	no	no	no	no
OG2_84624	PF14_0617	PB001609.02.0	Pv117210	PC000030.00.0	PY01373	PKH_124060-1	55.m05099	-	-	no	yes	no	no
OG2_84625	PF10_0204	PB001641.02.0	Pv001910	PC000478.00.0	PY03164	PKH_060510-1	80.m02128	-	-	no	no	no	no
OG2_84626	PF10_0182	PB000308.03.0	Pv001805	PC000186.05.0	PY02495	PKH_060300-1	-	-	-	no	no	no	no
OG2_72492	PF11_0257	-	Pv091845	PC000511.00.0	PY00818	PKH_092210-1	541.m02528	cgd5_720	Chro.50319	no	no	no	no
OG2_85085	PFL1330c	PB106171.00.0, PB000166.03.0	Pv124005	PC301100.00.0, PC000056.03.0	PY00533, PY00072	PKH_144430-1	-	-	-	no	no	no	yes
OG2_72677	PFE0585c	PB000367.01.0	Pv080650	PC000038.04.0	PY03995	PKH_102120-1	-	-	-	yes	no	no	no
OG2_84585	PF11_0262	PB000562.02.0	Pv091875	PC000363.00.0	PY03513	PKH_092270-1	44.m00030	-	-	no	no	yes	no
OG2_73261	PF14_0612	PB001022.01.0	Pv117245	PC302011.00.0	-	PKH_124120-1	42.m03483	-	-	no	no	no	no
OG2_71990	PF10_0136	PB001057.00.0	Pv094910	PC300550.00.0, PC000209.02.0	PY01920	PKH_081340-1	-	cgd3_3020	Chro.30342	no	no	no	no
OG2_74914	MAL8P1.46	PB000535.01.0	Pv089240	PC000121.05.0	-	PKH_050850-1	-	-	-	yes	no	no	no
OG2_81960	PFD0430c	PB000252.01.0	Pv000810	PC000807.02.0	PY00454	PKH_030600-1	20.m03849	-	-	no	no	no	no
OG2_93038	PFF1380c	PB000817.00.0	Pv114525	PC000152.02.0	PY06368	PKH_112080-1	-	-	-	no	no	no	no
OG2_81964	PF14_0605	PB300166.00.0	Pv117280	PC300551.00.0	PY06107	PKH_124190-1	55.m00012	cgd1_3310	Chro.10373	no	no	no	no
OG2_93070	PFF0790c	PB001085.01.0	Pv113950	PC107580.00.0	PY01959	PKH_113270-1	-	-	-	no	no	no	no
OG2_92783	PF14_0320	PB000288.01.0	-	PC300078.00.0, PC300077.00.0	PY07525	PKH_131540-1	-	-	-	no	no	no	no
OG2_71996	PF11_0441	PB000571.01.0	Pv092755	PC300048.00.0	PY04076	PKH_094050-1	49.m03237	-	-	no	no	no	no
OG2_93033	PFL2320w	PB000245.02.0	Pv101310	PC000594.03.0	PY00380	PKH_146570-1	-	-	-	yes	yes	no	no
OG2_84586	MAL8P1.62	PB001117.03.0	Pv089385	PC000498.02.0	PY03074	PKH_051160-1	50.m03235	-	-	no	no	no	no
OG2_93035	PFL2200w	PB000379.01.0	Pv101185	PC001113.02.0	PY05461	PKH_146320-1	-	-	-	no	no	no	no
OG2_93034	PFL2315c	PB300315.00.0	Pv101305	PC000377.02.0	PY03563	PKH_146560-1	-	-	-	no	no	no	no
OG2_93037	PFC0815c	PB100081.00.0, PB101928.00.0	Pv095310	-	PY06071	PKH_082280-1	-	-	-	no	no	no	no
OG2_93036	PFC0945w	PB000495.00.0	Pv095165	PC001045.02.0	PY02676	PKH_081920-1	-	-	-	no	no	no	no
OG2_89483	PFF0705c	PB000345.02.0	Pv113865	PC000870.02.0, PC000661.01.0	PY05485	PKH_113440-1	-	-	-	no	no	no	no
OG2_78119	PFC0960c	PB000832.02.0, PB000580.00.0	Pv095150	PC405157.00.0, PC000513.04.0	PY03753, PY03754, PY00340	PKH_081890-1	65.m01143	-	-	no	no	no	no
OG2_72670	PF11_0170	PB000298.02.0	Pv091445	PC301163.00.0	PY02154	PKH_091370-1	80.m00025	cgd2_1660	Chro.20180	no	no	no	no
OG2_89529	PF14_0648	PB000700.02.0, PB000785.03.0	-	PC000712.00.0, PC000744.02.0	PY05513	PKH_123740-1	-	-	-	no	no	no	no
OG2_73442	PF13_0331	PB000752.02.0	Pv115070	PC001042.02.0	PY00975	PKH_110840-1	583.m05394	cgd6_1490	Chro.60186	no	no	no	no
OG2_71995	PF14_0656	PB001017.03.0	Pv117025	PC301327.00.0	PY04361	PKH_123660-1	46.m00010, 80.m02342	cgd2_1480	Chro.20162	no	no	no	no
OG2_73447	PFE1445c	PB000995.02.0	Pv079800	PC302422.00.0	PY00695	PKH_100320-1	162.m00329	cgd5_830	Chro.50304	no	no	no	no
OG2_73444	PF10_0104	PB000041.00.0	Pv094755	PC000131.02.0, PC000185.04.0	PY02090	PKH_081020-1	-	cgd8_2110	Chro.80250	no	no	yes	no
OG2_89599	PFA0250w	PB001040.01.0	Pv081510	PC302074.00.0	PY07833	PKH_020830-1	583.m05533	-	-	no	no	no	no
OG2_80229	PFF0445w	PB000343.02.0, PB000013.03.0, PB000283.03.0	Pv113610	PC000076.04.0, PC000058.03.0, PC000857.01.0	PY07493, PY03633	PKH_114020-1	-	-	-	yes	no	no	no
OG2_89480	PF10_0037	PB000191.01.0	Pv094370	PC300709.00.0, PC401895.00.0	PY00942	PKH_080210-1	-	-	-	no	no	no	yes
OG2_72498	MAL13P1.176, PF13_0198, PFL2520w	PB000035.01.0, PB300852.00.0, PB000327.03.0, PB000144.00.0, PB001046.03.0, PB300875.00.0, PB000886.00.0, PB106153.00.0, PB000130.03.0, PB108649.00.0, PB000714.02.0, PB000244.01.0, PB300874.00.0, PB300390.00.0, PB000629.02.0, PB103906.00.0	Pv101585, Pv101495, Pv121920, Pv094255, Pv098585, Pv090325	PC301319.00.0, PC000362.05.0, PC001072.02.0, PC302084.00.0, PC301152.00.0, PC107416.00.0	PY04630, PY04930, PY02033, PY01185, PY03184, PY03432, PY02104, PY06018, PY03534, PY05995, PY00649, PY06381, PY04438, PY01365, PY05054	-	-	-	-	no	no	no	no
OG2_89591	PF14_0290	PB000717.01.0	Pv084985	PC000343.00.0	PY01259	PKH_131920-1	41.m00021	-	-	no	yes	no	no
OG2_89590	MAL7P1.73	PB000317.02.0	Pv122970	PC000534.02.0	PY02877	PKH_142240-1	55.m04999	-	-	no	no	no	no
OG2_89593	PFC0506w	PB000413.03.0	Pv119705	PC000105.01.0	PY01710	PKH_082800-1	50.m03238	-	-	no	no	no	no
OG2_89592	PF14_0792	PB102525.00.0	Pv117370	PC105019.00.0, PC108360.00.0	PY04137	PKH_124430-1	-	-	-	no	no	no	no
OG2_89595	PF11_0232	PB000262.00.0	Pv091740	PC300024.00.0, PC301868.00.0	PY03233	PKH_091980-1	-	-	-	no	no	no	no
OG2_80876	MAL7P1.97, PF07_0076	PB000548.00.0	Pv096385, Pv096375	PC106032.00.0	PY05858	PKH_031270-1, PKH_031260-1	50.m00070, 540.m00331, 540.m00192	-	-	no	no	no	no
OG2_89597	PF07_0025	PB001538.02.0	Pv087905	PC302205.00.0, PC000583.02.0	PY00140	PKH_010570-1	-	-	-	no	no	no	no
OG2_89596	PF14_0253	PB401991.00.0	Pv085165	PC400495.00.0, PC300033.00.0	PY02120	PKH_132300-1	-	-	-	no	no	no	no
OG2_97863	PF10_0119	-	Pv094830	PC001202.02.0	PY03476	PKH_081170-1	-	-	-	no	no	no	no
OG2_83524	PF11_0150	PB000352.00.0	Pv091350	PC000773.00.0	PY00729	PKH_091130-1	8.m00181	cgd3_980	Chro.30129	no	no	no	no
OG2_72773	PFE0925c	PB000422.01.0	Pv080320	PC000133.00.0	PY04051	PKH_101420-1	113.m00810	cgd3_3690	Chro.30417	no	no	no	no
OG2_82035	PF11_0371	PB000277.01.0, PB000185.03.0, PB107196.00.0	Pv092415	PC000701.00.0, PC302322.00.0, PC102176.00.0	PY01225	PKH_093390-1	-	-	-	no	no	no	no
OG2_82034	MAL13P1.351	PB000643.03.0, PB000189.03.0, PB001285.02.0	Pv115430	PC301662.00.0, PC000746.02.0, PC000006.05.0	PY00287, PY00288	PKH_110110-1	-	-	-	no	no	no	no
OG2_92800	PF14_0313	PB108243.00.0	Pv084875	PC000774.03.0	PY07682	PKH_131610-1	-	-	-	no	no	no	no
OG2_75837	PFD0920w	-	Pv090040	PC300097.00.0	-	PKH_052330-1	76.m03403	-	-	no	no	no	no
OG2_72772	PF10_0137	PB001564.02.0	Pv094915	-	PY01921	PKH_081350-1	76.m01646	-	-	no	no	no	no
OG2_72649	PFL1520w	PB000381.03.0	Pv100520	PC302490.00.0	PY07357	PKH_144840-1	59.m03498	cgd8_3690	-	no	no	no	no
OG2_72648	PFL2270w	PB300456.00.0	-	PC000831.01.0	-	PKH_146470-1	59.m03503	cgd6_5100	Chro.60588	no	no	no	no
OG2_86602	PF13_0290	PB001077.02.0	Pv114730	PC400830.00.0	PY04889	PKH_111630-1	583.m05348	-	-	no	no	no	no
OG2_97198	MAL7P1.95	PB301370.00.0	Pv096395	PC000124.00.0	-	-	80.m03956	-	-	no	no	no	no
OG2_74569	PF11_0443	PB000295.02.0	Pv092765	PC302203.00.0, PC000682.02.0	PY01970	PKH_094070-1	-	-	-	no	no	no	no
OG2_72643	PF14_0500	PB000597.00.0	Pv117855	PC403211.00.0	PY05177	PKH_125380-1	145.m00343	-	-	no	no	no	no
OG2_70803	MAL13P1.324	PB001049.03.0	Pv115190	-	PY02780	PKH_110610-1	25.m01796	-	-	no	no	no	no
OG2_72641	PF11_0271	PB000905.01.0	-	PC302354.00.0, PC000427.04.0	PY06467	PKH_092370-1	44.m02557	cgd4_40	Chro.40017	no	no	no	no
OG2_72640	PF07_0091	PB000682.00.0, PB000232.00.0	Pv096230	PC000289.05.0, PC300324.00.0	PY02267	PKH_031620-1	59.m03531	cgd8_1950	Chro.80228	no	no	no	no
OG2_72647	PFE0100w	PB001046.01.0	Pv097605	-	PY04374	PKH_103150-1	44.m05910	cgd4_4010	Chro.40458	no	no	no	no
OG2_97193	MAL13P1.180	-	Pv082745	-	-	PKH_121740-1	-	-	-	no	no	no	no
OG2_97190	PF08_0116	PB000653.00.0	Pv088245	-	PY05154	PKH_011230-1	-	-	-	no	no	no	no
OG2_97191	PFE0210c	PB000238.03.0	Pv097780	-	PY03781	PKH_102870-1	-	-	-	yes	no	no	no
OG2_72889	PFF1485w	PB000668.03.0, PB000153.03.0	Pv114630	PC000152.01.0	PY04518	PKH_111830-1	76.m01682	cgd3_3680	Chro.30416	no	no	no	no
OG2_72888	PFI0895c	PB000359.01.0	Pv099335	PC001205.02.0	PY02659	PKH_071560-1	42.m03611	cgd7_1080	Chro.70132	yes	no	no	no
OG2_144970	PF11_0489, MAL13P1.420	-	-	-	-	-	-	-	-	no	no	no	no
OG2_92759	PFF0990c	-	Pv114140	PC301391.00.0, PC101605.00.0	PY04227	PKH_112890-1	-	-	-	no	no	no	no
OG2_72881	PF13_0334	PB000811.03.0	Pv115115	-	PY05803	PKH_110750-1	25.m02929	-	-	no	no	no	no
OG2_72883	MAL8P1.141	PB000877.02.0	Pv093545	PC000112.05.0	PY00803	PKH_011430-1	52.m01546	cgd5_3780	Chro.50475	no	no	no	no
OG2_72882	PFF0740c	PB000278.00.0	Pv113900	PC000183.03.0	-	PKH_113370-1	33.m01319	-	-	no	no	no	no
OG2_72885	PF14_0784	PB104624.00.0	Pv084895	-	PY05263	PKH_131630-1	65.m02513	cgd1_530	-	no	no	no	no
OG2_86596	PF11_0378	PB000000.00.0, PB000288.02.0	Pv092445	PC106971.00.0, PC000776.03.0	PY05749	PKH_093450-1	-	-	-	no	no	no	no
OG2_72887	MAL13P1.257	PB000122.01.0	Pv083450	PC301297.00.0	PY06217	PKH_120280-1	80.m00075	cgd3_1630	Chro.30197	no	no	no	no
OG2_89525	PF11_0432	PB301163.00.0	Pv092705	PC000877.02.0, PC000500.01.0	PY03536	PKH_093940-1	-	-	-	no	no	no	no
OG2_78021	PFB0257c	PB106737.00.0	Pv003725	PC106110.00.0	PY01124	PKH_041400-1	55.m04879	cgd5_1970	Chro.50183	no	no	no	no
OG2_77031	PF13_0028	PB000986.02.0	Pv122115	PC301334.00.0	PY00562	PKH_140410-1	57.m01777	-	-	no	no	no	no
OG2_78022	PFE0955w	PB000203.02.0, PB301074.00.0	Pv080295	PC000510.01.0	PY06064	PKH_101380-1, PKH_094570-1, PKH_082050-1	50.m05624	cgd7_2890	Chro.70326	no	no	no	no
OG2_77036	MAL8P1.126	-	Pv088155	-	-	PKH_011050-1	65.m01132, 80.m02288	-	-	no	no	no	no
OG2_86448	PFI1400c	PB108222.00.0	Pv099875	PC100270.00.0	PY03916	PKH_072640-1	-	cgd8_1810	Chro.80210	no	no	no	no
OG2_86449	PFI0485c	PB000029.01.0	Pv098940	PC000192.03.0, PC000173.03.0	PY03504	PKH_070740-1	83.m01275	-	-	no	no	no	no
OG2_86446	MAL8P1.123	PB001295.02.0	Pv088135	PC000048.02.0, PC000655.04.0	PY06693, PY01387	PKH_011010-1	-	-	-	no	no	no	no
OG2_86447	PF08_0047	PB000211.01.0, PB000290.03.0	Pv089345	PC105721.00.0, PC000040.03.0	PY06142	PKH_051090-1	-	-	-	no	no	no	no
OG2_89625	PF08_0007	PB300949.00.0	-	-	-	PKH_050200-1	57.m03129	cgd7_4360	Chro.70484	no	no	no	no
OG2_86445	PFI1465w	PB000407.02.0	Pv099960	PC000412.02.0, PC301360.00.0	-	PKH_072810-1	52.m01584, 52.m01575	-	-	no	no	no	no
OG2_83148	MAL8P1.64	PB000818.02.0	Pv089415	PC000202.05.0	PY06156	PKH_051220-1	-	-	-	no	no	no	no
OG2_89621	PF08_0060	PB000047.02.0	-	PC000241.02.0, PC301042.00.0	PY05735	PKH_051480-1	-	-	-	no	no	no	no
OG2_83156	PF10_0047	PB001621.02.0	Pv094415	PC000074.04.0	PY05537	PKH_080300-1	540.m00205	cgd8_3370	-	yes	no	no	no
OG2_89977	PF14_0201	PB000807.00.0	Pv085445	PC000379.04.0	PY05715	PKH_132830-1	-	-	-	no	no	no	no
OG2_76615	MAL13P1.189	PB000685.02.0	Pv082830	PC000251.00.0	PY02720	PKH_121580-1	583.m05333	-	-	no	no	no	yes
OG2_89975	PF14_0497	PB300314.00.0	Pv117870	PC302285.00.0	PY06811	PKH_125410-1	-	-	-	no	no	no	no
OG2_77212	PF14_0248	PB000626.02.0	Pv085190	PC000046.05.0	PY01064	PKH_132350-1	641.m01557	-	-	no	no	no	no
OG2_78931	PFL1225c	PB107066.00.0	Pv123900	PC106255.00.0	PY05791	PKH_144220-1	-	-	-	no	no	no	no
OG2_77216	PFA0220w, PFA0215w	PB300888.00.0, PB301209.00.0, PB000087.00.0	Pv081545, Pv081540	PC000386.05.0, PC000812.00.0	PY01242	PKH_020900-1, PKH_020890-1	65.m01136	cgd7_4900	Chro.70546	no	no	no	no
OG2_89979	PF14_0227	PB000673.02.0	Pv085300	PC000274.03.0	PY07390	PKH_132550-1	46.m01669	-	-	no	no	no	no
OG2_78934	MAL8P1.113	PB001191.00.0, PB001217.00.0, PB000196.03.0	Pv123300	PC000730.04.0, PC300353.00.0, PC001040.02.0, PC000026.00.0	PY07462, PY06347, PY06348, PY04220	PKH_142900-1	55.m05013	-	-	no	no	no	no
OG2_86666	PFB0590w	PB001187.02.0	Pv002880	PC000221.02.0	PY02987	PKH_040700-1	-	-	-	no	no	no	no
OG2_72505	PF10_0068	PB000012.02.0	Pv094535	PC001374.02.0	PY03354	PKH_080550-1	55.m00241	cgd1_3530	Chro.10393	yes	yes	no	yes
OG2_86664	PFL1905w	PB000219.00.0	Pv100915	PC000105.02.0	-	PKH_145300-1	55.m04798	cgd7_4700	Chro.70520	no	no	no	no
OG2_72507	MAL13P1.184	PB000279.03.0	Pv082780	PC000493.04.0	PY06253	PKH_121670-1	59.m03646	-	-	no	no	no	no
OG2_86662	PF14_0787	PB401779.00.0, PB106478.00.0	Pv085380	PC102258.00.0	PY04492	PKH_132710-1	50.m07093	-	-	no	no	no	no
OG2_70809	PFL0495c	PB001596.02.0	Pv084520	PC000837.03.0, PC000741.02.0, PC300840.00.0	PY01826	PKH_130880-1	25.m01854	-	-	no	no	no	no
OG2_72502	PF08_0026	PB000663.02.0	Pv089085	PC000541.04.0	PY01886	PKH_050550-1	38.m01101	cgd8_4280	Chro.80492	no	no	no	no
OG2_83251	PF13_0327	PB000883.03.0	Pv115045	PC000591.04.0	PY01089	PKH_110900-1	42.m05857	-	-	no	no	no	no
OG2_73055	PF10_0337	PB001153.02.0	Pv110990	PC000658.03.0	PY05471	PKH_061960-1	55.m05015	-	-	yes	no	no	no
OG2_73054	MAL7P1.104	PB000371.01.0	Pv096320	PC000157.01.0	PY00332	PKH_031380-1	20.m00338	-	-	no	no	no	no
OG2_70808	PFC0800w	PB300597.00.0, PB000966.03.0	Pv095325	PC000166.00.0	PY03188	PKH_082330-1	41.m00031	-	-	no	no	no	no
OG2_72509	PFI0320w	PB000787.03.0	Pv098770	PC301005.00.0	PY03443, PY05019	PKH_070380-1	-	-	-	no	no	no	no
OG2_73053	PFI0365w	PB000320.02.0	Pv098825	PC000186.04.0, PC000163.05.0	PY04116	PKH_070480-1	27.m00857	cgd4_70	Chro.40020	yes	no	no	no
OG2_73052	PFE0240w	PB000614.02.0	Pv097805	PC405652.00.0	PY04879	PKH_102810-1	-	-	-	no	no	no	no
OG2_80844	PF14_0185	PB001045.03.0, PB000428.03.0	Pv085525	PC000688.03.0, PC000921.02.0	PY03573	PKH_132990-1	20.m03916	-	Chro.30192	no	no	no	no
OG2_80845	PF14_0126	PB300347.00.0, PB001049.02.0	Pv085820	PC300823.00.0	PY01547	PKH_133490-1	46.m01660	cgd4_1730	Chro.40196	no	no	no	no
OG2_144808	PFI1725w	-	Pv086935	-	-	-	-	-	-	no	no	no	no
OG2_80847	PF14_0504	PB000540.00.0, PB001426.02.0	Pv117830, Pv117840	PC000059.05.0, PC000341.05.0	PY04947	PKH_125340-1	50.m03260	cgd6_5220	-	no	no	no	no
OG2_80840	PF07_0017	PB300298.00.0	Pv087760	PC300373.00.0	PY01946	PKH_010260-1	42.m00105	cgd7_3980	Chro.70443	no	no	no	no
OG2_80841	MAL7P1.22	PB000551.02.0, PB300900.00.0, PB001279.00.0, PB001540.02.0	Pv087900	PC000307.00.0, PC302003.00.0, PC000424.04.0, PC000584.02.0	PY00141	PKH_010560-1	-	-	-	no	no	no	no
OG2_80842	PF07_0082	PB405470.00.0, PB000369.01.0, PB001408.02.0, PB000756.03.0, PB300440.00.0	Pv096325	PC000962.01.0	PY00331, PY02464	PKH_031370-1	59.m03379	-	-	no	no	no	no
OG2_80843	MAL13P1.88	PB001277.02.0	Pv122665	PC000381.02.0	PY03408	PKH_141610-1	42.m03397	cgd4_580	Chro.40074	no	no	no	no
OG2_73692	PF14_0571	PB000576.01.0	Pv117470	PC000364.04.0	PY05517, PY05518	PKH_124630-1	55.m00043	cgd6_2960	Chro.60342	no	no	no	no
OG2_80848	PFL1210w	PB000043.02.0, PB000277.02.0	Pv123885	PC000597.02.0	PY07371, PY05788	PKH_144190-1	65.m01098	-	-	no	no	no	no
OG2_80849	PFL2110c	PB000849.03.0	Pv101095	PC000784.00.0	PY01213	PKH_146100-1	49.m03244	cgd7_3040	Chro.70342	no	no	no	no
OG2_73695	PFL1370w	PB001392.02.0	Pv124045	PC000368.02.0	PY04005, PY05684	PKH_144510-1	80.m02355	cgd1_1490	Chro.10172	no	no	no	no
OG2_87109	PFE1095w	PB001361.02.0, PB000855.01.0	Pv080150	PC000333.01.0	PY06038	PKH_101030-1	-	-	-	no	no	no	no
OG2_71839	PFC0140c	PB000507.01.0	Pv119275	PC000247.00.0	PY05628	PKH_083720-1	641.m00001	cgd2_3010	Chro.20314	yes	yes	yes	no
OG2_71838	PFC0135c	PB000609.01.0	Pv119270	PC000246.00.0	PY01601, PY05627	PKH_083730-1	50.m03311	cgd3_3060	Chro.30346	yes	no	no	no
OG2_87009	PFF0670w	PB000793.03.0, PB000094.00.0	Pv113825	PC000089.00.0	PY01086	PKH_113520-1	25.m01794	-	-	no	no	no	no
OG2_89614	PF14_0432	PB000255.03.0	Pv118210	PC000734.00.0	-	PKH_126080-1	-	-	-	no	no	no	no
OG2_71831	PFA0500w	PB000850.02.0	Pv081280	PC000050.02.0	PY00421	PKH_020330-1	80.m02158	-	-	no	no	no	no
OG2_71830	PF14_0297	-	-	-	-	-	551.m00224	-	-	no	no	no	no
OG2_83032	PF11_0267	PB000962.03.0, PB000821.03.0	Pv091905	PC000233.00.0, PC302583.00.0, PC000391.03.0	PY00272, PY00273	PKH_092330-1	-	-	-	no	no	no	no
OG2_83033	MAL13P1.297	PB000284.03.0	Pv114960	PC302532.00.0	-	PKH_111100-1	59.m03474	cgd5_2770	Chro.50098	no	no	no	no
OG2_71835	PFF0125c	PB001115.02.0	Pv113295	PC000968.02.0, PC000233.05.0	PY00220	PKH_114730-1	55.m04855	cgd6_4690	Chro.60538	no	no	no	no
OG2_71834	PF13_0274	PB300385.00.0, PB001638.02.0	Pv083540, Pv083535	PC000569.01.0	PY02732	PKH_120110-1	-	cgd4_2380	Chro.40269	no	no	no	no
OG2_71837	MAL8P1.122	PB000783.03.0	Pv088120	PC000216.03.0	PY01891	PKH_010990-1	39.m00366	cgd4_4030	Chro.40461	no	no	no	no
OG2_71836	PFC0245c	-	Pv119400	PC001006.02.0, PC001275.02.0	PY02646	PKH_083440-1	33.m01269	cgd2_2360	Chro.20253	no	no	no	no
OG2_75908	PF14_0447	PB000083.02.0	Pv118150	PC000109.02.0	PY06896	PKH_125950-1	55.m04731	cgd1_730	Chro.10089	no	no	no	no
OG2_92789	PF13_0184	PB001017.00.0	Pv082610	PC001186.02.0	PY01761	PKH_121930-1	-	-	-	no	no	no	no
OG2_92780	MAL7P1.112	PB300212.00.0	Pv096275	PC000181.03.0	PY01732	PKH_031500-1	-	-	-	no	no	no	no
OG2_72479	PFL1290w	PB000489.02.0	Pv123965	PC302126.00.0	PY06717	PKH_144350-1	20.m03669	cgd3_1090	-	no	no	no	no
OG2_86718	PFE0600c	-	Pv080635	PC102462.00.0	PY07249	PKH_102090-1	83.m02721	-	-	no	no	no	no
OG2_86719	MAL13P1.277	PB000483.03.0, PB000049.02.0	Pv114815	-	-	PKH_111430-1	59.m06079	-	-	no	no	no	no
OG2_92784	PF08_0003	PB000871.00.0	Pv088850	PC000794.00.0	PY04984	PKH_050090-1	-	-	-	no	no	no	no
OG2_92785	PF08_0004	PB101537.00.0	Pv088855	PC102264.00.0	PY04983	PKH_050100-1	-	-	-	no	no	no	no
OG2_92786	PF07_0021	PB000772.03.0	Pv087800	PC000067.04.0	PY01051	PKH_010360-1	-	-	-	no	no	no	no
OG2_92787	PF10_0233	PB000483.00.0	Pv111515	PC300094.00.0	PY01461	PKH_060820-1	-	-	-	no	no	no	no
OG2_72470	PFL0540w	PB300500.00.0	Pv084575	PC000661.03.0	-	PKH_130990-1	583.m05330	cgd1_3720	Chro.10419	no	no	no	no
OG2_72471	PFI1590c	-	Pv087065	PC000292.05.0	PY04917	PKH_073100-1	52.m01606	cgd3_1790	Chro.30213	no	no	no	no
OG2_72472	PFL2050w	PB000301.03.0	Pv101030	PC000240.05.0	-	PKH_145970-1	-	cgd6_2510	Chro.60290	yes	no	no	no
OG2_72473	PFL1500w	PB001103.00.0	Pv124195	PC301263.00.0	PY05254	PKH_144800-1	583.m09114	cgd1_2060	-	yes	no	no	no
OG2_72474	PF14_0700	PB000935.01.0	Pv116820	PC000353.05.0	PY03688	PKH_123210-1	583.m05701	cgd6_1190	Chro.60153	no	no	yes	no
OG2_72475	PFL1820w	PB001122.00.0	Pv100830	PC300749.00.0	PY03590	PKH_145620-1	80.m02222	cgd4_2750	Chro.40309	no	no	no	no
OG2_72476	PF11_0336	PB000539.01.0, PB300863.00.0	Pv092235	PC301794.00.0	PY05953	PKH_093040-1	57.m00017	cgd3_1920	Chro.30226	no	no	no	no
OG2_72477	PF13_0302	PB000452.01.0	Pv114800	PC000860.00.0	PY01608	PKH_111460-1	8.m00190	cgd7_4970	Chro.70554	no	no	no	no
OG2_82953	MAL8P1.137	PB000028.02.0	Pv093505	PC000644.04.0	PY07204	PKH_011350-1	-	cgd1_180	Chro.10028	yes	no	no	no
OG2_118025	PF10_0191	PB000659.01.0	-	PC000788.01.0	-	-	-	-	-	no	no	no	no
OG2_80932	PFL0560c	PB000046.02.0, PB300405.00.0	Pv084595	PC000297.01.0, PC000251.04.0	PY02431	PKH_131030-1	583.m05695	-	-	no	no	no	no
OG2_97338	PF11_0360	PB000427.02.0	Pv092355	-	PY00472	PKH_093280-1	-	-	-	no	no	no	no
OG2_92975	PFB0405w	PB000403.00.0	Pv003905	PC000717.02.0	PY03856	PKH_041100-1	-	-	-	no	yes	no	no
OG2_77692	MAL13P1.111	PB000490.00.0	Pv122815	PC000102.01.0	PY03872	PKH_141910-1	86.m00002	-	-	no	no	no	no
OG2_80936	PFE0890c	PB000642.00.0	Pv080360	PC000444.04.0	PY01619	PKH_101500-1	55.m08188	cgd5_3050	Chro.50069	no	no	no	no
OG2_70654	PFB0300c	-	-	PC101000.00.0, PC100994.00.0	PY06855	-	49.m03135, 31.m00858, 641.m01488, 55.m04632, 57.m01751, 583.m05461	cgd4_3630, cgd2_3130, cgd7_4020	Chro.20329, Chro.70447	no	no	no	no
OG2_70655	PFF0520w, PFB0815w, PFC0420w, PF13_0211, PF07_0072	PB000158.03.0, PB000600.00.0, PB000947.00.0, PB000341.03.0	Pv119610, Pv002665, Pv000555, Pv082820	PC300912.00.0, PC001360.02.0, PC000163.03.0	PY06527, PY03298, PY02109, PY06394	PKH_121600-1, PKH_083010-1, PKH_030080-1, PKH_040260-1	49.m05692, 42.m03394, 42.m00005, 20.m00372, 541.m00134	cgd5_820, cgd2_1300, cgd2_1060, cgd3_920, cgd7_1840	Chro.20142, Chro.50305, Chro.30121, Chro.70214, Chro.20118	yes	yes	yes	no
OG2_70652	PFF0860c	PB300144.00.0, PB000484.02.0	Pv114015	PC000638.00.0	PY05076	PKH_113160-1	55.m04942, 55.m04926	cgd8_2170	Chro.80256	yes	no	yes	no
OG2_70653	PFF0865w, PF13_0185, PFF0510w	PB001018.00.0	Pv114020, Pv113665, Pv082615	PC001185.02.0	PY00496, PY05073, PY01762	PKH_113870-1, PKH_113150-1, PKH_121920-1	38.m00006, 55.m00013	cgd4_3220, cgd3_2540	Chro.30294, Chro.40366	no	yes	yes	no
OG2_89603	PFD1120c	PB106367.00.0	Pv090230	PC105586.00.0	PY03869, PY00205	PKH_052730-1	-	-	-	no	no	yes	no
OG2_80366	PFI1735c	-	-	-	-	-	-	-	-	no	no	no	no
OG2_82954	MAL7P1.16	PB001319.02.0, PB301259.00.0, PB300274.00.0	Pv087740	PC300136.00.0, PC000041.03.0, PC000715.00.0	PY05498	PKH_010220-1	-	-	-	no	no	no	no
OG2_71695	PF14_0562	PB000474.01.0	Pv117515, Pv117520	-	PY04684, PY04685	PKH_124720-1	41.m00017	cgd2_830	Chro.20094	no	no	no	no
OG2_71694	PF11_0183	PB000857.01.0	Pv091515	PC000801.01.0	PY04253	PKH_091510-1	50.m00042	cgd7_220	Chro.70035	yes	yes	yes	no
OG2_105371	MAL7P1.141	PB100738.00.0	-	-	PY06668	PKH_031910-1	-	-	-	no	no	no	no
OG2_71696	PF07_0105	PB300668.00.0, PB001014.00.0	Pv096090	PC000175.02.0	PY00878	PKH_031870-1	65.m01104, 44.m04661	cgd6_1580	Chro.60195	no	no	no	no
OG2_92872	PFL1320w	PB000394.03.0	Pv123995	PC301587.00.0	PY02136	PKH_144410-1	-	-	-	no	no	no	no
OG2_71690	PFL2090c	PB000328.02.0	Pv101075	PC301842.00.0	PY01275	PKH_146060-1	50.m03224	cgd5_3790	Chro.50474	no	no	no	no
OG2_105375	PF11_0366	PB001099.02.0	-	PC000010.03.0	PY03004	-	-	-	-	no	no	no	no
OG2_105374	PFC0645w	PB100427.00.0	Pv095470	PC105981.00.0	-	-	-	-	-	no	no	no	no
OG2_117815	MAL8P1.52	-	-	PC105279.00.0	-	PKH_050960-1	-	-	-	no	no	no	no
OG2_117814	PFI1710w	-	Pv086950	-	-	PKH_073340-1	-	-	-	no	no	no	no
OG2_117817	PFD1130w	-	Pv090240	-	-	PKH_052740-1	-	-	-	no	no	no	no
OG2_117816	PFF0090w	-	Pv113255	-	-	PKH_114810-1	-	-	-	no	no	no	no
OG2_71699	PFE0410w	PB000956.00.0	Pv097975	PC000805.01.0	PY00389	PKH_102460-1	55.m10326	-	-	no	no	no	no
OG2_71698	PF11_0220	-	-	PC302273.00.0	PY07273	PKH_091870-1	-	-	-	no	no	no	no
OG2_71349	PFC0915w	PB000603.01.0	Pv095195	PC000373.03.0	PY01870	PKH_081980-1	583.m00676	cgd8_1820	Chro.80211	yes	yes	no	no
OG2_117812	PF08_0137	-	Pv093680	-	-	PKH_011720-1	-	-	-	no	no	no	no
OG2_82955	MAL7P1.127	PB000471.00.0, PB300546.00.0	Pv096145	PC000939.01.0	PY00054, PY02673	PKH_031770-1	-	-	-	no	no	no	no
OG2_77960	PFL0655w	PB000768.01.0, PB001199.02.0	Pv123365	PC302586.00.0	PY02015	PKH_143080-1	-	-	-	no	no	no	yes
OG2_77962	PF10_0220	PB000063.02.0	Pv111580	PC001189.02.0	PY01663	PKH_060680-1	-	-	-	no	no	no	no
OG2_92973	PFL1660c	PB000828.02.0	Pv100670	PC000173.02.0	PY06201	PKH_145150-1	-	-	-	no	no	yes	no
OG2_86578	PF13_0342	-	Pv115210	PC000669.02.0	PY07361	PKH_110570-1	583.m09150	-	-	no	no	no	no
OG2_81749	PF13_0188	PB000266.03.0	Pv082630	PC300082.00.0	PY01408	PKH_121890-1	-	cgd4_4360	Chro.40495	no	no	no	no
OG2_71743	PF13_0328	PB000885.03.0	Pv115055	PC001046.02.0	PY01758	PKH_110880-1	50.m00004	cgd8_2150	Chro.80254	yes	yes	no	no
OG2_71742	PF14_0615	PB300802.00.0	Pv117225	PC000362.04.0, PC000428.01.0	PY04403	PKH_124090-1	55.m04808	cgd5_3340	Chro.50039	yes	no	yes	no
OG2_73277	PFF0785w	PB001084.01.0	Pv113945	PC000109.05.0	PY01957	PKH_113280-1	55.m04883	cgd6_4140	Chro.60474	no	no	no	no
OG2_71740	MAL8P1.142	PB000874.02.0	Pv093555	PC000401.02.0	PY00806	PKH_011450-1	72.m00688	cgd5_3220	Chro.50050	yes	yes	no	no
OG2_71747	PF10_0261	PB000687.02.0	Pv111390	PC300343.00.0, PC000465.00.0	PY07496	PKH_061090-1	583.m05764	cgd1_3700	Chro.10417	no	no	no	no
OG2_71746	PF11_0200	PB000815.03.0	Pv091600	PC000853.02.0	PY04677	PKH_091670-1	46.m00009	cgd8_5240	Chro.80598	yes	no	no	no
OG2_71745	MAL7P1.118	PB000010.03.0, PB000074.00.0	-	PC000925.01.0	PY02838	PKH_031580-1	52.m01654	cgd8_1830	Chro.80212	no	no	no	no
OG2_71744	PF14_0107	PB001222.00.0, PB301290.00.0	Pv085905	PC000216.01.0, PC000871.01.0	PY04031	PKH_133680-1	20.m03721	cgd8_3310	Chro.80384	no	no	no	no
OG2_82956	PF07_0094	PB001090.00.0	Pv096215	PC000501.01.0	PY02055	PKH_031650-1	44.m04664	-	-	no	no	no	no
OG2_70833	PF13_0052, PFI0415c	PB000680.02.0, PB001340.02.0, PB301372.00.0	Pv122310, Pv098870	PC000061.00.0, PC000546.00.0, PC000488.00.0, PC301269.00.0	PY05388, PY03106	PKH_140850-1, PKH_070600-1	41.m01273, 55.m05078	cgd3_890	Chro.30118	no	no	no	no
OG2_70831	MAL8P1.69	PB000900.00.0	Pv089505	PC000316.05.0	PY01841	PKH_051370-1	55.m00015	cgd3_1290	Chro.30161	yes	yes	yes	no
OG2_70836	PFL1475w, PF11_0305	PB001096.01.0, PB001148.01.0	Pv092085, Pv124170	PC000135.05.0, PC000226.05.0	PY05667, PY03774	PKH_144750-1, PKH_092720-1	31.m00897, 80.m02155	cgd6_3230	Chro.60375	no	no	no	no
OG2_70837	PF13_0143	PB000183.00.0	Pv116620	PC000214.00.0	PY00920	PKH_122800-1	39.m00330	-	-	yes	yes	yes	no
OG2_70834	PFF1155w	PB000727.00.0, PB301083.00.0	Pv114315	PC301118.00.0	PY02030	PKH_112550-1	57.m00001	cgd6_3800	Chro.60435	yes	yes	no	no
OG2_71523	PF11_0477	PB000078.00.0	Pv092925	PC001178.02.0, PC300440.00.0	PY05259	PKH_094400-1	-	cgd4_1720	Chro.40195	no	no	no	no
OG2_71522	PFB0455w	PB000995.03.0	Pv003955	PC001063.02.0	PY06446	PKH_041000-1	145.m00001	cgd3_2250	-	yes	no	no	no
OG2_71521	PF14_0027	PB001572.02.0	Pv086305	PC301239.00.0	PY03337, PY00122	PKH_134450-1	50.m03080	cgd4_3080	Chro.40350	yes	no	no	no
OG2_71520	PFL2460w	PB000267.02.0	Pv101450	PC000351.02.0	PY01337	PKH_146890-1	35.m01587	cgd7_4400	Chro.70487	no	no	no	no
OG2_71526	PFE0350c	PB000541.02.0	Pv097915	PC000264.03.0	PY06225	PKH_102580-1	583.m00619	cgd6_3190	Chro.60371	yes	yes	no	yes
OG2_84562	PFC0265c	PB300704.00.0, PB000750.02.0	Pv119430	PC000887.02.0	PY07420	PKH_083380-1	-	cgd6_150	Chro.60026	no	no	no	no
OG2_86572	PF14_0719	PB000173.02.0, PB000769.03.0	Pv118635	PC302139.00.0, PC000236.05.0	PY00706	PKH_126920-1	-	-	-	no	no	no	no
OG2_80065	MAL13P1.405	PB000538.00.0, PB108843.00.0	Pv083110	PC000872.03.0	PY06836	PKH_121010-1	20.m03749	cgd8_4800	Chro.80552	no	no	no	no
OG2_80155	MAL13P1.205	PB001336.02.0	Pv082950	PC000263.02.0, PC302489.00.0	PY02876	PKH_121350-1	641.m00008	cgd7_4380	Chro.70485	no	no	no	no
OG2_75066	PFE0700c	PB000310.03.0	Pv080540	PC000726.01.0	PY02818	PKH_101850-1	65.m01201	-	-	no	no	no	no
OG2_97359	PF11_0209	PB000141.01.0	Pv091645	-	PY00888	PKH_091760-1	-	-	-	no	no	no	no
OG2_80158	PF11_0160	PB000981.00.0	Pv091400	PC302530.00.0, PC000782.00.0	PY00784	PKH_091230-1	35.m00004	cgd4_2090	Chro.40234	no	no	no	no
OG2_81882	PF10_0097	PB000942.01.0	Pv094720	PC000112.00.0	PY04009	PKH_080950-1	80.m00022	-	-	no	no	no	no
OG2_72096	MAL13P1.169	PB104903.00.0	Pv082530	PC107338.00.0	PY07007, PY07410	PKH_122090-1	42.m00072	cgd1_2830	Chro.10317	no	no	no	no
OG2_72097	PFA0260c	PB001039.01.0	Pv081500	PC000215.05.0	-	PKH_020810-1	583.m00712	cgd5_440	Chro.50350	yes	no	no	no
OG2_72098	PF11_0177	PB000162.01.0	Pv091485	PC000213.02.0, PC001172.02.0	PY04400	PKH_091450-1	50.m00034	cgd1_1170	Chro.10139	yes	no	no	no
OG2_72099	MAL7P1.202	PB103834.00.0	Pv087840	PC104319.00.0	PY03814	PKH_010450-1	42.m03288	-	-	yes	no	no	no
OG2_105978	PF10_0309	-	Pv111150	-	-	PKH_061580-1	55.m05090	-	-	no	no	no	no
OG2_84500	PFA0650w	-	Pv049190, Pv112100, Pv112120, Pv104690, Pv108260, Pv105200, Pv020175, Pv112715	-	-	-	-	-	-	no	no	no	no
OG2_72250	PFC0445w	PB001028.03.0	Pv119640	PC300090.00.0, PC001163.02.0	PY04582	PKH_082950-1	83.m01192	cgd2_4330	-	no	no	no	yes
OG2_72251	PF11_0090	-	Pv091060	PC300579.00.0	PY07549	PKH_090500-1	49.m00023	cgd6_940	Chro.60121	no	no	no	no
OG2_72252	PFE0820c	PB001269.00.0, PB000381.02.0	Pv080430	PC001135.02.0	PY03313	PKH_101640-1	50.m07138	cgd7_4840	Chro.70537	yes	no	no	no
OG2_72253	PF08_0055	-	Pv089430	PC000115.01.0	PY03839	PKH_051240-1	583.m05351	cgd4_2740	Chro.40308	no	no	no	no
OG2_72254	PF08_0135	PB000917.02.0	Pv093665	PC402632.00.0	PY04189	PKH_011690-1	86.m00358	cgd1_3270	-	no	no	no	no
OG2_72255	PFF0970w	PB001342.02.0	Pv114120	PC000259.05.0	PY03246	PKH_112940-1	42.m00102	cgd6_2830	Chro.60328	yes	no	no	no
OG2_72256	PF10_0278	PB000591.01.0	Pv111300	PC000234.03.0	PY05510	PKH_061270-1	44.m02728	cgd8_4680	Chro.80539	no	no	no	no
OG2_72257	PFE1355c	PB001352.02.0	Pv079880	PC000736.03.0, PC000091.04.0	PY03738	PKH_100480-1	583.m05407	cgd1_290	Chro.10040	yes	no	no	no
OG2_72258	PF14_0055	PB001053.03.0	Pv086145	PC302446.00.0, PC000746.01.0	PY05281	PKH_134110-1	162.m00323	cgd2_3680	Chro.20393	no	no	no	no
OG2_70937	PF14_0164, PF14_0286	PB300230.00.0, PB000714.01.0	Pv085005, Pv085625	PC000975.01.0, PC000581.03.0	PY04261, PY01264	PKH_133070-1, PKH_131960-1	83.m01195	-	-	yes	no	no	no
OG2_73303	PF10_0221	PB001057.02.0	Pv111575	PC000451.04.0	PY01664	PKH_060690-1	55.m04989	-	-	no	no	no	no
OG2_70902	MAL8P1.98	PB001066.00.0	Pv123160	PC300969.00.0	-	PKH_142640-1	55.m05020	-	-	no	no	no	no
OG2_70903	PF14_0462, PFC0550w	PB000807.02.0, PB000257.00.0	Pv119750, Pv118065	PC300752.00.0, PC000360.02.0	PY05112, PY04510	PKH_125790-1, PKH_082700-1	52.m01658, 583.m05573	cgd6_3170	Chro.60367	no	no	no	no
OG2_70901	PF14_0142	PB000102.01.0	Pv085730	-	PY07156	PKH_133280-1	583.m05380	cgd7_2670	Chro.70303	yes	no	no	no
OG2_73902	PF11_0088	PB001061.00.0, PB300772.00.0	Pv091050	PC000841.00.0, PC403474.00.0	PY03787	PKH_090480-1	-	-	-	no	no	no	no
OG2_74621	PF13_0159	PB103912.00.0	Pv116500	-	PY06728	PKH_122530-1	-	-	-	no	no	no	no
OG2_93177	PF14_0659	PB000694.00.0	Pv117010	-	PY03644	PKH_112410-1, PKH_123630-1	-	-	-	no	no	no	no
OG2_97412	PF07_0039	-	Pv088005	PC000715.04.0	PY02007	PKH_010760-1	-	-	-	no	no	no	no
OG2_80852	PFB0475c	PB000291.02.0	Pv003980	PC001384.02.0	PY00441	PKH_040950-1	46.m02875, 583.m00695	-	Chro.60252	no	no	no	no
OG2_93170	PF11_0323	-	Pv092170	PC000031.04.0, PC404314.00.0	PY06084	PKH_092890-1	-	-	-	no	no	no	no
OG2_82952	PF14_0468	PB000928.00.0	Pv118035	PC000671.00.0	PY06409	PKH_125720-1	583.m05499	cgd7_4090	Chro.70454	no	no	no	no
OG2_80063	PF11_0435	PB000079.03.0, PB001075.03.0	Pv092720	PC301003.00.0, PC300127.00.0	PY05500	PKH_093970-1	76.m01604	cgd8_2550	Chro.80298	no	no	no	no
OG2_82191	PF13_0180	PB106176.00.0	Pv082580	PC100975.00.0, PC108794.00.0	PY01850	PKH_121990-1	59.m03713	-	-	no	no	no	no
OG2_107057	PF14_0594	-	Pv117340	-	-	PKH_124330-1	-	-	-	no	no	no	no
OG2_71238	MAL13P1.220	PB000042.00.0, PB300672.00.0	Pv083125	PC000446.01.0	PY06208	PKH_120980-1	42.m00009	-	-	no	no	no	no
OG2_71236	PFL0480w	PB000579.00.0	Pv084510	PC000668.04.0, PC000109.00.0	PY01828	PKH_130850-1	59.m03576	-	-	no	no	no	no
OG2_71234	PFL0670c	PB300647.00.0, PB001198.02.0, PB001269.02.0	Pv123380	PC000457.03.0, PC300899.00.0	PY02018	PKH_143110-1	38.m00021	cgd6_4400	Chro.60505	yes	no	no	no
OG2_71232	PF11_0181	PB000856.01.0	Pv091505	PC000340.03.0, PC000802.01.0	PY06291, PY04254	PKH_091490-1	59.m06092	-	-	no	no	no	no
OG2_71231	PF08_0126	PB001043.01.0	Pv093575	PC001249.02.0	PY00810	PKH_011490-1	44.m02726	cgd1_1180	Chro.10140	no	no	no	no
OG2_71230	PF14_0346	PB000726.02.0, PB300651.00.0	Pv084705	PC000298.03.0	PY02304	PKH_131265-1	583.m00008	cgd8_750	Chro.80094	yes	no	no	no
OG2_97224	PFC0705c	PB000361.00.0	Pv095425	PC000373.05.0	PY03457	-	-	-	-	no	no	no	no
OG2_75192	PF13_0217	PB300284.00.0	Pv082910	-	PY04272	PKH_121430-1	42.m03287	cgd4_2760	Chro.40310	no	no	no	no
OG2_75193	PF10_0070	PB000717.02.0	Pv094545	PC001375.02.0	PY01878	PKH_080570-1	42.m03485	cgd8_4560	-	no	no	no	no
OG2_75191	PF10_0092	PB000688.01.0	Pv094690	PC000660.01.0, PC103504.00.0	PY02534, PY02535	PKH_080890-1	-	-	-	no	no	no	no
OG2_84721	MAL13P1.352	PB000733.00.0, PB301291.00.0	Pv115435	PC300446.00.0	PY00290	PKH_110100-1	-	-	-	no	no	no	no
OG2_97226	MAL13P1.293	PB000689.03.0	-	PC000077.03.0	PY06661	PKH_111180-1	-	-	-	no	no	no	no
OG2_84723	PFA0195w	PB000701.00.0	Pv081565	PC301368.00.0	PY04147	PKH_020940-1	55.m04802	cgd6_5140	Chro.60593	yes	yes	yes	no
OG2_93076	PF10_0365	PB001073.01.0	Pv110900	PC000020.01.0	PY03881	PKH_062150-1	-	-	-	no	no	no	no
OG2_97220	PFL1065c	PB000042.01.0	Pv123740	-	PY00581	PKH_143870-1	-	-	-	yes	yes	no	no
OG2_74826	PF11_0467	PB000947.01.0	Pv092885	PC000069.00.0	PY07272, PY06545	PKH_094320-1	46.m02914	-	-	no	no	no	no
OG2_74820	PFF0270c	PB000864.02.0	Pv113445	PC000329.00.0	PY05616	PKH_114410-1	80.m03971	-	-	no	no	no	no
OG2_72934	MAL13P1.292	PB000688.03.0	Pv114925	PC000540.03.0	PY00264	PKH_111170-1	35.m00908	-	-	no	no	no	no
OG2_93202	PF14_0645	PB106561.00.0	Pv117080	PC107200.00.0	PY03682	PKH_123780-1	-	-	-	no	no	no	no
OG2_93206	MAL13P1.155	PB000537.01.0	Pv116530	PC000598.04.0	PY07494	PKH_122590-1	-	-	-	no	no	no	no
OG2_97222	PF11_0129	PB300254.00.0	Pv091265	PC000175.04.0	-	PKH_090960-1	-	-	-	no	no	no	no
OG2_92695	PFI1440w	-	Pv099920	PC000775.01.0, PC301350.00.0	PY05297	PKH_072750-1	-	-	-	no	no	no	no
OG2_80061	PF11_0482	PB000976.00.0, PB300447.00.0	Pv092955	PC000019.00.0, PC000358.00.0	PY02411	PKH_094460-1	49.m03391, 23.m00147	-	-	no	no	no	yes
OG2_94222	PFL0550w	PB000131.02.0	Pv084585	PC000323.02.0	PY02428	PKH_131010-1	-	-	-	yes	yes	no	no
OG2_94225	PFL1045w	PB000729.01.0	Pv123720	PC001213.02.0	PY03214	PKH_143830-1	-	-	-	no	no	no	no
OG2_89885	PF10_0350	-	-	-	-	-	-	-	-	no	no	no	no
OG2_106639	PF14_0226	PB000161.00.0	-	-	-	-	-	-	-	no	no	no	no
OG2_89564	PFA0570w	PB000024.03.0	Pv081215	PC301473.00.0	PY06053	PKH_020150-1	-	-	-	no	no	no	no
OG2_89565	PFC0560c	PB001104.01.0, PB401420.00.0	Pv119765	PC001274.02.0	PY03662	PKH_082670-1	-	-	-	no	no	no	no
OG2_74135	PF10_0308	PB000440.01.0	Pv111155	-	PY05983	PKH_061570-1	44.m02558	-	-	no	no	no	no
OG2_74134	PF11_0468	PB000441.01.0	Pv092890	PC000465.03.0	PY02594	PKH_094330-1	59.m06106	-	-	no	no	no	no
OG2_75448	PFL1870c	PB000226.02.0	Pv100880	PC000142.05.0	PY06895	-	50.m03277	-	-	no	no	no	no
OG2_89561	PF11_0063	PB000922.03.0, PB001052.00.0	Pv090940	PC000224.01.0	PY05391	PKH_090240-1	-	-	-	no	no	no	no
OG2_89562	PFL1300c	PB300607.00.0, PB000127.01.0	Pv123975	PC000382.05.0	PY04372	PKH_144370-1	-	-	-	no	yes	no	no
OG2_89563	MAL13P1.315, MAL13P1.314	PB000357.03.0	Pv115095	PC300909.00.0	PY04588	PKH_110790-1	-	-	-	no	no	no	no
OG2_89568	PFB0185w	PB300511.00.0, PB000241.02.0	Pv003630	PC001073.02.0	PY01684	PKH_041600-1	-	-	-	no	no	no	no
OG2_93371	PFC0195w	PB001022.00.0	Pv119340	PC000264.01.0	PY03529	PKH_083590-1	-	-	-	no	no	no	no
OG2_76976	PFL2365w	PB300637.00.0	Pv101355	PC000846.03.0	PY02901	PKH_146660-1	25.m00214	cgd7_3620	Chro.70403	no	no	no	no
OG2_75682	PFI0605c	PB000393.03.0	Pv099055	PC000289.02.0	PY03421	PKH_070970-1	57.m01760	cgd7_1430	Chro.70170	no	yes	yes	no
OG2_97228	PF14_0561	PB000473.01.0	Pv117525	-	PY04686	PKH_124730-1	-	-	-	no	no	no	no
OG2_97229	PF14_0559	PB000674.03.0	Pv117535	-	PY05450	PKH_124750-1	-	-	-	no	no	no	no
OG2_119152	PF07_0061	-	-	-	-	-	-	cgd2_3900	Chro.20417	no	no	no	no
OG2_84430	PFE0245c	PB000078.01.0, PB000613.02.0	Pv097810	PC000354.04.0, PC000389.01.0	PY04880	PKH_102800-1	-	-	-	no	no	no	no
OG2_84433	PF10_0060	PB000475.03.0	Pv094490	PC001364.02.0	PY06601	PKH_080460-1	113.m00773	-	-	no	no	no	no
OG2_84432	PFD0705c	PB000982.02.0	Pv089685	PC000759.04.0	PY02203	PKH_051830-1	50.m05665	-	-	yes	no	no	no
OG2_84434	PF14_0051	PB000015.02.0	Pv086165	PC001419.02.0	PY03673	PKH_134150-1	38.m01081	-	-	no	no	no	no
OG2_84437	PF13_0072	PB001065.02.0, PB000679.00.0	Pv122465	PC106856.00.0, PC405006.00.0	PY05085	PKH_141190-1	-	-	-	no	no	no	no
OG2_74882	MAL8P1.49	PB000078.02.0	Pv089255	PC001426.02.0	PY07228	PKH_050880-1	42.m08073	-	-	no	no	no	no
OG2_84439	PF14_0208	PB000101.00.0	Pv085405	PC301470.00.0	PY07259	PKH_132750-1	59.m06083	cgd6_4450	Chro.60510	no	no	no	no
OG2_79742	PFI1250w	PB000908.02.0	Pv099690	-	-	PKH_072260-1	-	-	-	yes	no	no	no
OG2_84928	PF10_0198	PB000444.02.0	Pv001885	PC000225.01.0	-	PKH_060450-1	41.m01308	-	-	no	no	no	yes
OG2_72205	PFC0380w	PB000827.00.0	Pv119565	PC000086.01.0, PC300890.00.0, PC000342.05.0	PY03455	PKH_083110-1	46.m02919	cgd2_1580	Chro.20172	no	no	no	no
OG2_98111	MAL13P1.480	-	-	-	-	-	-	-	-	no	no	no	no
OG2_72874	PFI0960w	PB000160.03.0	Pv099395	PC302017.00.0, PC000667.03.0	PY05331	PKH_071680-1	20.m03837	cgd2_1650	Chro.20179	no	no	no	no
OG2_89797	PFL2190c	PB000821.00.0	Pv101175	PC000557.04.0	PY06543	PKH_146300-1	20.m05941	-	-	no	yes	no	no
OG2_72876	PFB0875c	PB000931.01.0	Pv002605	PC000075.01.0	PY04746	PKH_040140-1	44.m02774	cgd8_4380	Chro.80502	no	no	no	no
OG2_73878	PF14_0338	PB001200.00.0	Pv084750	PC000693.02.0	PY00614, PY00615	PKH_131360-1	44.m02662	cgd7_3100	Chro.70349	yes	no	no	no
OG2_72870	PFI1680w	PB000118.01.0	Pv086980	PC300799.00.0	PY05236	PKH_073280-1	80.m02141	-	-	no	no	no	no
OG2_72872	PFL0850w	PB001083.02.0	Pv123555	PC000169.02.0	PY04728	PKH_143470-1	20.m03797	cgd6_1850	-	no	no	no	no
OG2_72873	PFE1420w	PB000351.02.0	Pv079825	PC301202.00.0	-	PKH_100370-1	-	-	-	no	no	no	no
OG2_73873	PFE1530c	PB000328.00.0	Pv079735	PC000829.03.0	PY02808	PKH_100140-1	52.m01623	cgd1_2950	Chro.10328	no	no	no	no
OG2_73872	PF14_0566	PB000517.03.0	Pv117495	PC301570.00.0	PY06531	PKH_124680-1	-	-	-	no	no	no	no
OG2_72878	PF13_0124	PB000044.02.0	Pv116780	PC302473.00.0	PY06857	PKH_123130-1	641.m02539	cgd6_630	Chro.60084	no	no	no	no
OG2_73876	MAL8P1.136	PB300027.00.0, PB001014.01.0	Pv088255, Pv088260	PC000813.02.0, PC300521.00.0, PC301382.00.0	-	PKH_011250-1	-	-	-	no	no	no	no
OG2_74559	MAL13P1.245	PB000754.03.0	Pv083330	PC000694.02.0, PC300959.00.0	PY05113, PY05114	PKH_120520-1	55.m04767	-	-	no	no	no	no
OG2_86680	MAL13P1.195	PB001530.02.0	Pv082875	PC000129.04.0	PY05570, PY06930	PKH_121500-1	57.m00035	-	-	yes	no	no	no
OG2_85181	PFF1130c	PB000741.00.0	Pv114290	PC000388.01.0	PY04892	PKH_112600-1	-	-	-	no	no	no	no
OG2_86681	PF11_0357	-	Pv092340	-	-	PKH_093250-1	38.m01042	cgd7_1120	Chro.70136	no	no	no	no
OG2_74002	PF14_0513	PB001311.02.0, PB300669.00.0	Pv117780	PC001223.02.0	PY00795	PKH_125250-1	33.m00003	-	-	no	no	no	no
OG2_74001	PFF0290w	PB000405.01.0, PB102952.00.0	Pv113465	PC301145.00.0	PY00625	PKH_114330-1	49.m03288	-	-	no	no	no	no
OG2_74552	PFI1080w	PB001113.01.0	Pv099515	PC302274.00.0, PC001267.02.0	PY00184	PKH_071920-1	25.m01862	-	-	no	no	no	no
OG2_93339	PF10_0130	PB001115.00.0	Pv094885	PC302242.00.0	PY06773	PKH_081280-1	-	-	-	no	yes	yes	no
OG2_86683	PF11_0163	PB000983.00.0	Pv091420	PC001239.02.0	PY00782	PKH_091270-1	55.m10307	-	-	no	no	no	no
OG2_86872	PFE1160w	PB000991.01.0	Pv080090	PC001410.02.0	PY00243	PKH_100900-1	-	-	-	no	no	no	no
OG2_86684	PF14_0375	PB000776.02.0	Pv118510	PC001052.02.0	PY00827	PKH_126670-1	541.m01250	-	-	no	no	no	no
OG2_81280	PF10_0409, PF14_0573	PB000416.00.0	Pv111375	PC000392.02.0	PY06060	PKH_061120-1	80.m02241	cgd2_2890	Chro.20303	no	no	no	no
OG2_86685	MAL8P1.85	PB000018.01.0	-	PC000318.02.0	PY00542	PKH_051710-1	38.m01895	-	-	no	yes	no	no
OG2_81778	MAL13P1.249	PB001167.01.0, PB000099.00.0	Pv083370	PC000272.03.0, PC301407.00.0, PC302292.00.0	PY07392, PY04015	PKH_120440-1	49.m05703	-	-	no	no	no	no
OG2_89415	PFI1540w	PB000333.00.0	Pv087120	PC000834.00.0	PY03213	PKH_073000-1	-	-	-	no	no	no	no
OG2_81775	PFF1175c	PB000500.00.0	Pv114335	PC000244.01.0, PC000095.03.0	PY04445	PKH_112510-1	31.m00932	-	-	no	no	no	no
OG2_81774	PF13_0173	PB104901.00.0	Pv082540	PC103208.00.0	PY02567	PKH_122070-1	541.m01232	cgd6_4030	Chro.60463	no	no	no	no
OG2_81777	PF11_0077	PB300408.00.0, PB001277.00.0	Pv091005	PC000086.00.0	PY06503, PY06417	PKH_090380-1	20.m03826	-	-	no	no	no	no
OG2_81776	PFA0295c	PB000408.00.0	Pv081470	PC000004.03.0	PY05773, PY06867	PKH_020720-1	-	cgd6_3260	Chro.60379	no	no	no	no
OG2_84659	PF14_0665	PB000495.02.0	Pv116980	PC000205.05.0	PY01696	PKH_123550-1	583.m05733	-	-	no	no	no	no
OG2_81770	PF14_0184	PB000131.01.0, PB102840.00.0, PB300906.00.0	Pv085530	PC300141.00.0	PY02577	PKH_133000-1	-	-	-	no	no	no	no
OG2_81773	PFI0385c	PB001055.00.0	Pv098845	PC300781.00.0	PY01739	PKH_070520-1	49.m00035	cgd7_3110	Chro.70350	no	no	no	no
OG2_81772	PFD1110w	PB000022.03.0	Pv090215	PC000695.00.0	PY06455	PKH_052700-1	20.m03975	cgd6_2220	Chro.60260	yes	yes	no	no
OG2_87492	PF11_0466	PB000388.01.0	Pv092880	PC000163.00.0, PC000070.00.0	PY06546	PKH_094310-1	-	-	-	no	no	no	no
OG2_92831	PF14_0259	-	Pv085135	PC000960.02.0	PY06720	PKH_132240-1	59.m03530	-	-	no	no	no	no
OG2_89410	PFF0675c	PB000093.00.0	Pv113830	PC301058.00.0, PC001422.02.0	PY01085	PKH_113510-1	-	-	-	no	no	no	no
OG2_71228	PFE0475w, PFB0525w	PB000193.02.0, PB000584.03.0	Pv002940, Pv098040	PC000062.04.0, PC000413.03.0	PY02504, PY05639, PY03253	PKH_102330-1, PKH_040840-1	59.m03518	cgd8_350	Chro.80047	yes	yes	no	no
OG2_81917	PF13_0359	PB001371.02.0	Pv115395	PC301423.00.0	PY04289	PKH_110180-1	50.m05656	-	-	no	no	no	no
OG2_92688	PFF0900c	PB300920.00.0	Pv114055	PC107256.00.0	PY03377	PKH_113080-1	-	-	-	no	no	no	no
OG2_97218	MAL13P1.252	PB001585.02.0	Pv083395	PC000752.02.0	-	PKH_120390-1	-	-	-	no	no	no	no
OG2_81912	PFC0160w	PB000869.01.0	Pv119295	PC000465.01.0	PY07037	PKH_083680-1	83.m00009	cgd1_820	Chro.10101	no	no	no	no
OG2_93022	PF11_0320	-	-	-	-	-	-	-	-	no	no	no	no
OG2_93023	PF11_0290	PB000067.02.0	Pv092005	PC000578.00.0	PY02161	PKH_092560-1	-	-	-	no	no	no	no
OG2_93020	PFL2370c	PB001357.02.0	Pv101360	PC000847.03.0	PY02902	PKH_146670-1	-	-	-	no	no	no	no
OG2_89413	PF08_0100	PB000515.01.0	Pv123295	PC000241.01.0	PY01658	PKH_142890-1	-	-	-	no	no	no	no
OG2_93026	PFF1490w	PB000669.03.0	Pv114635	PC000570.00.0	PY04519	PKH_111820-1	-	-	-	no	no	no	no
OG2_72614	PFL2010c	PB000039.03.0	Pv100990	PC001092.02.0	PY01492	PKH_145900-1	55.m04821	cgd3_3380	Chro.30384	no	no	no	no
OG2_93024	PF11_0229	PB000673.00.0	Pv091725	PC302010.00.0	PY06965	PKH_091950-1	-	-	-	no	no	no	no
OG2_84508	PF14_0544	PB102048.00.0, PB000594.00.0	Pv117610	PC107916.00.0, PC000573.01.0	PY04184, PY00931	PKH_124900-1	-	-	-	no	no	no	no
OG2_92836	PF14_0534	PB000246.03.0	Pv117660	PC000227.04.0	PY00669	PKH_125000-1	-	-	-	no	no	no	no
OG2_93088	PF11_0354	PB000040.02.0	Pv092325	PC000930.01.0	PY01923	PKH_093220-1	-	-	-	no	no	no	no
OG2_71459	PF10_0015, PF08_0099, PF14_0749, PF10_0016	PB000715.03.0	Pv123275	-	PY01656	PKH_142860-1	50.m03399	-	-	yes	yes	no	no
OG2_92794	PF10_0049	PB000509.00.0	Pv094425	PC000507.02.0	PY06618	PKH_080320-1	-	-	-	no	no	no	no
OG2_73479	PFC0465c	PB001198.00.0	Pv119660	PC000763.01.0	PY05315	PKH_082910-1	583.m00632	-	-	no	no	no	no
OG2_93069	PFF0810c	PB301241.00.0	Pv113975	PC000239.05.0	PY01501	PKH_113230-1	-	-	-	no	no	no	no
OG2_97323	PFC0685w	PB000584.01.0	Pv095450	PC000696.02.0	PY05940	-	-	-	-	no	no	no	no
OG2_73474	PFL1715w	PB000895.02.0	Pv100725	PC000027.01.0	PY00961	PKH_145410-1	59.m00022	-	-	no	no	no	no
OG2_73471	MAL13P1.191	PB000050.03.0, PB300477.00.0	Pv082850	PC300870.00.0, PC000553.02.0	PY07119, PY07120	PKH_121540-1	50.m03093	cgd3_2160	Chro.30253	no	no	no	no
OG2_89588	PF14_0490	PB001087.00.0	Pv117905	PC000649.02.0	PY01625	PKH_125480-1	-	-	-	no	no	no	no
OG2_89589	PF14_0471	PB000902.02.0	Pv118015	PC000242.00.0	PY07598	PKH_125680-1	20.m00367	-	-	no	no	no	no
OG2_89582	PFB0400w	PB001162.01.0, PB000214.00.0	Pv003900	PC000092.02.0	PY03857	PKH_041110-1	-	-	-	no	no	no	no
OG2_89583	PF14_0572	PB000577.01.0	Pv117465	PC302093.00.0	PY01918	PKH_124620-1	49.m07245	-	-	no	no	no	no
OG2_84488	PFD1095w	PB000304.00.0	Pv090200	PC000161.02.0	PY06452	PKH_052670-1	39.m00353	cgd5_3840	Chro.50469	no	no	no	no
OG2_72615	PF14_0570	PB000578.01.0	Pv117475	PC000145.01.0, PC000360.00.0	PY05519, PY05520	PKH_124640-1	50.m00095	-	-	no	no	no	no
OG2_82154	PF14_0285	PB001111.00.0	Pv085010	PC000280.03.0	-	PKH_131970-1	-	-	-	no	no	no	no
OG2_87223	PFD0260c	PB108337.00.0, PB000838.03.0	Pv000975	PC000195.03.0, PC102787.00.0	PY04387	PKH_030930-1	-	-	-	no	no	no	no
OG2_89584	PFC0590c	PB301046.00.0	Pv119810	PC300480.00.0	PY02283	PKH_082580-1	-	-	-	no	no	no	no
OG2_89585	PFC0095c	PB000276.02.0	Pv119240	-	-	PKH_083790-1	80.m02230	-	-	no	no	no	no
OG2_82020	PFF0795w	PB001518.02.0	Pv113955	PC000214.04.0, PC101155.00.0, PC301617.00.0	PY01497, PY01960	PKH_113260-1	-	-	-	no	no	no	no
OG2_73451	PF11_0151	PB000353.00.0	Pv091355	-	PY00727	PKH_091140-1	55.m04921	-	-	no	no	no	yes
OG2_82026	PF14_0407	PB300971.00.0, PB000490.01.0	Pv118345	PC000531.01.0, PC000034.04.0, PC000412.04.0, PC001121.02.0	PY00094	PKH_126340-1	44.m02709	-	-	no	no	no	no
OG2_81829	PFB0500c	PB000106.00.0	Pv002970	PC302156.00.0	PY04308	PKH_040900-1	38.m01897	-	-	no	no	no	no
OG2_81828	PF10_0107	PB301233.00.0	Pv094770	-	PY02086	PKH_081050-1	48.m00095, 55.m00144	cgd7_4540	Chro.70501	no	yes	no	no
OG2_86625	PF13_0239	PB001221.02.0, PB000043.00.0	Pv083130	PC300464.00.0, PC000672.03.0	PY06209	PKH_120970-1	-	-	-	no	no	no	no
OG2_92788	MAL7P1.10	PB108628.00.0	Pv087685	-	-	PKH_010110-1	-	cgd2_3790	Chro.20404	no	no	no	no
OG2_81821	MAL13P1.89	PB301487.00.0, PB001377.02.0	Pv122695	PC300532.00.0, PC001023.02.0	PY00191	PKH_141670-1	641.m03151	-	-	no	no	no	no
OG2_81820	PFL2225w	PB000193.03.0	Pv101215	PC000024.03.0	PY00409	PKH_146380-1	55.m00021	cgd6_4160	Chro.60477	yes	yes	yes	no
OG2_81823	MAL13P1.241	PB000590.01.0	Pv083300	PC000165.03.0	PY02624	PKH_120580-1	65.m00012	cgd5_1770	Chro.50205	no	no	no	no
OG2_72657	PF14_0608	PB000851.01.0	Pv117265	PC000452.03.0, PC302379.00.0	PY04483	PKH_124160-1	583.m05543	cgd8_130	Chro.80023	no	no	no	no
OG2_81825	PF11_0560	PB404475.00.0	Pv092810	PC103491.00.0	PY06954	PKH_094160-1	50.m03091	-	-	no	no	no	no
OG2_72651	PF10_0219	PB001101.01.0	Pv111590	PC300423.00.0	PY01661	PKH_060670-1	44.m02532	cgd7_3580	Chro.70399	no	no	no	no
OG2_72652	PF10_0293	PB001031.02.0	Pv111225	PC000482.02.0	PY04106	PKH_061430-1	55.m04923	cgd2_2820	-	yes	no	no	no
OG2_81826	PF14_0419	PB000188.02.0, PB300498.00.0, PB300941.00.0, PB301428.00.0, PB000094.02.0	Pv118290	PC300493.00.0	PY05476, PY01674	PKH_126220-1	-	-	-	no	no	no	no
OG2_97321	MAL13P1.236	PB000151.00.0	Pv083265	PC000715.01.0	-	PKH_120650-1	-	-	-	no	no	no	no
OG2_144964	PFL2515c	-	Pv101490	-	-	-	-	-	-	no	no	no	no
OG2_144967	PF10_0385, PFB0975c	-	-	-	-	-	-	-	-	no	no	no	no
OG2_144966	PF11_0003, PFB1065c	-	-	-	-	-	-	-	-	no	no	no	no
OG2_97325	PF14_0457	-	Pv118090	PC102048.00.0	PY01105	PKH_125820-1	-	-	-	no	no	no	no
OG2_144960	PFF1205w	-	-	PC403946.00.0	-	-	-	-	-	no	no	no	no
OG2_97327	PFI1390w	PB100063.00.0	Pv099865	PC000643.04.0	-	PKH_072620-1	-	-	-	no	no	no	no
OG2_97326	PF14_0449	PB106484.00.0	Pv118140	-	PY06705	PKH_125930-1	-	-	-	no	no	no	no
OG2_72892	PFE1020w	PB301337.00.0, PB000722.03.0	Pv080230	PC000795.00.0	PY04489	PKH_101210-1	113.m00761	cgd7_1070	-	no	no	no	no
OG2_72893	PFL0460w	PB000669.01.0	Pv084490	-	PY03614	PKH_130810-1	76.m02657	cgd7_3520	-	yes	no	no	no
OG2_72890	PF13_0050	PB000682.02.0	Pv122300	PC000152.04.0, PC302470.00.0	PY02325	PKH_140830-1	-	cgd5_1750	Chro.50207	no	no	no	no
OG2_72891	PFI0220w	PB000793.02.0	Pv098670	PC000122.03.0	PY06424	PKH_070170-1	80.m02201	cgd7_530	-	no	no	no	no
OG2_144969	PF11_0490, MAL13P1.425	-	-	-	-	-	-	-	-	no	no	no	no
OG2_72895	MAL13P1.285	PB300124.00.0, PB000255.00.0, PB001080.00.0	Pv114875	PC302270.00.0, PC300244.00.0, PC302000.00.0	PY06586, PY02939	PKH_111300-1	44.m02657	-	-	no	no	no	no
OG2_86473	PF10_0231	PB001013.00.0, PB300797.00.0	Pv111525	PC302148.00.0, PC000436.00.0	PY02296	PKH_060800-1	-	-	-	no	no	no	no
OG2_89631	PF11_0193, PF11_0194	PB107738.00.0	Pv091570	PC104903.00.0	PY00910	PKH_091610-1	-	-	-	no	no	no	no
OG2_77026	PFE0570w	PB000201.00.0, PB000482.03.0, PB000019.00.0, PB001055.03.0	Pv080660	PC000570.01.0, PC000161.03.0, PC000001.00.0, PC000307.03.0	PY03309, PY04257, PY02170, PY02171	PKH_102150-1	541.m02065	cgd6_4290	Chro.60491	no	no	no	no
OG2_78031	PFL0405w	PB300211.00.0, PB001156.00.0, PB301092.00.0, PB000181.01.0	Pv084440	PC300534.00.0, PC300109.00.0, PC102065.00.0, PC000673.01.0, PC000676.01.0	PY00074, PY03518	PKH_130700-1	35.m00869	cgd1_3070	Chro.10341	no	no	no	no
OG2_77020	PFD0350w	PB000503.01.0	Pv000890	PC000995.02.0	-	-	-	-	-	no	no	no	no
OG2_86476	PF14_0527	PB001021.00.0	Pv117700	PC000614.03.0	PY06284	PKH_125110-1	-	-	-	no	yes	no	no
OG2_75098	PFD1175w	-	-	-	-	-	49.m03120, 641.m01540	cgd1_3450	Chro.10386, Chro.80603	no	no	no	no
OG2_86474	PF10_0063	PB000878.02.0	Pv094505	PC000206.00.0	-	PKH_080490-1	38.m01082	-	-	yes	yes	yes	no
OG2_89638	PFL1450c	PB000623.02.0	Pv124145	PC000461.02.0, PC000606.02.0	PY07066	PKH_144700-1	-	-	-	yes	no	yes	no
OG2_89639	PF08_0046	PB000678.01.0	Pv089340	PC000634.04.0, PC300859.00.0	PY04125	PKH_051080-1	-	-	-	no	no	no	no
OG2_86479	PF07_0086	PB000937.03.0	Pv096285	PC001084.02.0, PC000773.03.0	PY01730	PKH_031480-1	-	-	-	no	no	no	no
OG2_86478	PFD0235c	PB000964.01.0, PB105834.00.0	Pv001000	PC000590.04.0, PC000746.04.0	PY01067	PKH_030980-1	-	-	-	no	no	no	no
OG2_76377	PFL0275w	PB000314.01.0	Pv084305	PC000295.05.0	PY01765	PKH_130400-1	20.m03824	cgd7_3320	Chro.70370	no	no	no	no
OG2_86659	PFI1395w	PB000031.00.0	Pv099870	PC000146.00.0	PY03915	PKH_072630-1	-	cgd8_2990	-	no	no	no	no
OG2_86658	PFI1585c	PB001315.02.0	Pv087075	PC000620.02.0	PY03622	PKH_073080-1	37.m00764	-	-	no	no	no	no
OG2_77209	PF10_0045	PB000359.03.0, PB001557.02.0, PB300293.00.0	Pv094405	PC000200.02.0, PC001087.02.0	PY05189, PY05190	PKH_080280-1	59.m03702	cgd7_2100	Chro.70242, Chro.70241	no	no	no	no
OG2_86653	PF11_0408	PB000754.00.0, PB000146.01.0	Pv092590	PC000261.02.0	PY02071, PY05434	PKH_093730-1	-	-	-	no	no	no	no
OG2_77205	PFF0825c	PB000613.00.0	Pv113990	PC000287.04.0	PY05229	PKH_113200-1	38.m01096	cgd1_2560	Chro.10287	yes	yes	yes	no
OG2_86651	MAL13P1.237	PB000642.01.0	Pv083270	PC000017.00.0	PY07482	PKH_120640-1	-	-	-	yes	yes	yes	no
OG2_86650	MAL13P1.261	-	Pv083485	PC000221.03.0	PY07172	PKH_120210-1	42.m03557	-	-	no	no	no	no
OG2_86657	PFL1130c	PB301076.00.0, PB001109.03.0	Pv123805	PC000634.03.0	PY07418, PY04212	PKH_144010-1	-	-	-	no	no	no	no
OG2_86656	PFL1220w	PB107065.00.0	Pv123895	PC000377.03.0	PY05790	PKH_144210-1	-	cgd8_4870	Chro.80559	no	no	no	no
OG2_86655	PF14_0451	PB000978.00.0	Pv118130	PC000775.04.0	PY00396	PKH_125910-1	65.m01123	-	-	no	no	no	no
OG2_86654	PFL0535c	PB301161.00.0, PB300127.00.0	Pv084570	PC301761.00.0, PC301112.00.0	PY02288	PKH_130980-1	-	-	-	no	no	no	no
OG2_86499	PF13_0139	PB107179.00.0, PB001073.03.0	Pv116645	PC103422.00.0, PC000439.03.0	-	PKH_122850-1	-	-	-	no	no	no	no
OG2_86498	PFD0425w	PB000251.01.0	Pv000815	PC000627.01.0	PY00455	PKH_030610-1	-	-	-	no	no	no	no
OG2_72618	PFB0515w	PB000624.03.0	Pv002950	PC000472.04.0	PY04598	PKH_040860-1	23.m00239	cgd7_4930	Chro.70549	no	no	no	no
OG2_83199	PF10_0296	PB402352.00.0, PB106033.00.0	Pv111210	PC000130.02.0	PY04570	PKH_061460-1	-	cgd4_1340	Chro.40153	no	no	no	no
OG2_92796	PFD0560w	PB000889.00.0	Pv000685	PC300525.00.0	PY04867	PKH_030350-1	-	-	-	no	no	no	no
OG2_86491	PF10_0039	PB000096.01.0	Pv094380	PC000425.04.0	PY04337	PKH_080230-1	-	-	-	yes	yes	yes	no
OG2_86490	PF10_0315	PB000353.01.0, PB001620.02.0	Pv111110	PC000591.00.0	-	PKH_061670-1	-	-	-	no	no	no	no
OG2_86493	PF07_0063	PB000944.00.0	Pv122990	PC000297.04.0	PY02881	PKH_142280-1	42.m00052	-	-	no	no	no	no
OG2_120353	PFL1070c	-	-	-	-	-	-	-	-	no	yes	no	no
OG2_86495	PFF0200c	PB300561.00.0	Pv113370	PC000219.00.0	PY05930	PKH_114550-1	-	-	-	no	no	no	no
OG2_86494	PFD0935c	PB000437.00.0	Pv090055	PC000783.01.0	-	PKH_052360-1	-	-	-	no	no	no	no
OG2_73040	PF11_0393	PB000480.01.0	Pv092520	PC000585.04.0	PY06420	PKH_093590-1	44.m02775	cgd7_3310	Chro.70369	yes	no	no	no
OG2_73041	PFF1385c	PB300148.00.0	Pv114530	-	PY06369	PKH_112070-1	31.m00899	cgd5_1120	Chro.50273	no	no	no	no
OG2_82936	PFD0230c	PB000888.02.0	Pv001005	PC000840.01.0, PC000589.04.0	PY01068	PKH_030990-1	64.m00582	cgd2_3320	Chro.20348	no	no	no	no
OG2_70796	PF11_0272	PB000560.01.0	Pv091925	PC000700.04.0	PY07508	PKH_092380-1	42.m00037	cgd3_2440	Chro.30283	yes	yes	no	no
OG2_70795	PF14_0448	PB001359.02.0	Pv118145	PC000201.02.0	PY06704	PKH_125940-1	541.m00133	cgd4_4020	Chro.40460	yes	yes	no	no
OG2_82935	PFD0340c	PB104069.00.0, PB001003.00.0	Pv000900	PC000588.01.0, PC302181.00.0	PY03013	PKH_030780-1	-	-	-	no	no	no	no
OG2_70793	PFE1415w, PFF0485c	PB001212.02.0, PB000953.03.0	Pv113640, Pv079830	PC000016.04.0, PC000444.03.0, PC301132.00.0	PY06597, PY01955	PKH_100380-1, PKH_113920-1	65.m00004, 50.m00091, 52.m01529	cgd1_1380, cgd6_4540, cgd7_3200	Chro.10160, Chro.60520, Chro.70359	no	no	no	no
OG2_82933	PF14_0195	PB300490.00.0, PB000432.02.0	Pv085475	PC000282.00.0	PY01201	PKH_132890-1	49.m03404	-	-	yes	yes	no	no
OG2_70791	PFD0780w	PB001181.02.0	Pv089895	PC000234.02.0	PY02858	PKH_052020-1	-	-	-	no	no	no	no
OG2_79579	PFF1370w	PB000480.02.0, PB000788.03.0	-	PC000410.02.0	PY05545	PKH_112110-1	44.m06354	cgd1_890	Chro.10109	no	no	no	no
OG2_86705	MAL7P1.77	PB000346.02.0	Pv000610	PC000598.03.0	PY01024	PKH_030220-1	-	-	-	no	no	no	no
OG2_87382	PFI1635w	PB001665.02.0	Pv087025	PC000030.05.0	PY01830	PKH_073190-1	25.m01745	-	-	no	no	no	no
OG2_70799	PF13_0229	PB001120.02.0	Pv083005	PC000394.02.0	PY00319	PKH_121240-1	42.m03524	-	-	yes	yes	no	no
OG2_144816	PF14_0129	-	-	-	-	PKH_133460-1	-	-	-	no	no	no	no
OG2_83519	PFF1360w	PB000950.03.0	Pv114505	PC000014.00.0	-	PKH_112130-1	541.m01193	-	-	no	no	no	no
OG2_83049	PFF0055w, PFF1530c, MAL7P1.4, PF11_0024, PFB0990c, PFA0060w, PF10_0391, PFC1085c, PFB0965c, PFA0685c	-	-	-	-	-	-	-	-	no	no	no	no
OG2_83048	PF14_0673	PB000874.01.0	Pv116940	PC000254.02.0	PY03618	PKH_123470-1	76.m01623	-	-	no	no	no	no
OG2_83045	PFE1410c	PB000522.02.0	Pv079835	PC300585.00.0, PC000567.03.0	PY01280	PKH_100390-1	65.m01134	-	-	no	no	no	no
OG2_83044	PFE1450c	PB001009.03.0	Pv079795	PC000415.03.0	PY00696	PKH_100310-1	583.m00628	-	-	no	no	no	no
OG2_83047	PFD1195c, PFB0954c, PF14_0756, PFD1190c, PF14_0762, PF14_0759, PFD0075w, PFL2575c, PFC0045w, PFB1070w	-	-	-	-	-	-	-	-	no	no	no	no
OG2_83046	PF11_0334, PF11_0335	PB000540.01.0, PB000058.00.0	Pv092230	PC300953.00.0, PC000335.00.0, PC108120.00.0	PY05954	PKH_093030-1	-	-	-	no	no	no	no
OG2_71826	PF07_0117	PB001264.00.0	Pv081705	PC000811.04.0	PY00093	PKH_021240-1	583.m00670	cgd7_5270	Chro.70587	yes	no	no	no
OG2_83040	MAL7P1.117	PB100342.00.0, PB405426.00.0	Pv096255	PC000754.00.0	PY02841	PKH_031560-1	46.m01719	-	-	no	no	no	no
OG2_83043	PFE0240c	PB000527.02.0	Pv097800	PC000070.05.0, PC000933.01.0	PY03845, PY02792	PKH_102820-1	-	-	-	no	no	no	no
OG2_83042	PFE0275w	PB000461.02.0	Pv097840	PC000602.02.0	-	PKH_102740-1	57.m01695	cgd4_3730	Chro.40427	no	no	no	no
OG2_73275	PFE1310c	PB000842.00.0	Pv079930	PC000091.01.0	PY03863	PKH_100580-1	49.m05708	cgd7_170	-	no	no	no	no
OG2_76165	MAL13P1.40	PB000719.00.0, PB000315.02.0	Pv122255	-	PY04905	PKH_140740-1	-	cgd7_390	Chro.70052	yes	no	no	no
OG2_80898	PFL0955c	PB001128.00.0	Pv123630	PC000489.00.0	PY01852	PKH_143640-1	-	-	-	yes	no	no	no
OG2_80897	PFL1605w	PB000206.00.0	Pv100625	PC000312.03.0	PY04935	PKH_145050-1	49.m03353	-	-	no	no	no	no
OG2_85219	PF11_0190	PB000036.00.0	Pv091555	PC000114.04.0	PY04231	PKH_091580-1	-	-	-	no	no	no	no
OG2_72409	PF11_0280	PB000750.03.0	Pv091960	PC000324.03.0	PY02123	PKH_092460-1	31.m00878	cgd1_2690	Chro.10304	no	no	no	no
OG2_72408	PFI0865w	PB000899.02.0	Pv099305	PC000372.02.0	PY06079	PKH_071500-1	33.m01339	cgd7_80	Chro.70020	no	no	no	no
OG2_86728	PF11_0085	PB000613.03.0	Pv091035	PC000704.01.0	-	PKH_090450-1	-	cgd6_1480	Chro.60185	no	no	no	no
OG2_72405	PFL1655c	PB000827.02.0	Pv100665	PC000992.02.0	PY06200	PKH_145140-1	72.m00401	cgd2_2500	Chro.20265	no	no	no	no
OG2_72404	PFI0215c	PB000789.02.0	Pv098665	PC000121.03.0	PY04820	PKH_070160-1	-	cgd3_2680	Chro.30306	no	yes	no	no
OG2_72407	PF07_0083	PB000370.01.0	Pv096315	PC000156.01.0	PY00333	PKH_031390-1	41.m01305	cgd4_710	Chro.40089	no	no	no	no
OG2_72406	PF11_0217	PB000331.02.0	Pv091670	PC300666.00.0, PC000689.00.0	PY03577	PKH_091840-1	50.m03297	cgd4_2080	Chro.40233	no	no	no	no
OG2_72400	PF14_0090	PB000850.00.0	Pv085985	PC000773.04.0	PY06672	PKH_133840-1	540.m00200	cgd3_2190	Chro.30259	no	no	no	no
OG2_72403	PFL0125c	PB000216.03.0	Pv084170	PC000529.04.0	PY01523	PKH_130120-1	76.m01606	cgd2_1190	Chro.20131	no	no	no	no
OG2_72402	PFD0895c	PB000496.01.0	Pv090015	PC000279.04.0	PY02417	PKH_052260-1	129.m00260	cgd7_1820	Chro.70212	no	no	no	no
OG2_97318	PF10_0157	-	Pv095025	PC101811.00.0	PY01540	PKH_081630-1	-	-	-	no	no	no	no
OG2_89748	PF14_0440	PB000134.02.0	Pv118175	PC000614.04.0	PY07063	PKH_126010-1	52.m00030	-	-	no	no	no	no
OG2_81809	MAL13P1.311	PB001044.00.0	Pv115080	-	PY00977	PKH_110820-1	64.m00339	-	-	no	no	no	no
OG2_93108	PF11_0144	PB000242.03.0	Pv091325	PC000518.04.0	PY00734	PKH_091080-1	-	-	-	no	no	no	no
OG2_70662	PFI0875w, PF08_0054, MAL7P1.228	PB001177.00.0, PB000817.02.0	Pv099315, Pv089425	PC300345.00.0, PC000186.01.0	PY05001, PY06158	PKH_071520-1, PKH_051230-1	583.m00009, 59.m00003	cgd2_20, cgd7_360	Chro.20010, Chro.70049	yes	yes	yes	yes
OG2_70661	PF11_0508	-	-	-	-	-	-	-	-	no	no	no	no
OG2_80946	PFL1580w	PB001030.03.0	Pv100585	PC000258.04.0	PY04704	PKH_144990-1	50.m05663	cgd2_2720	Chro.20289	no	no	no	no
OG2_70665	PFI0860c, PF10_0294, MAL13P1.322	PB000761.01.0, PB000897.02.0, PB001029.02.0	Pv115175, Pv111220, Pv099300	PC000480.02.0, PC000370.02.0, PC301114.00.0, PC000650.04.0, PC000099.05.0, PC001145.02.0	PY04107, PY04108, PY06080, PY00835	PKH_061440-1, PKH_071490-1, PKH_110640-1	55.m05075, 55.m00133, 583.m05475, 44.m02802	cgd1_2650, cgd8_4100, cgd6_1410, cgd7_640	Chro.70079, Chro.80471, Chro.60176, Chro.10299	no	no	no	no
OG2_97148	PFI1495w	PB106112.00.0	Pv100000	-	PY03176	PKH_072890-1	-	-	-	no	no	no	no
OG2_80439	PF14_0392	PB300778.00.0, PB001104.02.0	Pv118425	PC000765.01.0	PY05864, PY05330	PKH_126500-1	-	-	-	no	no	no	no
OG2_89673	PFL0775w	PB301472.00.0	Pv123485	PC302009.00.0	-	PKH_143320-1	-	-	-	no	no	no	no
OG2_97141	PF13_0312	PB402025.00.0	Pv114890	-	PY01566	PKH_111270-1	-	-	-	no	no	no	no
OG2_97140	PFI1095w	PB000011.02.0	-	PC000867.03.0	PY06247	PKH_071950-1	-	-	-	no	no	no	no
OG2_97143	PFI1615c	-	Pv087070	PC300991.00.0, PC000621.02.0	-	PKH_073090-1	-	-	-	no	no	no	no
OG2_79577	PFL1645w	PB000168.01.0, PB000870.00.0, PB000448.03.0	-	PC000201.00.0, PC000993.02.0	PY03752	PKH_145120-1	64.m00349	cgd4_650	Chro.40082	no	no	no	no
OG2_97145	PFF1255w	PB000769.01.0	Pv114400	-	PY02046	PKH_112340-1	-	-	-	no	no	no	no
OG2_97147	MAL7P1.138	-	Pv096085	PC000141.05.0	PY03674	PKH_031880-1	-	-	-	no	no	no	no
OG2_97146	PFF0660w	-	Pv113815	PC000426.01.0	PY05106	PKH_113540-1	-	-	-	no	no	no	no
OG2_71358	PF14_0020	PB000638.02.0	Pv086340	PC000127.01.0	PY00116	PKH_134520-1	641.m00182	cgd3_2030	Chro.30240	yes	no	no	no
OG2_97316	PFI1640c	PB001667.02.0	Pv087020	PC000032.05.0	-	PKH_073200-1	-	-	-	no	no	no	no
OG2_81808	PF14_0552	PB001061.03.0, PB001220.00.0	Pv117570	PC403868.00.0, PC000263.03.0, PC000676.04.0	PY02830, PY00676	PKH_124820-1	-	-	-	no	no	no	no
OG2_92848	PF07_0028	PB001537.02.0	Pv087940	PC000133.05.0	PY00133	PKH_010630-1	-	-	-	no	no	no	no
OG2_94160	PFB0610c	PB001188.02.0	Pv002860	PC000027.03.0	PY02982	PKH_040660-1	-	-	-	no	no	no	no
OG2_71350	PFD0830w	PB000415.02.0	Pv089950	PC000873.02.0	PY04370	PKH_052130-1	50.m00016	cgd4_4460	Chro.40506	yes	no	no	no
OG2_71351	PFC0775w	PB000359.02.0	Pv095350	PC000757.00.0	PY06696	PKH_082380-1	42.m00125	-	-	yes	yes	no	no
OG2_71352	PFF0160c	PB001169.02.0	Pv113330	PC000269.03.0	PY02580	PKH_114660-1	27.m00001	-	-	no	no	no	no
OG2_92840	PFF1340w	PB000009.03.0	Pv114485	PC000447.00.0	PY04637	PKH_112170-1	-	-	-	no	no	no	no
OG2_92847	PF10_0173	PB000046.00.0	Pv001755	PC001033.02.0	PY02642	PKH_060190-1	-	-	-	no	no	no	no
OG2_71355	MAL13P1.302	PB001060.02.0	Pv114995	PC000733.02.0	PY02724	PKH_111010-1	65.m01182	cgd2_1950	Chro.20212	no	no	no	no
OG2_71356	PFE0185c	PB000367.02.0	Pv097760	PC000243.02.0	PY00344	PKH_102920-1	57.m01771	cgd4_2400	-	yes	yes	no	no
OG2_71357	PF08_0039	PB000349.02.0	Pv089280	PC001217.02.0	PY04247	PKH_050930-1	49.m05661	cgd7_2420	Chro.70277	yes	no	no	yes
OG2_105306	PF14_0251	-	Pv085175	-	PY07136	PKH_132320-1	-	-	-	no	no	no	no
OG2_71687	PF11_0312	PB000393.01.0	Pv092115	PC107292.00.0	-	PKH_092780-1	44.m04616	cgd7_4050	Chro.70450	yes	yes	no	yes
OG2_105304	PF11_0308	PB000295.01.0	-	PC000291.04.0	PY05170	-	-	-	-	no	no	no	no
OG2_105305	PF11_0283	PB104912.00.0	Pv091975	-	-	PKH_092490-1	-	-	-	no	no	no	no
OG2_105302	PF11_0236	PB000025.00.0	-	PC000364.01.0	PY03228	-	-	-	-	no	no	no	no
OG2_105303	PF14_0272	PB000018.03.0	Pv085080	PC000688.04.0	-	-	-	-	-	yes	no	no	no
OG2_105300	PF10_0383, PF11_0033	-	-	-	-	-	-	-	-	no	no	no	no
OG2_105301	PFB0905c, PFB0900c	-	Pv002565	-	-	PKH_040060-1	-	-	-	no	no	no	no
OG2_75657	PF14_0395	PB001101.02.0	Pv118410	PC301918.00.0	PY01295	PKH_126470-1	583.m05505	cgd4_4130	Chro.40470	no	no	no	no
OG2_117829	PF14_0210	-	Pv085390	-	-	PKH_132730-1	-	-	-	no	no	no	no
OG2_92683	PFI1385c	PB000102.02.0	Pv099855	PC000642.04.0	PY04410	PKH_072610-1	-	-	-	no	no	no	no
OG2_76154	PF07_0060	-	-	PC000790.04.0	PY01299	PKH_142220-1	541.m01162	-	-	no	no	no	no
OG2_92685	MAL7P1.155	PB000589.00.0	Pv081725	PC000642.01.0	PY02958	PKH_021300-1	-	-	-	no	no	no	no
OG2_72726	PF07_0110	PB000120.03.0	Pv081650	PC000755.02.0	PY02099	PKH_021130-1	76.m01547	cgd8_3400	Chro.80393	no	no	no	no
OG2_105308	PFL2340w	-	Pv101330	PC000521.02.0	-	PKH_146610-1	-	-	-	no	no	no	no
OG2_71689	PFD0180c	PB000054.00.0	Pv001060	PC000262.05.0	PY02447	PKH_031100-1	59.m03439	cgd7_3690	Chro.70412	no	no	no	no
OG2_72311	PFF0500c	PB000402.00.0	Pv113655	PC000150.04.0	PY04392	PKH_113890-1	583.m00017	cgd7_1750	Chro.70205	no	no	no	no
OG2_72313	PFE1320w	PB000418.00.0	Pv079920	PC000596.02.0, PC001220.02.0, PC000092.01.0, PC000593.00.0	PY07220, PY07355	PKH_100560-1	-	cgd1_3160	Chro.10355	no	no	no	no
OG2_72312	MAL13P1.253	PB001584.02.0	Pv083405	PC000751.02.0	PY05604	PKH_120370-1	64.m00333	cgd4_1660	-	yes	no	no	no
OG2_97343	PF11_0034, PF11_0513, PF10_0382, PF10_0381	-	-	-	-	-	-	-	-	no	no	no	no
OG2_72314	PFB0265c	PB001574.02.0	Pv003735	PC000756.01.0	PY01122	PKH_041380-1	59.m03387	cgd4_440	Chro.40058	no	no	no	no
OG2_72317	PF14_0699	PB105755.00.0, PB000183.02.0	Pv116825	PC000199.03.0	PY04291	PKH_123220-1	63.m00149	cgd3_3000	Chro.30340	yes	no	no	no
OG2_72316	MAL13P1.335	PB405143.00.0	Pv115300	PC000559.02.0	PY06104	PKH_110380-1	55.m04935	cgd1_1110	Chro.10133	no	no	no	no
OG2_72319	PF14_0587	PB001088.01.0	Pv117375	PC302512.00.0, PC301702.00.0	PY04139	PKH_124440-1	583.m05633	cgd2_3510	Chro.20372	yes	no	no	no
OG2_97314	PFI1120c	PB000010.00.0	Pv099550	PC000336.01.0	-	PKH_072000-1	-	-	-	no	no	no	no
OG2_81006	PF14_0722	PB001174.01.0, PB000936.00.0, PB001652.02.0, PB000382.00.0, PB000492.02.0	-	PC300258.00.0, PC000328.01.0, PC000344.01.0, PC000820.00.0	PY00150	PKH_126950-1	-	-	-	no	no	no	no
OG2_71754	PF10_0028	PB000828.01.0	Pv094320, Pv094315	PC000258.00.0	PY03461	PKH_080110-1, PKH_080100-1	-	cgd5_1330	Chro.50251	yes	no	no	no
OG2_71755	PFI0455w	PB000392.00.0, PB000181.03.0	Pv098910	PC301271.00.0, PC000757.01.0, PC000391.04.0	PY03131	PKH_070680-1	541.m01191	cgd8_2250	Chro.80264	no	no	no	no
OG2_73264	PFF1180w	PB000501.00.0	-	PC000654.00.0	PY04444	PKH_112500-1	-	cgd1_2640	Chro.10298	no	no	no	no
OG2_71757	PF08_0019	PB000242.02.0	Pv089025	PC000139.02.0	PY00516	PKH_050410-1	35.m00002	cgd2_1870	Chro.20203	yes	yes	yes	no
OG2_71750	PFF0540c	PB000565.03.0	Pv113685	PC000264.04.0	PY03114	PKH_113820-1	69.m00138	-	-	no	no	no	no
OG2_71751	PF13_0324	PB001372.02.0	Pv115015	PC300976.00.0, PC300356.00.0	PY01094	PKH_110970-1	65.m01096	cgd8_4470	Chro.80513	yes	no	no	yes
OG2_80385	PFL1270w	PB001056.01.0	Pv123945	PC000833.02.0	PY03531	PKH_144310-1	-	-	-	yes	yes	no	no
OG2_71753	PF14_0125	PB001048.02.0	Pv085825	PC301479.00.0	PY01546	PKH_133500-1	46.m00007	cgd2_3930	Chro.20420	yes	no	no	no
OG2_71759	PF10_0144	PB000121.01.0	Pv094950	-	PY07442	PKH_081470-1	44.m00051	cgd5_2320	Chro.50147	no	yes	no	no
OG2_81806	PFL1275c	PB001057.01.0	Pv123950	PC000832.02.0	PY03532	PKH_144320-1	583.m05342	cgd6_640	Chro.60085	no	no	no	no
OG2_70807	PF13_0233	PB001069.00.0	Pv083030	PC001166.02.0	PY01232	PKH_121190-1	49.m00001, 55.m00020, 55.m00002, 46.m00001	cgd7_3790	Chro.70423	yes	yes	yes	yes
OG2_70806	MAL13P1.92	PB001087.02.0	Pv122710	PC000705.03.0	PY00188	PKH_141700-1	31.m00922	cgd6_3180	Chro.60368	yes	yes	no	yes
OG2_70805	PF14_0455	PB001654.02.0	Pv118100	PC000460.03.0	PY06054	PKH_125840-1	59.m03422	cgd1_1350	Chro.10157	no	no	no	no
OG2_70804	PF13_0349	PB000066.02.0	Pv115285	PC000549.01.0	PY04911	PKH_110410-1	86.m00001	cgd4_1940, cgd5_1470	Chro.50237, Chro.40219	yes	yes	no	no
OG2_71538	PF11_0068, PFL1060c	PB000816.02.0	Pv090965, Pv123735	PC000172.03.0	PY03776, PY03374	PKH_143860-1, PKH_090290-1	25.m01742	-	-	no	no	no	no
OG2_71539	PFE0970w	PB000510.03.0	Pv080280	PC000677.04.0	PY06214	PKH_101310-1	20.m03941	-	-	no	no	no	no
OG2_71535	PF14_0664	PB000685.01.0, PB000494.02.0	Pv116985	PC000605.02.0, PC000014.02.0	PY01695	PKH_123560-1	41.m00004, 38.m02529	cgd8_3680	Chro.80425	no	no	no	no
OG2_80161	MAL13P1.21	PB001006.00.0, PB300707.00.0	Pv122040	PC000405.01.0, PC000320.02.0	PY01534	PKH_140250-1	80.m03941	cgd3_3960	Chro.30446	no	no	no	no
OG2_71537	PF14_0097	PB001208.02.0	Pv085955	PC000543.01.0, PC000062.01.0	PY01816	PKH_133780-1	74.m00450	cgd7_450	Chro.70059	no	no	no	no
OG2_71532	PF13_0345	PB300308.00.0	Pv115235	PC000321.00.0	PY02845	PKH_110520-1	46.m00031	-	-	yes	no	no	no
OG2_71533	MAL13P1.22	PB000674.02.0	Pv122045	PC000404.01.0, PC000747.04.0	PY01533	PKH_140260-1	25.m01820	cgd3_3820	Chro.30432	yes	no	no	no
OG2_80998	PFC0840w	PB000922.01.0	Pv095285	PC000268.01.0, PC300906.00.0	PY00968	PKH_082230-1	55.m04716	-	-	no	no	no	no
OG2_92793	PF08_0024	-	Pv089075	-	PY01887	PKH_050530-1	38.m01119	-	-	yes	yes	no	no
OG2_75051	PFI1450c	PB000742.02.0, PB301035.00.0	Pv099935	PC000636.00.0	PY05294	PKH_072770-1	-	-	-	no	no	no	no
OG2_75050	PFF0890c	PB000966.01.0	Pv114045	PC000665.00.0	-	PKH_113100-1	41.m01345	cgd8_1290	Chro.80152	no	no	no	no
OG2_84490	PF14_0472	-	Pv118005	PC000241.00.0	-	PKH_125670-1	59.m07712	cgd7_3540	Chro.70394	no	no	no	no
OG2_81805	PFL0735w	PB000210.01.0, PB000732.01.0	Pv123445	PC301451.00.0, PC301644.00.0	PY02749	PKH_143240-1	55.m00179	-	-	no	no	no	no
OG2_75058	PF14_0725	PB001286.02.0, PB300363.00.0	Pv118660	PC302377.00.0, PC000422.02.0, PC000313.01.0	PY05777	PKH_126980-1	64.m00342	-	-	no	no	no	no
OG2_92698	MAL8P1.132	PB001174.00.0	Pv088220	PC000850.01.0	PY02867	PKH_011180-1	-	-	-	no	no	no	no
OG2_89861	PF10_0073	PB000457.02.0	Pv094565	PC000519.03.0	PY00004	PKH_080610-1	33.m02669	-	-	no	no	no	no
OG2_97256	PF13_0202	PB000887.02.0	-	PC000356.01.0	PY01507	PKH_121750-1	-	-	-	no	no	no	no
OG2_82949	MAL7P1.207	PB103644.00.0, PB103271.00.0, PB103272.00.0	Pv087880	PC400987.00.0, PC102999.00.0, PC000794.01.0	PY01098	PKH_010520-1	-	-	-	no	no	no	no
OG2_72225	PFL0675c	PB001270.02.0	Pv123385	PC000693.04.0	PY02019	PKH_143120-1	59.m03731, 59.m03643	cgd6_3420	Chro.60395	no	no	no	no
OG2_72224	PFI0505c	PB000938.01.0	Pv098960	PC302054.00.0, PC001114.02.0	PY05530	PKH_070780-1	72.m00391	-	-	no	no	no	no
OG2_72227	PF13_0016	PB000773.01.0	Pv121995	PC000331.04.0	PY03902	PKH_140160-1	49.m03398	cgd4_3740	Chro.40428	no	no	no	no
OG2_70930	PF11_0212	PB000097.03.0	Pv091655	PC000693.01.0	PY00891	PKH_091790-1	583.m05710	cgd3_2040	Chro.30241	no	no	no	no
OG2_72221	PF14_0324	PB000909.03.0	Pv084820	PC000814.02.0, PC302088.00.0	PY03138	PKH_131500-1	52.m00012	cgd2_1850	Chro.20201	yes	yes	no	yes
OG2_72223	PFL1080c	PB300266.00.0, PB001199.00.0	Pv123755	PC000462.04.0	-	PKH_143900-1	20.m03750	cgd4_610	Chro.40077	yes	no	no	no
OG2_70934	PF10_0126	PB000639.03.0	Pv094865	PC000639.00.0	PY01361	PKH_081240-1	39.m00333, 80.m03987	-	-	no	no	no	no
OG2_70939	PF14_0341	PB001005.02.0	Pv084735	PC302332.00.0	PY00618	PKH_131330-1	76.m00001	cgd2_3200	Chro.20336	yes	no	no	no
OG2_89862	PF14_0234	PB000432.03.0	Pv085255	PC000158.04.0	PY06824	PKH_132480-1	-	-	-	no	no	no	no
OG2_89661	PFD0270c	PB001036.02.0	Pv000965	PC000521.01.0, PC000524.01.0	PY01668	PKH_030910-1	-	-	-	no	no	no	no
OG2_92699	PF08_0136b	PB000020.03.0	Pv093675	PC000790.01.0	PY07681	PKH_011710-1	-	-	-	yes	yes	yes	no
OG2_89660	PFF0205w	PB300449.00.0	Pv113375	PC000220.00.0	PY05526	PKH_114540-1	583.m11460	-	-	no	no	no	no
OG2_82948	MAL13P1.129	PB001197.02.0	Pv116725	PC000092.04.0, PC000259.02.0	PY01585	PKH_123020-1	645.m00547	-	-	no	no	no	no
OG2_92810	PFF0110w	PB001116.02.0	Pv113280	PC000428.02.0	PY01863	PKH_114760-1	-	-	-	no	no	no	no
OG2_97399	MAL13P1.160	PB000970.02.0	Pv082445	-	PY04180	PKH_122260-1	-	-	-	no	no	no	no
OG2_97340	PFF0635w	PB107557.00.0	Pv113795	-	PY04882	PKH_113580-1	-	-	-	no	no	no	no
OG2_92791	MAL13P1.77	PB000729.03.0	Pv122570	PC000614.01.0	-	PKH_141420-1	-	-	-	no	no	no	no
OG2_71221	PF10_0359, PF10_0066	PB001110.00.0, PB000469.02.0	Pv094525, Pv110925	PC001296.02.0, PC300507.00.0, PC301243.00.0	PY00046, PY01011	PKH_062090-1, PKH_080530-1	551.m00022, 80.m02333	cgd7_3170	Chro.70356	yes	no	no	no
OG2_94095	PF13_0355	PB001102.00.0	Pv115350	PC000483.02.0	PY03080	PKH_110270-1	-	-	-	yes	yes	yes	no
OG2_71224	PF14_0231	PB000126.01.0	Pv085270	PC000974.01.0	PY06460	PKH_132510-1	55.m00280	cgd8_430	Chro.80055	yes	yes	no	yes
OG2_71225	PF14_0585	PB000756.01.0	Pv117390	PC000029.04.0	PY04142	PKH_124470-1	25.m02955	cgd2_2870	-	yes	yes	no	no
OG2_71226	PFD0770c	PB000272.01.0	Pv089750	PC000250.02.0	PY02811	PKH_051960-1	42.m00111	cgd2_280	Chro.20035	yes	yes	no	no
OG2_71331	PFL1155w	PB000769.02.0	Pv123830	PC000323.01.0	PY03300	PKH_144060-1	52.m01611	-	-	no	no	no	no
OG2_71229	PF13_0121	PB000860.02.0	Pv122850	PC000907.01.0	PY03521	PKH_141980-1	38.m00017	-	-	yes	yes	yes	no
OG2_89664	PFC0925w	PB001094.02.0	Pv095185	PC000675.02.0	PY00434	PKH_081960-1	-	-	-	no	no	no	no
OG2_80071	MAL13P1.188	PB000274.01.0	Pv082815	PC001361.02.0, PC300384.00.0, PC000240.02.0	PY02108	PKH_121610-1	8.m00184	cgd8_4540	Chro.80523	no	no	no	no
OG2_89606	PFL0623c	-	Pv123335	PC403667.00.0, PC106262.00.0	PY06016	PKH_142990-1	-	-	-	no	no	no	no
OG2_82925	PF08_0070	PB000631.01.0	Pv123020	PC000581.01.0	PY05695	PKH_142330-1	42.m00054	-	-	no	no	no	no
OG2_82947	PF10_0113	PB000777.01.0	Pv094800	PC000538.01.0	PY07008, PY06765	PKH_081110-1	55.m04869	-	-	no	no	no	no
OG2_92790	PF14_0537	PB000327.00.0	Pv117645	PC300237.00.0	PY02773	PKH_124970-1	-	-	-	no	no	no	no
OG2_84731	PFI1135c	-	Pv099565	-	PY02414	PKH_072030-1	-	-	-	no	no	no	no
OG2_72138	PF08_0006	PB000727.01.0	Pv088890	PC000558.01.0	PY07166	PKH_050160-1	49.m00051	cgd7_4240	Chro.70468	yes	yes	no	no
OG2_72131	PFE0430w	PB000543.00.0	Pv097995	PC000484.03.0, PC302611.00.0	PY05239	PKH_102420-1	41.m01313	cgd8_800	Chro.80099	no	no	no	no
OG2_72130	PFL2475w	PB301120.00.0	Pv101465	PC000726.03.0	PY07601	PKH_146920-1	38.m01116	cgd6_4830	Chro.60555	no	no	no	no
OG2_72133	PF07_0020	PB000124.03.0	Pv087795	PC301475.00.0	PY04146	PKH_010350-1	59.m03650	cgd7_2910	Chro.70328	no	no	no	no
OG2_72132	PF10_0232	PB001011.00.0	Pv111520	PC000601.00.0, PC000696.01.0	PY02297	PKH_060810-1	55.m04750	cgd1_3670	Chro.10413	no	no	no	no
OG2_72135	PFL0130c	PB000420.02.0, PB000981.01.0	Pv084175	PC000349.03.0	PY01520	PKH_130140-1	33.m00313	cgd5_1780	Chro.50204	yes	no	no	no
OG2_72134	PF14_0345	PB000728.02.0	Pv084710	PC000635.03.0, PC302442.00.0	PY02303	PKH_131270-1	38.m01064	-	-	no	no	no	yes
OG2_72136	PFI1360c	PB001577.02.0	Pv099825	PC000103.04.0	PY00448	PKH_072560-1	76.m01645	cgd1_2360	Chro.10265	no	no	no	no
OG2_93235	PF11_0195	PB000134.01.0	Pv091575	PC000119.02.0	-	PKH_091620-1	-	-	-	no	no	no	no
OG2_86914	PF07_0014	PB000801.03.0	Pv087730	PC000092.00.0	PY00680	PKH_010200-1	-	-	-	no	no	yes	no
OG2_93239	PFE0105c	-	Pv097610	-	PY04373	PKH_103140-1	37.m01065	-	-	no	no	no	no
OG2_97401	PFC0895w	PB000070.00.0	Pv095225	-	PY00599	PKH_082080-1	-	-	-	no	no	no	no
OG2_80073	MAL7P1.89	PB001164.02.0, PB000201.03.0, PB001097.01.0, PB000190.01.0	Pv000530	PC300108.00.0, PC000088.03.0, PC000522.00.0	PY02765, PY02766, PY02768	PKH_030030-1	-	-	-	no	no	no	no
OG2_84548	PF14_0606	PB000014.03.0, PB301034.00.0	Pv117275	PC000709.04.0, PC000504.00.0	PY06777	PKH_124180-1	76.m01580	-	-	no	no	no	no
OG2_92865	PF13_0284	PB301561.00.0	Pv114690	PC000713.03.0	PY02349	PKH_111710-1	-	-	-	no	yes	no	no
OG2_89462	PF14_0483	PB001023.03.0	Pv117940	PC301459.00.0	PY01990	PKH_125550-1	80.m02255	-	-	no	no	no	no
OG2_82945	PFF0555w	PB000562.03.0	Pv113705	PC000800.00.0, PC000309.03.0	PY03118	PKH_113790-1	74.m00460	-	-	no	no	no	no
OG2_76965	PFC0640w	-	Pv095475	PC000452.00.0	PY04858	-	55.m04840	-	-	yes	yes	no	no
OG2_92948	PFA0210c	PB300987.00.0	Pv081550	PC102276.00.0	PY06307	PKH_020910-1	-	-	-	no	no	no	no
OG2_80212	MAL8P1.154	PB000760.02.0, PB000759.02.0, PB108456.00.0, PB300784.00.0	Pv093645	PC302392.00.0, PC000279.01.0, PC000151.04.0, PC000442.00.0, PC000265.02.0	PY02606	PKH_011650-1	-	-	-	yes	no	no	no
OG2_84423	PFF0300w	PB000403.01.0	Pv113475	PC000264.05.0	PY03158, PY03159	PKH_114310-1	-	cgd6_3430	Chro.60396	no	no	no	no
OG2_84420	PF08_0042	PB300760.00.0, PB001149.02.0	Pv089295	PC000886.01.0	PY03685, PY03686	PKH_050970-1	-	-	-	no	no	no	no
OG2_84421	PFI1045w	PB000260.01.0	Pv099485	PC000334.05.0	PY02488	PKH_071850-1	57.m01832	-	-	no	no	no	no
OG2_84426	PF08_0081	PB000594.03.0	Pv123105	PC000508.00.0	PY00458	PKH_142510-1	641.m01547	-	-	yes	yes	no	no
OG2_84427	PF11_0196	PB000904.01.0	Pv091580	PC301105.00.0	PY04673	PKH_091630-1	-	-	-	no	no	no	no
OG2_84424	MAL8P1.153	PB000889.03.0, PB300504.00.0	Pv093635	PC000772.01.0	-	PKH_011630-1	59.m03550	-	-	no	no	no	no
OG2_84425	MAL7P1.132	PB001611.02.0, PB000113.01.0	Pv096115	PC000267.02.0, PC000000.00.0, PC405971.00.0	PY01615	PKH_031830-1	-	-	-	no	no	no	no
OG2_80072	PF11_0528	PB000199.00.0, PB000081.01.0, PB000863.00.0	Pv091300	PC000677.00.0, PC302272.00.0, PC300152.00.0	PY05652, PY06768, PY05563	PKH_091020-1	57.m01792	-	-	no	no	no	no
OG2_92861	PF07_0089	PB000198.00.0	Pv096260	PC302249.00.0	PY02842	PKH_031550-1	-	-	-	yes	yes	yes	yes
OG2_84428	PF10_0096	PB000941.01.0	Pv094715	PC000080.04.0	PY04008	PKH_080940-1	46.m02891	-	-	no	no	no	no
OG2_84429	PF13_0080	PB001093.03.0, PB000766.01.0	Pv122530	PC000533.02.0, PC000138.05.0, PC000827.02.0	PY00479	PKH_141330-1	-	-	-	no	no	no	no
OG2_82944	PFI0160w	PB000111.02.0, PB000903.00.0, PB001046.00.0	Pv098610	PC000583.04.0	PY01109	PKH_070050-1	46.m01757	-	-	no	no	no	no
OG2_71374	PFE0845c	PB001107.01.0	Pv080405	PC000159.01.0	PY04343	PKH_101590-1	20.m00388	cgd7_2110	Chro.70243	yes	yes	no	no
OG2_93301	PFL1175w	PB000904.03.0	Pv123850	PC000213.00.0	PY05853	PKH_144110-1	-	-	-	no	no	no	no
OG2_71375	MAL7P1.340	PB104581.00.0	Pv087835	PC104318.00.0	PY03813	PKH_010440-1	50.m03327	-	-	yes	no	no	no
OG2_93307	PFE0095c	PB001059.03.0	Pv097600	PC000333.05.0	PY04375	PKH_103160-1	-	-	-	no	no	no	no
OG2_86509	PFE0855c	PB001109.01.0	Pv080395	PC000161.01.0	PY04345	PKH_101570-1	-	-	-	no	no	no	no
OG2_89742	PF14_0157	PB000955.00.0	Pv085655	PC001402.02.0	PY06970	PKH_133130-1	65.m01122	-	-	no	no	no	no
OG2_117806	PFI1405c	-	Pv099880	PC100269.00.0	-	-	-	-	-	no	no	no	no
OG2_74548	PFI0590c	PB000318.02.0	Pv099045	PC301798.00.0	PY03423	PKH_070950-1	-	-	-	no	no	no	no
OG2_86508	MAL7P1.107	PB000056.03.0	Pv096300	PC000694.00.0	-	PKH_031440-1	42.m03451	-	-	no	no	no	no
OG2_92821	PFD0735c	PB000596.02.0	Pv089715	PC000822.03.0	PY02196	PKH_051890-1	-	-	-	no	no	no	no
OG2_92687	PF08_0114	PB001175.00.0	Pv088215	PC000851.01.0	PY02868	PKH_011170-1	-	-	-	no	no	no	no
OG2_86861	PFL2380c	PB000486.00.0	Pv101365	PC000594.02.0	PY02787	PKH_146690-1	39.m00346	-	-	no	no	no	no
OG2_74016	PFE0415w	PB000958.00.0	Pv097980	PC000808.01.0, PC400815.00.0	PY00388	PKH_102450-1	583.m09163	-	-	yes	no	no	no
OG2_74546	PFD0405c	PB000741.01.0, PB300799.00.0	Pv000830	PC301795.00.0	PY02236	PKH_030640-1	38.m01900	-	-	no	no	no	no
OG2_105366	PF11_0075	-	Pv090995	PC301990.00.0	-	PKH_090360-1	-	-	-	no	no	no	no
OG2_82943	MAL13P1.81	PB000358.00.0	Pv122600	PC000144.03.0	-	PKH_141480-1	55.m00034	cgd7_4040	Chro.70449	no	no	no	no
OG2_71379	PF14_0576	PB001566.02.0, PB400754.00.0	Pv117435	-	PY01755	PKH_124560-1	55.m05062	cgd8_3200	Chro.80372	no	no	no	no
OG2_105360	PF14_0336	-	Pv084760	-	PY05583	PKH_131380-1	-	-	-	no	no	no	no
OG2_83006	PFB0755w	PB106165.00.0, PB000530.03.0, PB000478.03.0	Pv002715	PC104716.00.0, PC000816.04.0, PC301836.00.0	PY01250	PKH_040360-1	-	-	-	no	no	no	no
OG2_92868	MAL13P1.233	PB000812.02.0	Pv083215	PC000719.04.0	PY01330	PKH_120790-1	-	-	-	yes	yes	no	no
OG2_93124	PFI1770w, PFD1140w, PFL0060w	-	Pv083570	-	-	PKH_120050-1, PKH_120040-1	-	-	-	no	no	no	no
OG2_84647	PF11_0424	PB000233.01.0	Pv092670	PC001344.02.0	PY06250	PKH_093870-1	25.m02930	-	-	no	no	no	no
OG2_89634	PFL0205w	PB301042.00.0, PB000466.03.0	Pv084250	PC302275.00.0	PY00982	PKH_130280-1	-	-	-	no	no	no	no
OG2_76893	MAL7P1.27	PB000746.03.0	Pv087980	PC000185.03.0, PC000551.03.0	PY05061	PKH_010710-1	583.m05589	cgd6_4890	Chro.60564	no	no	no	no
OG2_81768	PF13_0079	PB000938.00.0, PB000440.02.0	Pv122500	-	PY02835	PKH_141270-1	49.m05666	cgd8_4970	Chro.80569	no	no	no	no
OG2_81769	PF10_0167	PB000670.01.0, PB000069.03.0	Pv001730	PC302244.00.0	PY00201	PKH_060130-1	83.m01253	-	-	no	no	no	no
OG2_81767	PFE1060c	PB403254.00.0	Pv080190	PC001001.02.0, PC000745.03.0, PC000707.04.0	PY02894, PY02895	PKH_101110-1	-	-	-	no	no	no	no
OG2_81764	PFE0995c	PB000006.00.0	Pv080255	PC000837.01.0	PY03310	PKH_101260-1	64.m00328, 44.m02739	-	-	no	no	no	no
OG2_81765	PF07_0012	PB000185.01.0, PB300512.00.0, PB001040.03.0	Pv087700	PC000794.03.0, PC400010.00.0	PY02320	PKH_010140-1	-	-	-	no	no	no	no
OG2_81762	PF13_0166	PB106157.00.0	Pv082485	PC103301.00.0	PY02207	PKH_122180-1	46.m00025	cgd7_590	Chro.70074	no	no	no	no
OG2_81763	MAL7P1.124	PB000743.00.0	Pv096190, Pv096195	PC000196.01.0	PY02050	PKH_031690-1	38.m01090	-	-	no	no	no	no
OG2_81760	PF14_0405	PB103380.00.0, PB000577.00.0, PB000576.00.0	Pv118355	PC300554.00.0, PC107135.00.0, PC000815.01.0	PY05024	PKH_126360-1	-	-	-	no	no	no	no
OG2_81761	PFE1460w	PB001010.03.0, PB107375.00.0	Pv079790	PC300106.00.0	PY00697	PKH_100300-1	-	-	-	no	no	no	no
OG2_82233	MAL8P1.65	PB001156.02.0	Pv089480	PC000114.01.0	PY03840	PKH_051310-1	44.m02545	cgd1_1330	Chro.10155	no	no	no	no
OG2_82235	PF14_0060	PB300759.00.0, PB000103.01.0	Pv086115	PC000414.04.0	PY03220	PKH_134060-1	-	-	-	no	no	no	no
OG2_72798	MAL8P1.131	PB300718.00.0	Pv088195	PC001095.02.0	PY07255	PKH_011130-1	33.m01393	cgd2_220	Chro.20029	no	no	no	no
OG2_85071	PFF0260w	PB000863.02.0	Pv113435	PC000328.00.0	PY05614	PKH_114430-1	26.m00236	-	-	no	no	no	no
OG2_72795	PFI0925w	PB001283.02.0, PB301533.00.0	Pv099360	PC000172.00.0, PC301294.00.0	PY01606	PKH_071610-1	44.m02734	-	-	yes	no	no	no
OG2_72796	PF10_0195	PB001078.02.0	Pv001870	PC000072.04.0	PY00603, PY00604	PKH_060420-1, PKH_060410-1	55.m10236	cgd5_1550	Chro.50229	no	no	no	no
OG2_72791	PF08_0110	PB001208.00.0	Pv088180	PC000075.02.0	PY01075	PKH_011100-1	583.m00666	-	-	no	no	no	no
OG2_72793	PF14_0049	PB000016.02.0	Pv086175	PC001142.02.0	PY07060	PKH_134170-1	50.m03188	-	-	no	no	no	no
OG2_72792	PF11_0428	-	Pv092690	PC000657.02.0	PY03414	PKH_093910-1	49.m05715	cgd4_4430	Chro.40502	no	no	no	no
OG2_92690	PFI0760w	PB000402.02.0	Pv099205	PC301812.00.0	PY01322	PKH_071280-1	-	-	-	no	no	no	no
OG2_81788	PF13_0226	PB000249.03.0	Pv082990	PC000096.00.0	PY03088	PKH_121270-1	39.m00350	cgd8_5030	Chro.80575	yes	yes	no	no
OG2_93019	PFC0545c	PB100477.00.0	Pv119745	PC001339.02.0	PY04509	PKH_082710-1	-	-	-	no	no	no	no
OG2_93018	PFC0600w	-	Pv119820	PC000010.05.0	PY02285	PKH_082560-1	583.m05528	-	-	no	no	no	no
OG2_93017	PF14_0071	PB000263.02.0	Pv086060	PC000650.00.0	PY02471	PKH_133950-1	-	-	-	no	no	no	no
OG2_93016	PF11_0449	PB102373.00.0	Pv092785	PC105643.00.0	PY02611	PKH_094110-1	-	-	-	no	no	no	no
OG2_93015	PF11_0234	PB000551.03.0	Pv091750	PC000362.01.0	PY03231	PKH_092010-1	-	-	-	no	no	no	no
OG2_93014	PF13_0247	PB001525.02.0	Pv083235	PC000223.02.0	PY04207	PKH_120750-1	-	-	-	no	yes	no	no
OG2_93013	PFL2285c	PB000591.03.0	Pv101270	PC000610.00.0	PY06848	PKH_146500-1	-	-	-	no	no	no	no
OG2_82941	PF10_0034	PB000815.00.0	Pv094350	PC000054.03.0, PC405967.00.0	PY04290	PKH_080170-1	49.m03099	-	-	no	no	no	no
OG2_93011	PF10_0030	PB000350.03.0	Pv094330	PC000259.00.0	PY05646	PKH_080130-1	-	-	-	no	no	no	no
OG2_81909	PFD0795w	PB001182.02.0, PB000428.00.0	Pv089910	PC000141.00.0, PC000141.04.0	PY02860	PKH_052050-1	83.m02144	-	-	no	no	no	no
OG2_93528	PF14_0384	PB000324.00.0	Pv118465	PC301694.00.0	PY03526	PKH_126580-1	-	-	-	no	yes	no	no
OG2_93475	PF11_0120	PB000447.03.0	Pv091220	PC302002.00.0, PC301583.00.0	-	PKH_090870-1	-	-	-	no	no	no	no
OG2_72236	PF14_0138	-	Pv085750	PC103212.00.0	PY05608	PKH_133360-1	42.m00034	cgd5_480	Chro.50345	yes	no	no	no
OG2_97581	PF11_0119	PB000991.03.0	Pv091215	-	PY02704	PKH_090860-1	-	-	-	no	no	no	no
OG2_73469	PFI0135c, PFB0360c, PFB0355c, PFB0350c, PFB0345c, PFB0340c, PFB0335c, PFB0330c	PB301518.00.0, PB000233.03.0, PB000352.01.0, PB107093.00.0, PB000108.03.0, PB000107.03.0	Pv003810, Pv003805, Pv003800, Pv003795, Pv003850, Pv003845, Pv003840, Pv003835, Pv003830, Pv003825, Pv003820	PC000792.00.0, PC000740.02.0, PC000054.00.0	PY00291, PY00292, PY00293, PY02062	PKH_041260-1, PKH_041250-1, PKH_041230-1, PKH_041210-1, PKH_041200-1	-	-	-	yes	yes	no	no
OG2_117966	PFL0400w	-	Pv084435	-	-	PKH_130690-1	-	-	-	no	no	no	no
OG2_92822	PFD0730w	PB000620.02.0	Pv089710	PC000666.03.0	PY02197	PKH_051880-1	-	-	-	no	no	no	no
OG2_76588	PFC0405c	PB000522.01.0, PB301218.00.0	Pv119590	PC000012.03.0, PC000328.02.0	PY02904	PKH_083050-1	-	-	-	no	no	no	no
OG2_82127	PFI0790w	-	Pv099235	PC000085.02.0	PY00221	PKH_071340-1	57.m00027	cgd5_660	Chro.50325	no	no	no	no
OG2_82940	PF10_0154	PB000058.02.0	Pv095010	PC000747.01.0	PY07154	PKH_081580-1	-	cgd6_700	Chro.60091	no	yes	no	no
OG2_93299	PF13_0189	PB000161.02.0	Pv082635	PC302461.00.0	PY01407	PKH_121880-1	-	-	-	no	no	no	no
OG2_82123	PF13_0339	PB000361.02.0, PB103531.00.0	Pv115170	PC000372.03.0, PC000252.05.0, PC105044.00.0	PY00836	PKH_110650-1	-	-	-	no	no	no	no
OG2_82057	PF10_0312	PB300810.00.0	Pv111135	PC000474.03.0	PY06322	PKH_061610-1	20.m03689	cgd6_3660	Chro.60422	no	no	no	no
OG2_89620	PFB0570w	PB001140.00.0	Pv002900	PC000225.03.0	PY02991	PKH_040760-1	83.m00006	-	-	no	no	no	no
OG2_83294	PF13_0116	PB000489.00.0	Pv122810	PC000040.04.0	PY03873	PKH_141900-1	41.m01337	cgd5_170	Chro.50379	no	no	no	no
OG2_78482	MAL8P1.146	PB000387.01.0	Pv093585	PC301018.00.0	PY05625	PKH_011510-1	551.m00228, 38.m01056	cgd6_3620	Chro.60417	no	no	no	no
OG2_83297	PF11_0278, PF11_0277	PB300263.00.0	Pv091950	PC000284.05.0, PC401903.00.0, PC000684.01.0	PY04937	PKH_092430-1	-	-	-	no	no	no	no
OG2_92696	PFI1230c	PB000780.01.0	Pv099670	PC000461.00.0	PY00930	PKH_072220-1	-	-	-	no	no	no	no
OG2_144958	MAL7P1.108	PB000628.02.0	-	-	-	-	-	-	-	no	no	no	no
OG2_81838	MAL13P1.194	PB000225.01.0	Pv082865	PC000040.00.0, PC001017.02.0	PY05571, PY07116	PKH_121510-1	74.m00423	-	-	no	no	no	no
OG2_81839	PF10_0295	PB001030.02.0	Pv111215	PC000129.02.0	PY04569	PKH_061450-1	57.m01759	cgd4_2350	Chro.40265	no	no	no	no
OG2_98559	PFA0470c	PB000932.00.0	-	PC106733.00.0, PC001066.02.0	-	PKH_020390-1	-	-	-	no	no	no	no
OG2_81832	PFD0595w	PB000153.01.0	Pv000645	PC000047.02.0	PY05323	PKH_030290-1	50.m03109	cgd4_2800	Chro.40315	no	no	no	no
OG2_81833	PFD1045c	PB000746.00.0	Pv090150	PC000029.01.0	PY05565	PKH_052560-1	69.m00133	cgd6_2700	Chro.60311	no	no	no	yes
OG2_144952	PF14_0785	PB100722.00.0	-	-	-	-	-	-	-	no	no	no	no
OG2_144953	PF14_0306	-	-	PC001212.02.0	-	-	-	-	-	no	no	no	no
OG2_81836	PF14_0350	PB000637.00.0	Pv084690	PC000449.04.0, PC000597.00.0	-	PKH_131240-1	541.m01173	cgd3_1900	Chro.30224	no	no	yes	no
OG2_144955	PF14_0786	PB401975.00.0	-	-	-	-	-	-	-	no	no	no	no
OG2_81834	PF10_0372	PB000898.01.0	Pv110855	PC000827.00.0	PY04877	PKH_062230-1	55.m00101	cgd2_1690	Chro.20183	no	no	no	no
OG2_144957	PFE1595c	-	Pv096065	-	-	-	-	-	-	no	no	no	no
OG2_97332	PF08_0119	PB000508.03.0	Pv093500	PC000587.00.0	-	PKH_011340-1	-	-	-	yes	yes	yes	no
OG2_97333	PFL1020w	PB405931.00.0	Pv123695	-	PY05399	PKH_143780-1	-	-	-	no	no	no	no
OG2_97330	PF14_0426	PB107642.00.0	Pv118245	-	-	PKH_126140-1	-	-	-	no	no	no	no
OG2_97331	PF14_0424	PB000758.02.0	Pv118260	PC405400.00.0	-	PKH_126160-1	-	-	-	no	no	no	no
OG2_97336	PFL1995c	PB000042.03.0	Pv100975	-	PY01495	PKH_145850-1	-	-	-	no	no	no	no
OG2_97334	PFL1015w	PB405795.00.0	Pv123690	PC100644.00.0	-	PKH_143770-1	-	-	-	no	no	no	no
OG2_97335	PF13_0098	PB001375.02.0	Pv122685	-	PY00193	PKH_141650-1	-	-	-	yes	no	no	no
OG2_86710	PFC0831w	PB000928.01.0	Pv095295	PC000905.02.0	PY00756	PKH_082250-1	-	-	-	no	no	no	no
OG2_97339	MAL8P1.148	PB001245.02.0	Pv093600	PC000721.01.0	-	PKH_011540-1	-	-	-	no	no	no	no
OG2_92824	PF14_0121	PB000322.00.0	Pv085845	PC000841.03.0	PY00425	PKH_133540-1	-	-	-	no	no	no	no
OG2_79441	PFD0225w	PB001071.02.0, PB300793.00.0, PB300542.00.0, PB000889.02.0, PB108578.00.0	Pv001010	PC000841.01.0, PC000163.01.0, PC000229.01.0, PC101206.00.0	PY01338, PY01069	PKH_031000-1	-	-	-	no	no	no	no
OG2_81974	MAL13P1.64	PB000080.01.0	Pv122475	PC300321.00.0	-	PKH_141210-1	52.m01665	cgd7_4550	-	yes	no	no	no
OG2_86465	PFD0415c	PB000740.01.0	Pv000825	PC301568.00.0	PY02237	PKH_030630-1	39.m00345	-	-	no	no	no	no
OG2_86466	PFE0490w	PB001174.02.0	Pv098055	PC000460.02.0	PY04038	PKH_102300-1	-	-	-	no	no	no	no
OG2_89646	PF10_0027	PB000830.02.0	Pv094310	PC302477.00.0, PC000055.02.0	PY03462	PKH_080090-1	-	-	-	no	no	no	no
OG2_86460	PFF0470w	PB101448.00.0, PB101449.00.0	Pv113630	PC103096.00.0	PY04467, PY04468	PKH_113970-1	-	-	-	no	no	no	no
OG2_86461	PFI0795w	PB106800.00.0, PB000141.00.0	Pv099240	PC000084.02.0, PC300292.00.0	PY00222	PKH_071350-1	-	-	-	no	no	no	no
OG2_86462	MAL8P1.152	PB000635.01.0	Pv093620	PC000479.03.0	PY04283	PKH_011590-1	-	-	-	no	no	no	no
OG2_89642	PFL1805c	PB000900.01.0	Pv100815	PC000522.03.0, PC301046.00.0	PY04407	PKH_145590-1	-	-	-	no	no	no	no
OG2_85111	PFF1315w	PB000068.01.0	Pv114460	PC000487.03.0	PY04642	PKH_112220-1	-	-	-	no	no	no	no
OG2_97346	PFB0490c	PB000558.01.0	Pv003995	PC302508.00.0	-	PKH_040920-1	-	-	-	yes	no	no	no
OG2_86468	PFE1525w	PB000045.01.0	Pv079740	PC300272.00.0	PY06814	PKH_100150-1	-	cgd4_60	Chro.40019	no	no	no	no
OG2_85114	MAL8P1.33	PB000956.02.0	Pv089145	PC000231.03.0	PY02080	PKH_050670-1	55.m04878	-	-	no	no	no	no
OG2_78009	PFL0975w	PB001623.02.0, PB000494.01.0	Pv123655	PC000011.03.0, PC301879.00.0, PC000706.04.0	PY06624, PY05225	PKH_143690-1	80.m02304	cgd3_2120	Chro.30249	no	no	no	no
OG2_89662	PFI0725c	PB000137.02.0	Pv099165	PC000744.01.0	PY02654	PKH_071210-1	-	-	-	no	no	no	no
OG2_86648	PF10_0116	PB000925.03.0	Pv094815	PC000218.00.0	PY03522	PKH_081140-1	-	-	-	no	no	no	no
OG2_86649	PFC0371w	PB000909.01.0	Pv119555	PC000450.01.0	PY02342	PKH_083130-1	52.m02690	-	-	no	no	no	no
OG2_86644	PFF1405c	PB100240.00.0, PB000128.00.0	Pv114550	PC000071.01.0	-	PKH_112030-1	-	cgd4_4000	-	no	no	no	no
OG2_86645	PFI1660w	PB001135.02.0	Pv087000	PC000803.02.0	PY06099	PKH_073240-1	25.m01810	-	-	no	no	no	no
OG2_86646	PFI1655c	PB001134.02.0	Pv087005	PC000802.02.0	PY00736	PKH_073230-1	44.m02772	-	-	no	no	no	no
OG2_86647	PF10_0118	PB000672.00.0	Pv094825	-	PY03641	PKH_081160-1	42.m03422	-	-	no	no	no	no
OG2_86640	PFL2260w	PB404847.00.0	Pv101250	PC000833.01.0	PY00402	PKH_146450-1	-	-	-	no	no	no	no
OG2_86641	PF11_0274	PB000002.00.0	Pv091935	PC000935.02.0	PY00459	PKH_092400-1	-	-	-	no	no	no	no
OG2_86642	PFB0845w	PB001006.01.0	-	PC000492.00.0	PY03795	PKH_040200-1	583.m00609	cgd6_3770	Chro.60432	no	no	no	no
OG2_86643	PFC0940c	PB000881.00.0	Pv095170	PC101920.00.0, PC104860.00.0, PC300505.00.0	PY00431	PKH_081930-1	-	-	-	no	no	no	no
OG2_70788	PFI0910w, PF14_0278	PB000339.03.0, PB301025.00.0	Pv085045	PC000889.02.0	PY07206, PY01271	PKH_071580-1, PKH_132040-1	55.m04824, 57.m01706, 541.m01215, 583.m05741	cgd6_4420	Chro.60507	no	no	no	no
OG2_70789	PFF1350c	PB000459.03.0	Pv114495	PC000791.00.0	PY02707	PKH_112150-1	57.m03124, 44.m00014	cgd1_3710	Chro.10418	yes	no	no	yes
OG2_86488	PF08_0118	PB000261.02.0, PB000507.03.0	Pv093495	PC300547.00.0, PC000588.00.0	PY05558	PKH_011330-1	-	-	-	no	no	no	no
OG2_83183	PFL1445w	PB000624.02.0, PB000159.02.0	Pv124135, Pv124140	PC300322.00.0, PC000298.05.0	PY07065, PY02512	PKH_144690-1	-	-	-	no	no	no	no
OG2_83187	PF14_0193	PB001316.02.0	Pv085485	PC001413.02.0	PY01203	PKH_132910-1	20.m03649	-	-	no	no	no	no
OG2_70780	PFL0595c	PB301230.00.0	Pv084630	PC000699.01.0	-	PKH_131090-1, PKH_125860-1	57.m03094, 57.m00002	cgd3_460	Chro.30063	yes	no	no	no
OG2_70781	PFA0580c	PB000665.03.0	Pv081205	PC000962.02.0	PY01446	PKH_020130-1	52.m01562	cgd6_250	Chro.60037	no	no	no	no
OG2_70782	PFE0795c	PB000694.03.0	Pv080450	PC000750.01.0	PY00230	PKH_101680-1	49.m05718, 55.m05056, 583.m05377	cgd4_3240, cgd2_3810	Chro.20406, Chro.40368	no	no	no	no
OG2_86481	PF14_0332	PB301132.00.0, PB000595.02.0	Pv084780	-	PY02554	PKH_131420-1	-	-	-	no	no	no	no
OG2_70784	PF10_0153	PB000879.01.0	Pv095000	PC000876.03.0	PY04614	PKH_081560-1	50.m00006	cgd6_4970	Chro.60573	yes	yes	yes	no
OG2_70785	PFI1090w	PB000151.03.0	Pv099525	PC000567.01.0	PY06246	PKH_071940-1	49.m03229, 438.m00002	cgd7_2650	Chro.70301	yes	no	no	yes
OG2_70786	PF10_0299	PB000774.03.0	Pv111195	PC000645.02.0	PY00526	PKH_061490-1	20.m03710, 59.m03724	cgd6_3550	Chro.60410	no	no	no	no
OG2_120340	PFF0225w	-	Pv113395	-	-	PKH_114500-1	-	-	-	no	no	no	no
OG2_73671	MAL8P1.145	PB001044.01.0	Pv093580	PC001250.02.0	-	PKH_011500-1	42.m03572	-	-	no	no	no	no
OG2_73672	PF14_0317	PB000045.03.0	Pv084850	PC000254.05.0	PY06001	PKH_131570-1	-	-	-	no	no	no	no
OG2_73675	PFL0325w	PB000109.01.0	Pv084360	PC000440.00.0	PY01846	PKH_130550-1	55.m00160	cgd2_510	Chro.20059	no	no	no	no
OG2_86716	PFC0126c	PB000592.00.0	Pv119260	PC300700.00.0	PY03962	PKH_083750-1	55.m04911	-	-	no	no	no	no
OG2_73679	MAL8P1.13, PF11_0172	PB300554.00.0, PB000467.03.0, PB000218.02.0	Pv091455, Pv088920	PC000738.03.0, PC000607.02.0	PY07338, PY02152	PKH_050230-1, PKH_091390-1	20.m03913, 44.m04619	cgd6_2030, cgd6_2020	Chro.60238	no	no	no	no
OG2_83020	PF11_0404	PB000027.02.0, PB000252.02.0	Pv092570	PC300570.00.0, PC000255.05.0	PY00769	PKH_093690-1	50.m03197, 50.m03196	-	-	no	no	no	no
OG2_144820	MAL7P1.172	-	Pv101550	-	-	-	-	-	-	no	no	no	no
OG2_144822	MAL13P1.107	-	Pv122805	-	-	-	-	-	-	no	no	no	no
OG2_71974	PF14_0178	PB000251.00.0	Pv085555	PC105816.00.0, PC000154.03.0	PY01640, PY01641	-	59.m00076	cgd4_1200	Chro.40141	yes	no	no	no
OG2_86940	PFL0610w	PB000265.02.0, PB000422.03.0	Pv123320	PC300014.00.0, PC001240.02.0	PY06589	PKH_142950-1	-	-	-	no	no	no	no
OG2_87026	PFE1455w	-	-	-	-	-	-	-	-	no	no	no	no
OG2_71819	PF08_0095	PB000230.00.0, PB000486.02.0	Pv123230	PC300066.00.0, PC300051.00.0	PY02226	PKH_142780-1	55.m00011	-	-	yes	no	no	no
OG2_71818	PFL1425w	PB000346.03.0	Pv124100	PC000787.00.0	PY07337	PKH_144620-1	20.m03910	cgd4_3850	Chro.40439	yes	yes	no	no
OG2_71817	PF11_0131	PB000187.01.0	Pv091280	PC000253.03.0	PY05480	PKH_090990-1	50.m03407	-	-	no	no	no	no
OG2_71816	PFL2345c	PB000248.00.0	Pv101335	PC000520.02.0	PY02897	PKH_146620-1	55.m00146	cgd6_920	-	yes	yes	no	no
OG2_71813	PFL1490w	PB000310.01.0	Pv124185	-	PY01572	PKH_144780-1	27.m00829	cgd5_2000	Chro.50179	no	no	no	no
OG2_71811	PFI1650w	PB001131.02.0, PB000523.02.0	Pv087010	PC000801.02.0	PY00738	PKH_073220-1	35.m00921	cgd7_820	Chro.70101	no	no	no	no
OG2_71810	MAL8P1.63	PB000157.03.0, PB403996.00.0	Pv089390	PC000499.02.0	PY03075	PKH_051170-1	59.m03394	cgd4_4110	Chro.40468	no	no	no	no
OG2_80880	MAL13P1.130	PB000719.03.0	Pv116685	PC001158.02.0	PY04760	PKH_122940-1	20.m03724, 20.m00003	cgd6_2210	Chro.60259	yes	no	no	no
OG2_71977	PF11_0071	PB000212.00.0	Pv090975	PC000933.02.0, PC300721.00.0	PY03371	PKH_090320-1	113.m00777, 38.m00019	cgd7_2090	Chro.70240	yes	no	no	no
OG2_72590	PF14_0031	PB000213.00.0	Pv086275	PC000624.01.0	PY00128	PKH_134380-1	55.m04603	-	-	no	yes	no	no
OG2_89826	MAL13P1.37	PB000439.02.0	Pv122225	PC000663.00.0	PY00030	PKH_140680-1	-	-	-	no	no	no	no
OG2_89829	PF13_0199	PB300692.00.0, PB000871.01.0	Pv082725	PC001241.02.0	PY03050	PKH_121790-1	-	-	-	no	no	no	no
OG2_71970	PF14_0716	PB000867.01.0	Pv118620	PC000988.01.0	PY00267	PKH_126890-1	65.m00014	cgd2_2050	Chro.20222	yes	yes	no	no
OG2_76564	PFE0875c	PB000745.00.0	Pv080375	PC301053.00.0	PY05379	PKH_101530-1	38.m01035	cgd7_1830	Chro.70213	no	no	no	no
OG2_87352	PFC0210c	-	-	-	-	-	-	-	-	no	no	no	no
OG2_90010	PF11_0207	PB000140.01.0	Pv091635	PC000291.00.0	PY03020	PKH_091740-1	-	-	-	yes	no	yes	no
OG2_86629	PF13_0077	PB000882.01.0	Pv122490	PC301153.00.0	PY03767	PKH_141250-1	-	-	-	no	no	no	no
OG2_77306	PF11_0099	PB001000.01.0, PB300768.00.0	Pv091110	PC301594.00.0	PY07174	PKH_090590-1	20.m03869	cgd2_3230	Chro.20339	yes	yes	yes	no
OG2_73659	PF14_0070	PB000262.02.0	Pv086065	PC000052.00.0	PY02472, PY02473	PKH_133960-1	76.m01593	-	-	no	no	no	no
OG2_72418	PFC0360w	PB000835.01.0	Pv119540	PC000094.03.0	-	PKH_083160-1	49.m03383	cgd2_320	-	no	no	no	no
OG2_86738	PF08_0092	PB000958.01.0	Pv123195	PC001348.02.0	PY04681	PKH_142710-1	52.m01547	cgd5_3770	-	no	no	no	yes
OG2_72417	PFL0685w	PB001268.02.0	Pv123395	PC000814.04.0	PY02021	PKH_143140-1	42.m03390	cgd8_2260	Chro.80266	no	no	no	no
OG2_93228	PF14_0318	PB000076.02.0	Pv084845	PC302404.00.0	-	PKH_131560-1	-	-	-	no	no	no	no
OG2_97212	PF14_0353	-	Pv084680	PC000456.03.0	PY04927	PKH_131200-1	-	-	-	no	no	no	no
OG2_72412	PFD0450c	PB001263.02.0	Pv000790	PC000224.05.0	PY04097	PKH_030560-1	49.m03389	cgd4_150	Chro.40029	no	no	no	no
OG2_72413	PF11_0457	PB000664.03.0	Pv092830	PC000199.02.0	PY00295	PKH_094200-1	-	-	-	yes	no	no	no
OG2_72410	PFL2430c	PB000560.03.0	Pv101425	PC000691.04.0	PY03599	PKH_146830-1	583.m05524	cgd5_1600	Chro.50223	no	no	no	no
OG2_72411	PFI0450c	PB107186.00.0	Pv098905	PC108964.00.0	PY03132	PKH_070670-1	25.m00185	cgd4_2220	Chro.40253	no	no	no	no
OG2_86714	PFE1175w	PB000273.00.0	Pv080070	PC000297.00.0	PY03712	PKH_100860-1	-	-	-	no	no	no	no
OG2_70678	PFD1050w, PFI0180w	PB000857.00.0, PB000609.00.0	Pv098630, Pv090155	PC301553.00.0	PY01155, PY04063	PKH_070090-1, PKH_052580-1	583.m00022, 44.m02671	cgd4_2860	Chro.40322	yes	yes	yes	no
OG2_70679	PFL0950c	PB001127.00.0	Pv123625	PC000164.05.0, PC000413.02.0, PC302485.00.0, PC000490.00.0	PY01853	PKH_143630-1	50.m03192, 35.m00876	cgd3_2730, cgd7_1760	Chro.30311	no	no	no	no
OG2_70674	PF11_0162, PF11_0161, PF11_0165	PB000980.00.0	Pv091405, Pv091410, Pv091415	PC000637.04.0, PC000617.03.0	PY00783	PKH_091260-1, PKH_091250-1, PKH_091240-1	645.m00037	cgd6_4880	Chro.60563	yes	no	no	yes
OG2_86864	PFF1040w	PB001165.02.0	Pv114195	PC000666.02.0	PY04323	PKH_112790-1	-	-	-	no	no	no	yes
OG2_70676	PFL2215w	PB000323.01.0	Pv101200	-	PY02240	PKH_146350-1	25.m00007	cgd5_3160	Chro.50056	yes	yes	yes	no
OG2_79555	MAL13P1.85	PB300196.00.0	Pv122640	PC001129.02.0	-	PKH_141560-1	162.m00326	cgd4_2610	Chro.40293	no	no	no	no
OG2_70671	PFE1150w	PB000989.01.0	Pv080100	PC000730.02.0	PY00245	PKH_100920-1	49.m03125, 55.m00137	cgd6_4700	Chro.60540	yes	yes	yes	yes
OG2_83481	PFD0910w	PB000176.03.0	Pv090030	PC000077.02.0	PY05600	PKH_052310-1	-	cgd8_730	Chro.80092	no	no	no	no
OG2_92675	PFF1260c	PB001010.01.0	Pv114405	PC300443.00.0	PY06931	PKH_112330-1	-	-	-	no	no	no	no
OG2_92676	PFI1460c	PB000741.02.0	Pv099945	PC000119.03.0	PY05292	PKH_072790-1	-	-	-	no	no	no	no
OG2_92677	PFI1075w	PB108398.00.0	Pv099510	PC103190.00.0	-	PKH_071910-1	-	-	-	no	no	no	no
OG2_73780	PFL1560c	PB000967.02.0	Pv100565	PC000716.00.0	-	PKH_144950-1	583.m05585	-	-	no	no	no	no
OG2_92673	PFI0465c	PB000313.02.0	Pv098920	-	PY03129	PKH_070700-1	55.m05069	-	-	no	no	no	no
OG2_89915	PFL0475w	PB000578.00.0	Pv084505	PC000343.01.0	PY01829	PKH_130840-1	-	-	-	no	no	no	no
OG2_97153	PFI0440w	PB000599.00.0	Pv098895	-	PY03134	PKH_070650-1	-	-	-	no	no	no	no
OG2_97150	PFI1225w	PB000230.03.0	Pv099665	PC301197.00.0	-	PKH_072210-1	-	-	-	no	no	no	no
OG2_97151	MAL8P1.74	PB000725.00.0	-	PC302140.00.0	PY07469	PKH_051490-1	-	-	-	no	no	no	no
OG2_92678	PFI0640c	PB301176.00.0	Pv099090	PC000019.02.0	PY05053	PKH_071040-1	-	-	-	no	no	no	no
OG2_79558	PFL1620w	PB000094.01.0, PB000028.00.0, PB300398.00.0	Pv100635	PC000227.05.0, PC000730.00.0, PC000274.02.0	PY01357, PY03832	PKH_145070-1	-	-	-	no	no	no	no
OG2_84492	PFC0760c	PB000626.03.0, PB301415.00.0	Pv095365	PC000574.04.0, PC000582.03.0	PY05757	PKH_082410-1	-	cgd7_4890	-	no	no	no	no
OG2_97155	PFF0685c	-	Pv113840	PC000560.02.0	PY01084	PKH_113490-1	-	-	-	no	no	no	no
OG2_92858	PFE1000c	PB001068.00.0	Pv080250	-	-	PKH_101250-1	-	-	-	no	no	no	no
OG2_71328	PF11_0337	PB300861.00.0	Pv092240	-	PY05952	PKH_093050-1	52.m01650	-	-	no	no	no	no
OG2_71466	MAL7P1.12, PF10_0057	PB300786.00.0, PB000800.03.0, PB000602.03.0	Pv094465, Pv087715	PC000298.04.0, PC000066.00.0, PC301023.00.0, PC000194.03.0, PC302334.00.0, PC000875.02.0	PY00683, PY01287	PKH_010170-1, PKH_080410-1	27.m00872, 80.m02334	-	-	yes	yes	yes	yes
OG2_92854	PFI0325c	PB300478.00.0	-	PC000617.00.0	PY03445	PKH_070390-1	38.m01891	-	-	no	no	no	no
OG2_71324	PFD0600c	PB000151.01.0	Pv000640	PC302021.00.0, PC000046.02.0	PY05324	PKH_030280-1	38.m00020	-	-	no	no	no	no
OG2_92856	PFD0320c	PB001634.02.0	Pv000920	PC000284.02.0	PY05099	PKH_030820-1	-	-	-	no	no	no	no
OG2_92857	PFF0175c	PB000126.00.0	Pv113345	PC000771.04.0	PY00062	PKH_114630-1	-	-	-	no	no	no	no
OG2_71321	PFF0775w	PB000567.00.0	Pv113935	PC000027.00.0	PY01633	PKH_113300-1	113.m00756	-	-	yes	no	no	no
OG2_71323	PF11_0386	PB000420.01.0	Pv092490	PC000271.00.0	PY02435	PKH_093530-1	76.m01668	-	-	no	no	no	no
OG2_71322	PF14_0334	PB300609.00.0, PB300358.00.0, PB000874.03.0	Pv084770	PC000148.01.0, PC000662.03.0, PC000809.03.0	PY03719	PKH_131400-1	-	-	-	yes	yes	yes	no
OG2_76140	PF11_0476	-	Pv092920	PC000189.04.0	PY07651	PKH_094390-1	-	-	-	no	no	no	no
OG2_105314	PFB0120w, PF11_0040	-	Pv003565	-	-	PKH_041730-1	-	-	-	no	no	no	no
OG2_105317	PF13_0255	-	Pv083325	PC300960.00.0	-	PKH_120530-1	-	-	-	no	no	no	no
OG2_105316	PF10_0134	PB000913.03.0	-	PC300611.00.0	-	PKH_081320-1	-	-	-	no	no	no	no
OG2_105311	PFF1005w	-	Pv114155	-	PY04224	PKH_112860-1	-	-	-	no	no	no	no
OG2_105310	PFF1320c	-	Pv114465	-	-	PKH_112210-1	-	-	-	no	no	no	no
OG2_105313	PF13_0112	PB000809.02.0	Pv122790	-	-	PKH_141870-1	-	-	-	no	no	no	no
OG2_105312	PFL0700w	PB106359.00.0	Pv123410	-	-	PKH_143170-1	-	-	-	no	no	no	no
OG2_92692	MAL8P1.61	PB301041.00.0	Pv089380	-	PY03073	PKH_051150-1	-	-	-	no	no	no	no
OG2_92693	PFI0805w	PB102251.00.0, PB000654.00.0	-	PC000750.03.0	PY07432	PKH_071370-1	-	-	-	no	no	no	no
OG2_76418	PF14_0305	-	Pv084925	-	-	PKH_131690-1	55.m10248, 55.m04888	-	-	no	no	no	no
OG2_92691	PFI1510w	PB300365.00.0	Pv087145	PC301601.00.0	PY05559	PKH_072940-1	-	-	-	no	no	no	no
OG2_105319	PFC0650w	-	Pv095465	-	PY05835	-	-	-	-	no	no	no	no
OG2_105318	PFC0680w	PB000589.01.0	-	PC000697.02.0	PY05941	-	-	-	-	no	no	no	no
OG2_117839	PFE0125w	-	Pv097630	-	-	PKH_103100-1	-	-	-	no	no	no	no
OG2_89636	PFL1540c	PB001599.02.0	Pv100545	PC301532.00.0, PC300155.00.0	PY04756	PKH_144910-1	-	-	-	no	no	no	no
OG2_72301	PFF0170w	PB000125.00.0	Pv113340	PC300862.00.0	PY00061	PKH_114640-1	25.m01788	cgd1_2620	Chro.10296	no	no	no	no
OG2_72307	MAL8P1.31	PB000958.02.0	Pv089130	PC301929.00.0	PY03124	PKH_050640-1	35.m00924	cgd6_4130	Chro.60473	no	no	no	no
OG2_105253	PF10_0254	PB000066.00.0	-	PC301945.00.0, PC000545.04.0	-	-	-	-	-	no	no	no	no
OG2_73250	MAL13P1.310	PB001043.00.0	Pv115075	PC000283.01.0, PC000118.05.0	PY00976	PKH_110830-1	83.m01241	cgd8_1320	Chro.80156	no	no	no	no
OG2_73254	PF10_0326	PB001417.02.0	Pv111050	PC000193.00.0	PY03149	PKH_061790-1	55.m04705	cgd8_4080	Chro.80469	no	no	no	no
OG2_71102	PFL0210c	PB000465.03.0	Pv084255	PC000848.00.0	PY00983	PKH_130290-1	-	cgd7_2300	Chro.70262	yes	yes	no	no
OG2_76098	MAL13P1.331	-	Pv115265	-	PY05033	PKH_110460-1	86.m00373	cgd8_1690	Chro.80197	no	no	no	no
OG2_73091	PF14_0349	PB000566.01.0	Pv084695	PC000777.04.0	PY07476	PKH_131250-1	641.m02558, 42.m00058	-	-	yes	no	no	no
OG2_70982	PF14_0314, PF13_0149, PFA0520c	PB000452.03.0, PB000212.01.0, PB000892.02.0	Pv084870, Pv081265, Pv082410	PC302335.00.0, PC000775.03.0, PC000508.02.0, PC000420.04.0	PY01043, PY02400, PY05679	PKH_020290-1, PKH_131600-1, PKH_122340-1	65.m01161, 50.m00059, 57.m01704	cgd5_740, cgd1_1930	Chro.50316, Chro.10221	yes	yes	no	no
OG2_73093	PF14_0288	PB000715.01.0	Pv084995	PC301550.00.0	PY01261	PKH_131940-1	515.m00001, 583.m00005	-	-	yes	yes	no	no
OG2_73092	MAL8P1.76	PB000874.00.0	Pv089570	PC000403.01.0	PY05593	PKH_051570-1	35.m00010	cgd7_1690	Chro.70199	no	no	no	no
OG2_73095	PF14_0641	PB000946.02.0, PB000130.00.0	Pv117100	PC301429.00.0, PC000189.01.0	PY05578	PKH_123820-1	33.m01313	-	-	no	no	no	no
OG2_73094	MAL7P1.20	PB000123.03.0	Pv087790	-	PY04145	PKH_010340-1	-	-	-	no	no	no	no
OG2_73097	PF13_0176	PB103684.00.0	Pv082560	PC102725.00.0	PY05725	PKH_122030-1	80.m00015	cgd1_310	Chro.10041	yes	no	no	no
OG2_75048	PF11_0318	PB000781.01.0	Pv092145	PC000547.01.0	PY01164	PKH_092840-1	113.m01591	-	-	yes	no	no	no
OG2_82979	PFC0790w	PB001063.01.0	Pv095335	PC001227.02.0, PC000766.00.0	PY02650	PKH_082350-1	44.m05936, 44.m02550	-	-	no	no	no	no
OG2_89509	PFI0395w	PB001651.02.0	Pv098850	PC300004.00.0, PC000042.03.0	PY06648	PKH_070560-1	-	-	-	no	no	no	no
OG2_70980	PF10_0366	PB001072.01.0	Pv110895	PC000019.01.0	PY03882	PKH_062160-1	50.m00009, 145.m00607	cgd8_1210	Chro.80141	yes	yes	no	no
OG2_80055	PF11_0416	PB000007.01.0, PB000307.02.0	Pv092620	PC000768.01.0, PC000567.02.0	PY00529, PY04789	PKH_093790-1	20.m03951	cgd4_1690	Chro.40191	no	no	no	no
OG2_93082	PFC1025w	PB102741.00.0	Pv095075	-	-	PKH_081730-1	50.m03328	-	-	yes	no	no	no
OG2_75042	PFL1510c	PB000499.01.0	Pv100510	PC302124.00.0, PC300944.00.0	PY03720, PY05931	-	-	-	-	no	no	no	no
OG2_71458	PFI1670c	PB001133.02.0	Pv086990	PC000234.01.0	PY06101	PKH_073260-1	541.m02058	cgd8_360	Chro.80048	no	no	yes	no
OG2_80171	PFI0720w	PB001642.02.0	Pv099160	PC000412.03.0, PC000745.01.0	PY02653	PKH_071190-1	641.m01548	cgd2_1310	-	no	no	no	no
OG2_80173	PF10_0183	PB000024.01.0, PB001219.02.0	Pv001810	PC000187.05.0, PC001013.02.0, PC000654.02.0	PY04040	PKH_060310-1	20.m03851	-	-	no	no	no	no
OG2_71031	PFA0455c	PB000448.02.0	Pv081320	PC105940.00.0	PY03060	PKH_020420-1	20.m00392	cgd8_4630	Chro.80534	no	no	no	no
OG2_87149	PFI0655c	PB000373.01.0	Pv099105	PC000509.04.0	PY03638	PKH_071070-1	-	-	-	yes	no	no	no
OG2_71033	PF11_0048, PF13_0232	PB000670.02.0, PB000663.03.0	Pv090870, Pv083020	PC000453.03.0, PC000539.01.0	PY01577, PY01939	PKH_090090-1, PKH_121210-1	59.m03625, 59.m00021	cgd3_3670, cgd3_1850	Chro.30219	yes	no	no	no
OG2_71035	PFD0700c	PB001031.00.0, PB300719.00.0	Pv089680	PC000760.04.0	PY02204	PKH_051820-1	57.m01690	-	-	no	no	no	no
OG2_71034	PF11_0086	-	-	PC405979.00.0	PY00234	-	-	cgd5_420, cgd2_690, cgd2_3140, cgd6_830	Chro.60107, Chro.60108, Chro.20079	no	yes	no	no
OG2_71037	PFA0480w	PB000373.00.0	Pv081300	PC000647.03.0	PY00417	PKH_020370-1	46.m01611	cgd3_3320	Chro.30378	yes	no	no	no
OG2_71036	PFL0380c	PB001246.02.0, PB300670.00.0	-	PC000395.03.0	PY04164	PKH_130650-1	583.m05493	cgd6_2540	Chro.60293	no	no	no	no
OG2_71039	PFC0400w	PB000523.01.0	-	PC000329.02.0	PY02905	PKH_083060-1	583.m00610	cgd2_130	Chro.20020	yes	yes	no	no
OG2_71038	PF13_0344	PB301007.00.0	Pv115230	PC000463.02.0	PY02846	PKH_110530-1	28.m00291	cgd2_1120	Chro.20124	no	no	no	no
OG2_71785	PF13_0300	PB000485.01.0	Pv114790	PC000315.02.0	PY04920	PKH_111480-1	33.m02201	cgd4_3170	Chro.40361	no	no	no	no
OG2_97404	PFB0075c, PFB0932w, MAL7P1.177, MAL8P1.3, PFB0930w	-	-	-	-	-	-	-	-	no	no	no	no
OG2_105952	PF14_0131	-	Pv085790	PC000663.01.0	-	PKH_133440-1	-	-	-	no	no	no	no
OG2_71781	PF10_0036	PB000192.01.0	Pv094365	PC000314.00.0	PY00941	PKH_080200-1	38.m01072	cgd5_3090	Chro.50064	no	no	no	no
OG2_71780	PF11_0488	PB000797.02.0	Pv092985	PC000272.02.0	PY05975	PKH_094520-1	46.m01627	cgd8_1230	Chro.80144, Chro.80146	no	no	no	no
OG2_86622	PF14_0614	PB000092.02.0	Pv117230	PC000578.04.0	PY04404	PKH_124100-1	42.m03608, 42.m00006	-	-	no	no	no	no
OG2_92837	PF11_0067	PB000362.00.0	Pv090960	PC000864.03.0	PY03777	PKH_090280-1	-	-	-	no	no	no	no
OG2_92952	PF14_0389	PB000736.00.0	Pv118440	PC000165.05.0	PY02586	PKH_126530-1	-	-	-	no	no	no	no
OG2_85060	PF10_0101	PB000314.03.0	Pv094740	PC000067.01.0	PY06184	PKH_080990-1	49.m07227	-	-	no	no	no	no
OG2_98596	PFD0990w	-	Pv090115	PC000317.01.0	PY06329	PKH_052470-1	-	-	-	no	no	no	no
OG2_70924	MAL13P1.164	PB001127.02.0	Pv082470	PC001122.02.0	PY06134, PY05361	PKH_122210-1	55.m00175, 207.m00015	-	-	yes	yes	no	no
OG2_70925	PF14_0352	PB001267.00.0	Pv084685	PC301951.00.0	PY03473	PKH_131210-1	83.m00003	cgd6_1950	Chro.60230	yes	no	no	no
OG2_70926	PFE0405c, PF14_0034	PB000068.02.0, PB000531.00.0	Pv097970, Pv086250	PC000547.03.0, PC000807.01.0	PY00812	PKH_102470-1, PKH_134320-1	76.m01549, 583.m05753	-	-	no	no	no	no
OG2_70927	PFF1375c	PB000481.02.0, PB300434.00.0	Pv114515	PC000578.03.0	PY05544	PKH_112100-1	55.m04957, 55.m00068	cgd4_2790	Chro.40314	no	no	no	no
OG2_72232	MAL13P1.159	PB000972.02.0	Pv082440	PC000429.00.0, PC000554.04.0	PY04179	PKH_122270-1	80.m03992	cgd1_3660	Chro.10412	no	no	no	no
OG2_71451	PFF0700c	PB000672.01.0	Pv113860	PC000276.01.0	PY05486	PKH_113450-1	80.m02220	cgd3_3790	Chro.30429	yes	no	no	no
OG2_70922	PF13_0044	PB000291.00.0	Pv122240	PC000179.01.0	PY04781, PY06257	PKH_140710-1	33.m00007	-	-	yes	no	yes	yes
OG2_70923	PFI1625c	PB001664.02.0	Pv087035	PC300280.00.0, PC000562.01.0	PY01832	PKH_073170-1	46.m01692	cgd5_3400, cgd3_4240	Chro.50031	yes	yes	no	no
OG2_80080	PF07_0066	PB000149.01.0	Pv000625	PC000490.04.0	PY01028	PKH_030250-1	583.m00620	cgd6_1680	Chro.60205	yes	no	no	no
OG2_73325	MAL13P1.182	PB001042.01.0	Pv082755	PC000515.03.0	PY01503	PKH_121720-1	-	-	-	no	no	no	no
OG2_70989	PF11_0258	PB300486.00.0	Pv091850	PC000284.03.0	PY00817	PKH_092220-1	57.m00014	cgd5_3510	Chro.50021	yes	no	no	no
OG2_70928	PF14_0477	PB001067.01.0	Pv117980	PC000744.04.0, PC000130.04.0	PY06341	PKH_125620-1	583.m05527	cgd7_1640	Chro.70193	yes	no	yes	no
OG2_70929	PFB0545c, PFE1225w	PB000216.01.0, PB000782.02.0	Pv002920, Pv080020	PC000655.00.0, PC000989.01.0	PY03559	PKH_100760-1, PKH_040800-1	50.m03428, 80.m02202	-	-	no	no	no	no
OG2_72239	PF14_0713	PB000964.02.0	Pv118605	PC301612.00.0, PC301886.00.0	PY02637	PKH_126860-1	50.m03114	cgd7_2160	Chro.70247	no	no	no	no
OG2_98300	PFD0585c	PB000384.01.0	Pv000670	PC000726.02.0	-	PKH_030320-1	-	-	-	no	no	no	no
OG2_75222	PF14_0650	PB000305.01.0	Pv117055	-	PY02060	PKH_123720-1	55.m00219	-	-	no	no	no	no
OG2_71256	PF10_0407	PB000163.02.0	Pv001900	PC000373.02.0	PY04573	PKH_060480-1	20.m00373	-	-	no	no	no	no
OG2_71251	PFL1215c	PB000278.02.0	Pv123890	PC000598.02.0	PY05789	PKH_144200-1	76.m01683	cgd2_1740	Chro.20189	no	no	no	no
OG2_72600	PF13_0051	PB000683.02.0	Pv122305	PC101015.00.0	PY02326	PKH_140840-1	59.m00071	cgd5_1760	Chro.50206	no	no	no	no
OG2_71252	PFL0865w	PB001082.02.0	Pv123570	PC000966.02.0	PY04731	PKH_143500-1	583.m05445	cgd1_1270	Chro.10148	yes	no	no	no
OG2_77324	PF10_0328	PB001419.02.0, PB001232.02.0	Pv111040	PC000853.01.0	PY03146, PY03147	PKH_061810-1	55.m05071	cgd5_630	Chro.50328	yes	no	no	no
OG2_71259	PF11_0352	PB000330.03.0	Pv092315	PC001358.02.0	PY06980	PKH_093200-1	50.m00069	cgd7_4080	Chro.70453	yes	yes	yes	no
OG2_71258	PF11_0208	PB000139.01.0	Pv091640	PC001130.02.0	-	PKH_091750-1	113.m00016	cgd7_4270	Chro.70471	yes	yes	no	no
OG2_84700	PF14_0239	PB001000.03.0	Pv085230	PC000121.01.0, PC302570.00.0	PY06635	PKH_132440-1	-	cgd2_2040	Chro.20221	no	no	no	no
OG2_70819	PFB0200c	PB000902.01.0	Pv003655	PC301639.00.0	PY00897	PKH_041530-1	50.m03247	-	-	no	no	no	no
OG2_72128	PF14_0482	PB001027.03.0	Pv117945	PC000329.05.0, PC101905.00.0	PY01989	PKH_125560-1	74.m00457, 541.m01199	cgd7_1110	Chro.70135	no	no	no	no
OG2_83099	PFL2510w	PB001032.02.0	Pv087680	PC000851.03.0	PY00008, PY07200	PKH_010100-1	-	-	-	yes	yes	yes	no
OG2_70810	PFD1060w, PF14_0370	PB000885.00.0, PB000180.02.0, PB000036.01.0	Pv118535, Pv090165	PC301630.00.0, PC000329.03.0, PC000564.02.0	PY00412, PY04061	PKH_052600-1, PKH_126720-1	50.m05662, 42.m03275	cgd5_2960, cgd2_2770	Chro.50077, Chro.20293	yes	no	no	no
OG2_72123	PF07_0103	PB001613.02.0	Pv096125	PC000581.04.0	PY01612	PKH_031810-1	20.m05961	cgd5_3520	Chro.50020	no	no	no	no
OG2_72120	PFD0975w	PB000429.00.0	Pv090095	PC000025.01.0	PY06287	PKH_052440-1	42.m03556	cgd7_440	Chro.70057	no	no	no	no
OG2_84649	PFL1980c	PB000930.03.0, PB000554.01.0, PB300288.00.0	Pv100960	PC000208.00.0, PC001175.02.0	PY02222	PKH_145820-1	-	-	-	no	no	no	no
OG2_72126	PF11_0117	PB000658.02.0	Pv091205	PC001394.02.0	PY01741	PKH_090840-1	59.m03712	cgd2_3180	Chro.20333, Chro.20334	no	no	no	no
OG2_70815	PF14_0589	PB001017.01.0	Pv117360	PC301231.00.0, PC000408.02.0	PY00514	PKH_124410-1	52.m00009	cgd8_3100	Chro.80361	yes	no	no	no
OG2_70816	PFL0780w, PF11_0157	PB001193.02.0, PB000629.01.0	Pv091380, Pv123490	PC000289.03.0	PY00789, PY05585	PKH_143330-1, PKH_091190-1	547.m00082, 26.m00234	cgd2_210	Chro.20028	yes	no	no	no
OG2_78965	PF11_0481	PB000497.00.0, PB000196.01.0	Pv092950	PC000802.00.0, PC000007.00.0	PY02412, PY02413	PKH_094450-1	49.m03416	-	-	no	no	no	no
OG2_92957	PFA0160c	PB000593.01.0	Pv081595	PC000740.01.0	PY06526	PKH_021010-1	-	-	-	no	no	no	no
OG2_80832	PFI1040c	PB300256.00.0, PB000888.01.0, PB000030.00.0	Pv099480	PC000436.04.0, PC000731.03.0, PC000082.05.0, PC302496.00.0, PC000323.00.0	PY03606	PKH_071840-1	-	-	-	no	no	no	no
OG2_74159	PFF0835w	PB000489.03.0	Pv114000	PC000582.00.0, PC000610.01.0	PY05078	PKH_113180-1	44.m00047	cgd2_2700	Chro.20287	yes	yes	yes	no
OG2_84892	PF10_0058	PB300209.00.0, PB301030.00.0	Pv094480, Pv094475	PC001365.02.0	PY06602, PY01285	PKH_080440-1	-	-	-	no	no	no	no
OG2_84891	MAL7P1.66	PB000832.00.0	Pv122905	PC300028.00.0	PY01860	PKH_142090-1	76.m00015	-	-	no	no	no	no
OG2_86751	PF14_0113	PB000950.01.0	-	PC000362.02.0	PY00162	PKH_133610-1	-	-	Chro.30409	no	no	no	no
OG2_74151	PF10_0271	PB000584.00.0	Pv111335	PC001169.02.0	PY05880	PKH_061200-1	55.m00143	cgd5_60	Chro.50390	no	no	no	no
OG2_74150	PFB0535w	PB000724.03.0	Pv002930	PC001262.02.0	PY07658	PKH_040820-1	57.m00013	cgd8_1440, cgd8_1370	Chro.80171, Chro.80162, Chro.40354	no	no	no	no
OG2_76424	PF13_0122	PB000862.02.0	Pv122855	-	PY03520	PKH_141990-1	59.m03402	-	-	no	no	no	no
OG2_86617	PF13_0015	PB000770.01.0	Pv121985	PC000824.02.0	PY03901	PKH_140140-1	-	-	-	no	no	no	no
OG2_82972	PFA0410w	PB000804.00.0, PB000073.01.0	Pv081365	PC000769.04.0	PY00628, PY00629	PKH_020510-1	583.m05549	-	-	yes	no	no	no
OG2_93083	PFC0911c	PB301169.00.0	Pv095205	-	PY05268	PKH_082000-1	-	-	-	no	no	no	no
OG2_76955	PFD0970c	PB000464.02.0, PB000684.01.0	Pv090090	PC000617.01.0, PC301750.00.0	PY05484	PKH_052420-1	-	cgd5_1620	Chro.50221	no	no	no	no
OG2_105352	PFE0910w	PB001028.02.0	-	PC000423.01.0, PC302449.00.0	-	-	-	-	-	no	no	no	no
OG2_117894	PFL0455c	-	Pv084485	-	-	PKH_130800-1	-	-	-	no	no	no	no
OG2_81117	PF11_0035	-	Pv087665	-	-	-	-	-	-	no	no	no	no
OG2_70856	PF11_0351	PB001074.01.0	Pv092310	PC000684.04.0	PY06981	PKH_093190-1	50.m00085	cgd3_3440	Chro.30389	yes	yes	yes	no
OG2_84417	PFI0830c	PB301427.00.0, PB000411.02.0	Pv099270	PC301698.00.0, PC300416.00.0	PY03265	PKH_071430-1	583.m05468	-	-	no	no	no	no
OG2_84416	PF08_0128	PB001243.02.0	Pv093595	PC000720.01.0	PY05631	PKH_011530-1	44.m02566	-	-	no	no	no	no
OG2_84415	PF08_0101	PB000197.03.0	-	PC300438.00.0, PC107327.00.0	PY06876	PKH_142920-1	33.m01361	-	-	no	no	no	no
OG2_117896	PFL2085w	-	Pv101070	-	-	PKH_146050-1	-	-	-	no	no	no	no
OG2_84413	PFF0655c	PB000595.03.0	Pv113810	PC000072.02.0, PC300810.00.0, PC000027.02.0	PY01672	PKH_113550-1	80.m02192	-	-	no	no	no	no
OG2_82973	PF14_0293	PB001092.03.0, PB301474.00.0, PB000047.01.0	Pv084970	PC301413.00.0, PC000680.01.0	PY06181	PKH_131890-1	44.m02696	-	-	no	no	no	no
OG2_84411	PFI1445w	PB001562.02.0	Pv099930, Pv099925	PC000774.01.0, PC000634.00.0	PY05295, PY05296	PKH_072760-1	-	-	-	no	no	no	no
OG2_84410	MAL8P1.45	PB000377.01.0	Pv089230	PC001404.02.0	PY02498	PKH_050830-1	50.m03154, 38.m00001	-	-	no	no	no	no
OG2_71589	PFF0320c	PB000329.02.0	Pv113495	PC000872.01.0	PY01048	PKH_114270-1	80.m00057	-	-	no	no	no	no
OG2_89635	PFE0945c	PB000308.01.0, PB300830.00.0	Pv080305	PC000466.04.0	PY03392	PKH_101400-1	-	-	-	yes	yes	no	no
OG2_86610	PF13_0032	PB000683.03.0	Pv122145	PC000959.02.0	PY02587	PKH_140470-1	-	-	-	no	no	no	no
OG2_93539	MAL8P1.124	PB300064.00.0	Pv088140	PC000351.05.0	PY01386	PKH_011020-1	-	-	-	no	no	no	no
OG2_84419	PF08_0037	PB001162.02.0	Pv089260	PC000342.02.0	PY04243	PKH_050890-1	541.m01224	cgd1_2800	Chro.10315	no	no	no	no
OG2_71588	PF11_0250	PB000394.00.0	Pv091810	PC000674.04.0	PY03136	PKH_092140-1	46.m00028	cgd6_3850	Chro.60440	yes	no	yes	no
OG2_73892	PFE0200c	-	-	PC403518.00.0	-	PKH_102890-1	20.m03911	-	-	no	no	no	no
OG2_72160	PFF0765c	PB001211.00.0	Pv113925	PC000954.01.0	PY07542	PKH_113320-1	28.m00295	cgd7_3750	Chro.70418	no	no	no	no
OG2_89692	MAL13P1.154	PB000538.01.0	Pv116525	PC108305.00.0, PC000400.04.0	PY00263	PKH_122580-1	-	-	-	no	no	no	no
OG2_117892	MAL13P1.269	-	Pv083550	-	-	PKH_120090-1	-	-	-	no	no	no	no
OG2_93313	PFE0120c	PB000173.03.0	Pv097625	PC000446.02.0	PY06415	PKH_103110-1	-	-	-	no	no	no	no
OG2_70915	MAL7P1.150	PB000702.00.0	Pv081665	PC000890.01.0	PY02096	PKH_021160-1	145.m00333, 27.m00002	cgd4_3040	Chro.40346	no	no	no	no
OG2_80977	PF14_0139	PB000548.02.0	Pv085745	PC000162.04.0	PY03290	PKH_133310-1	50.m03082	cgd8_3720	Chro.80429	no	no	no	no
OG2_79427	PF14_0094	PB000902.03.0	Pv085975	PC000246.03.0	PY03959	PKH_133820-1	583.m05732	-	-	no	no	no	no
OG2_74577	PFF0375c	PB000351.03.0	Pv113545	PC000067.05.0	PY01398	PKH_114170-1	541.m01235	cgd8_490	Chro.80062	no	no	no	no
OG2_79033	PFC0515c	PB000248.01.0, PB000290.00.0	Pv119715	PC300800.00.0, PC001307.02.0	PY01708	PKH_082780-1	65.m01093	-	-	no	no	no	no
OG2_74573	PF13_0133	PB001439.02.0	Pv116695	PC000243.00.0, PC301713.00.0	PY02085	PKH_122960-1	49.m05696	cgd4_2190, cgd1_2240, cgd1_3690	Chro.10416, Chro.40249, Chro.10255	no	no	no	no
OG2_72245	PFL1735c	PB000819.00.0	Pv100745	PC300355.00.0, PC000251.01.0	PY00967	PKH_145450-1	541.m01163	cgd7_970	Chro.70121	no	no	no	no
OG2_74571	PFL0620c	PB001411.02.0	Pv123330	PC000822.04.0	PY06015	PKH_142980-1	55.m04664	cgd6_1270	Chro.60161	no	no	yes	no
OG2_93156	PFC0820w	PB000926.01.0	Pv095305	PC000390.03.0	PY00758	PKH_082270-1	-	-	-	no	no	no	no
OG2_70916	PFD0462w	PB001261.02.0	Pv000775	PC000706.02.0	PY04093	PKH_030520-1	25.m01777	cgd2_1330	Chro.20145	no	no	no	no
OG2_85270	PF11_0382	PB000814.02.0	Pv092465	PC000156.04.0	PY01220	PKH_093490-1	25.m00215	-	-	no	no	no	no
OG2_85272	PF07_0046	PB000695.00.0	Pv088080	PC000193.02.0	PY05786	PKH_010910-1	52.m01535	-	-	no	no	no	no
OG2_70858	PF14_0100	PB001207.02.0	Pv085940	PC000300.03.0, PC000175.03.0	PY00624	PKH_133750-1	129.m00261	cgd5_1710	Chro.50211	yes	no	no	no
OG2_84670	PF08_0082	PB101260.00.0, PB000301.02.0	Pv123120	PC109157.00.0	PY05997	PKH_142540-1	50.m03419	-	-	no	no	no	no
OG2_84677	PFA0290w	PB000391.00.0	Pv081475	PC000640.03.0	PY06866	PKH_020730-1	50.m03381	-	-	no	no	no	no
OG2_93154	PFE1565w	PB000376.03.0	Pv079700	PC000562.03.0	PY02967	PKH_100070-1	-	-	-	no	no	no	no
OG2_72242	PFC0390w	PB001380.02.0	Pv119580	PC301866.00.0	PY03955	PKH_083080-1	49.m03251	cgd4_1420	Chro.40162	no	no	no	no
OG2_85072	MAL13P1.278	PB000513.02.0, PB100542.00.0	Pv114820	PC000375.01.0, PC000195.00.0	PY02340	PKH_111420-1	20.m03760	-	-	no	no	no	no
OG2_80875	PFI0705w	PB000214.02.0	Pv099145	PC000014.04.0	PY02391	PKH_071160-1	57.m01745	-	-	yes	yes	yes	no
OG2_81751	PF10_0373	PB001132.01.0	Pv110850	PC000826.00.0	PY06809	PKH_062240-1	641.m02564	cgd7_4740	Chro.70525	no	no	no	no
OG2_81750	PF14_0196	PB000993.03.0	Pv085470	PC000852.02.0	PY01200	PKH_132880-1	50.m03306	cgd5_270	-	yes	no	no	no
OG2_81757	PF14_0506	PB000401.03.0, PB001150.00.0	Pv117815	PC000477.04.0, PC101841.00.0	PY00256, PY00257, PY00258	PKH_125320-1	76.m01578	-	-	no	no	no	no
OG2_70913	PFI0240c	PB000787.02.0	Pv098690	PC302280.00.0, PC001297.02.0	PY07775	PKH_070210-1	42.m03480, 20.m03647	cgd3_3740	Chro.30424	no	no	no	no
OG2_81755	PFF0840w	PB000604.01.0	Pv114010	PC302191.00.0	PY05077	PKH_113170-1	20.m03933	cgd8_5160	Chro.80588	no	no	no	no
OG2_80874	PFI0825w	PB000549.00.0	Pv099265	PC000672.04.0, PC301481.00.0	PY03266	PKH_071420-1	49.m07213	cgd8_2690	Chro.80314	no	no	no	no
OG2_93152	PFF1230c	PB000467.02.0	Pv114375	PC000158.00.0	PY02327	PKH_112390-1	-	-	-	no	no	no	no
OG2_81759	MAL13P1.79	PB000384.03.0	Pv122590	PC000576.02.0	PY04586	PKH_141460-1	55.m11051	cgd3_200	Chro.30031	no	no	no	no
OG2_71582	PFC0375c	PB000907.01.0	Pv119560	PC000448.01.0, PC001292.02.0	PY02341	PKH_083120-1	20.m03882	cgd6_4750	Chro.60546	no	no	no	no
OG2_80877	PFE1490c	PB000665.01.0	Pv079770	PC000284.01.0	PY05158	PKH_100250-1	46.m00026	cgd8_3470	Chro.80399	no	no	no	no
OG2_105357	PFE1220w	PB300878.00.0	Pv080025	-	-	PKH_100770-1	-	-	-	no	no	no	no
OG2_92681	PFD0210c	PB000892.00.0	Pv001025	PC000354.01.0	PY01341	PKH_031030-1	-	-	-	no	no	no	no
OG2_73009	PFA0225w	PB000173.01.0, PB300961.00.0	Pv081535	PC000598.01.0	PY07739, PY01243	PKH_020880-1	42.m03570	-	-	no	no	no	no
OG2_82226	PF14_0557	PB000293.01.0	Pv117545	PC000237.04.0	PY06026	PKH_124770-1	74.m00431	-	-	no	no	no	no
OG2_93150	MAL7P1.84	PB000676.01.0	Pv000570	PC301928.00.0	PY04342	PKH_030110-1	-	-	-	no	no	no	no
OG2_72788	PF08_0079	PB300278.00.0	Pv123090	PC001120.02.0	-	PKH_142480-1	55.m04672	cgd8_2890	Chro.80336	no	no	no	no
OG2_72786	PF14_0470	PB000721.01.0	Pv118020	PC000166.03.0	PY03745	PKH_125690-1	55.m04944	cgd1_3420	Chro.10383	no	no	no	no
OG2_80871	PFI0635c	PB001447.02.0	Pv099085	PC000020.02.0	PY05052	PKH_071030-1	41.m03142	cgd8_940	Chro.80113	no	no	no	no
OG2_72785	PFI1115c	PB000321.00.0	Pv099545	PC300815.00.0, PC000100.01.0	-	PKH_071990-1	645.m00305	cgd7_5490	Chro.70610	no	no	no	no
OG2_80870	PF08_0043	PB001151.02.0	Pv089300	PC000887.01.0	PY03687	PKH_050980-1	50.m03121	cgd8_4670	Chro.80538	no	no	no	no
OG2_93000	PFB0170w	PB000988.00.0	Pv003610	PC000489.03.0	PY01530	PKH_041640-1	-	-	-	no	no	no	no
OG2_93001	PFL1165w	PB300940.00.0	Pv123840	PC000756.00.0	PY05412	PKH_144080-1	-	-	-	no	no	no	no
OG2_93002	PFL1250c	PB000205.03.0	Pv123925	PC000426.03.0	PY01880	PKH_144270-1	-	-	-	no	no	no	no
OG2_97230	PF10_0106	-	Pv094765	PC000095.00.0	PY02088	PKH_081040-1	-	-	-	no	no	no	no
OG2_93004	MAL13P1.25	PB000503.00.0	Pv122070	PC300530.00.0	PY05161	PKH_140310-1	-	-	-	no	no	no	no
OG2_82974	PF13_0241	PB300746.00.0, PB000743.02.0	Pv083160	PC000270.02.0	PY00587	PKH_120920-1	-	-	-	no	no	no	no
OG2_97235	PFL0265w	PB000702.01.0	Pv084295	PC000668.00.0	-	PKH_130380-1	-	-	-	no	no	no	no
OG2_106564	MAL13P1.68	PB000883.01.0	-	PC000319.00.0	-	PKH_141240-1	-	-	-	no	no	no	no
OG2_93008	MAL13P1.333	PB000186.01.0	Pv115275	PC000622.00.0	PY05219	PKH_110440-1	-	-	-	no	no	no	no
OG2_93009	PFA0140c	PB300946.00.0	Pv081615	PC001302.02.0	PY01437	PKH_021060-1	-	-	-	no	no	no	no
OG2_97239	PFC0460w	PB001197.00.0	Pv119655	PC000762.01.0	-	PKH_082920-1	-	-	-	no	no	no	no
OG2_82975	PFA0255c	PB001037.01.0	Pv081505	PC302075.00.0, PC302424.00.0	PY07834	PKH_020820-1	46.m01727	-	-	yes	no	no	no
OG2_73813	PF11_0397	PB301541.00.0	Pv092545	PC300771.00.0	PY06844	PKH_093640-1	49.m03186	cgd5_3800	Chro.50473	no	no	no	no
OG2_105356	PFL0080c	PB000035.03.0	Pv084105	-	-	PKH_130030-1	-	-	-	no	no	no	no
OG2_86921	PF11_0268	PB000887.00.0	Pv091910	PC000149.05.0	PY00275	PKH_092340-1	20.m03822	-	-	yes	no	no	no
OG2_73417	PFI0315c	PB000846.00.0	Pv098765	PC000669.03.0	PY05018	PKH_070370-1	50.m03184	-	-	yes	no	no	no
OG2_73416	PFE1265w	-	Pv079975	PC000980.01.0	PY02110	PKH_100670-1	31.m00910	-	-	no	no	no	no
OG2_86925	PFD0403w	PB000718.03.0	Pv000835	PC400164.00.0, PC400163.00.0	PY02235	PKH_030650-1	-	-	-	no	no	no	no
OG2_78123	PFD0755c	PB000273.01.0	Pv089735	PC000249.02.0	PY02813	PKH_051930-1	-	-	-	no	no	no	no
OG2_86929	PF14_0591	PB000032.02.0, PB001019.01.0	Pv117355	PC000555.03.0	PY07266	PKH_124400-1	-	-	-	no	no	no	no
OG2_97202	MAL13P1.50	PB001553.02.0	Pv122355	PC000016.03.0	-	PKH_140940-1	-	-	-	no	no	no	no
OG2_78128	PFL2335w	PB000499.00.0	Pv101325	PC000716.04.0	PY02896	PKH_146600-1	-	-	-	no	no	no	no
OG2_82977	PFL2505c	PB000304.01.0, PB000909.00.0	Pv101485	PC302125.00.0, PC000025.04.0	PY01808	PKH_146960-1	42.m00026, 20.m03905	-	-	no	no	no	no
OG2_93012	PFB0325c	PB000649.01.0	Pv003790	PC301037.00.0	PY02063	PKH_041270-1	-	-	-	no	no	no	no
OG2_74265	PFF1000w	PB301213.00.0	Pv114150	-	PY04225	PKH_112870-1	-	cgd4_820	Chro.40101	no	no	no	no
OG2_86686	PF13_0054	PB000940.03.0	Pv122320	-	PY03108	PKH_140870-1	80.m00074	-	-	no	no	no	no
OG2_93010	PF11_0091	PB001077.01.0	Pv091065	PC301184.00.0	PY07039	PKH_090510-1	-	-	-	no	no	no	no
OG2_92756	PF13_0200	PB000375.03.0	Pv082730	PC000405.02.0	PY03051	PKH_121780-1	-	-	-	no	no	no	no
OG2_82047	MAL8P1.18	PB000514.00.0	Pv088975	PC000801.03.0	PY04437	PKH_050330-1	-	-	-	no	no	no	no
OG2_78499	PFF1020c	PB000279.02.0, PB000655.01.0, PB000444.01.0	Pv114175	PC000387.00.0, PC302644.00.0, PC000761.02.0	PY04476	PKH_112830-1	59.m00087	cgd1_50	Chro.10014	yes	no	no	no
OG2_93028	MAL7P1.208	PB103628.00.0	Pv087885	PC107740.00.0	PY00143	PKH_010540-1	-	-	-	no	no	no	no
OG2_97406	PF14_0085	PB000852.00.0	Pv086010	-	PY01375	PKH_133865-1	-	-	-	no	no	no	no
OG2_92754	PF14_0033	PB104419.00.0	Pv086255	PC103440.00.0	PY06671	PKH_134330-1	-	-	-	no	no	no	no
OG2_82049	PFC0570c	PB300726.00.0, PB105931.00.0, PB000952.02.0	Pv119775	PC000011.04.0	PY03664, PY03665	PKH_082650-1	-	-	-	no	no	no	no
OG2_97178	PF10_0207	PB000228.02.0	Pv001930	PC000381.00.0	-	PKH_060540-1	-	-	-	no	no	no	no
OG2_144949	PF11_0500, MAL13P1.450	-	-	-	-	-	-	-	-	no	no	no	no
OG2_144948	MAL7P1.106	-	-	-	-	PKH_031430-1	-	-	-	no	no	no	no
OG2_144947	MAL13P1.61, PFA0670c	-	-	-	-	-	-	-	-	no	no	no	no
OG2_144946	PFB0070w, PFA0700c	-	-	-	-	-	-	-	-	no	no	no	no
OG2_144945	PF11_0391	PB001669.02.0	-	-	-	-	-	-	-	no	no	no	no
OG2_81804	PF11_0289	PB104645.00.0, PB000435.00.0	Pv092000	PC000031.02.0	PY03552	PKH_092550-1	42.m03368	cgd5_3290	-	no	no	no	no
OG2_144943	PFL0045c	-	Pv101535	-	-	-	-	-	-	no	no	no	no
OG2_81802	PFB0460c	PB001005.00.0	Pv003960	PC001061.02.0	PY06445	PKH_040990-1	63.m00152	cgd8_4070	Chro.80467	no	no	no	no
OG2_144941	MAL13P1.291	PB000690.03.0	-	-	-	-	-	-	-	no	no	no	no
OG2_73529	PF13_0358	PB001078.03.0	Pv115390	PC000028.03.0	PY05705	PKH_110190-1	44.m04640	-	-	yes	no	no	no
OG2_97306	MAL7P1.36	-	Pv088100	PC100836.00.0	PY01895	PKH_010950-1	-	-	-	no	no	no	no
OG2_97305	MAL7P1.67	PB000834.00.0	Pv122910	PC301626.00.0	-	PKH_142100-1	-	-	-	no	no	no	no
OG2_97304	MAL7P1.69	PB000697.01.0	-	PC000281.00.0	PY02620	PKH_142170-1	-	-	-	no	no	no	no
OG2_93029	PF14_0030	PB100371.00.0	Pv086280	PC100756.00.0	PY00126	PKH_134400-1	-	-	-	no	no	no	no
OG2_97302	PFC0381c	PB001386.02.0	Pv119570	PC000010.01.0	-	PKH_083100-1	-	-	-	yes	no	no	no
OG2_97301	PFC0416w	PB000491.03.0	Pv119605	PC301645.00.0	-	PKH_083020-1	-	-	-	no	no	no	no
OG2_97300	PFC0450w	PB001029.03.0	Pv119645	PC300091.00.0	-	PKH_082940-1	-	-	-	no	no	no	no
OG2_74201	PF14_0679	PB000598.03.0	Pv116910	PC000144.02.0	PY07224	PKH_123410-1	72.m00387, 44.m02809	-	-	no	no	no	no
OG2_73520	PF07_0123	PB000991.00.0	Pv081775	PC000795.04.0, PC000210.01.0	PY01472	PKH_021420-1	37.m00736	-	-	no	no	no	no
OG2_93513	PFE0905w	PB001027.02.0	Pv080340	PC000419.01.0	PY01616	PKH_101460-1	-	-	-	no	no	no	no
OG2_97309	PFA0265c	PB001364.02.0	-	PC000216.05.0	PY04769	PKH_020800-1	-	-	-	no	no	no	no
OG2_97308	PF14_0810	PB104418.00.0	Pv086260	-	PY06670	PKH_134335-1	-	-	-	no	no	no	no
OG2_89656	MAL13P1.179	PB301517.00.0, PB105832.00.0	Pv082740	PC000837.02.0	PY01509	PKH_121760-1	-	-	-	no	no	no	no
OG2_89657	MAL13P1.173, MAL13P1.174, PF13_0197	-	Pv082695	PC000847.01.0	PY02149	PKH_121820-1	-	-	-	no	no	no	no
OG2_89654	PF13_0203	PB104029.00.0	Pv082765	PC106486.00.0, PC405853.00.0	PY01502	PKH_121700-1	-	-	-	no	no	no	no
OG2_89655	MAL13P1.183	PB001041.01.0	Pv082760	PC000514.03.0	-	PKH_121710-1	41.m02943	-	-	no	no	no	no
OG2_89652	PFI0945w	PB000418.03.0	Pv099380	PC000932.01.0	PY05336	PKH_071650-1	44.m02723	-	-	yes	yes	yes	no
OG2_89653	PF10_0305, PF10_0304	PB108850.00.0	Pv111170	PC000896.02.0	PY05980	PKH_061540-1	-	-	-	no	no	no	no
OG2_89650	PFF0230c	PB300752.00.0, PB000438.03.0	Pv113400	PC001101.02.0	PY04823	PKH_114490-1	-	-	-	no	no	no	no
OG2_89651	PFI0500w	PB000939.01.0	Pv098955	PC001115.02.0	PY05529	PKH_070770-1	57.m00023	-	-	no	no	no	no
OG2_89658	PFC0930c	PB001095.02.0	Pv095180	PC000676.02.0	PY00433	PKH_081950-1	-	-	-	no	no	no	no
OG2_89659	PFD0395c	PB001004.02.0, PB300798.00.0	Pv000845	PC000191.00.0	PY02233	PKH_030670-1	-	-	-	no	no	no	no
OG2_77774	PF11_0395	PB000256.00.0, PB001219.00.0	Pv092535	PC301754.00.0, PC000718.00.0, PC001192.02.0, PC300072.00.0, PC000330.03.0	PY04459, PY04450, PY04451	PKH_093620-1	52.m01648	cgd3_1110	Chro.30141	no	no	no	no
OG2_71303	PF07_0080	PB001410.02.0	Pv096335	PC000626.01.0	PY02462	PKH_031350-1	64.m00338	cgd5_2780	Chro.50097	yes	no	no	no
OG2_71301	PF14_0294	PB000806.03.0	Pv084965	PC000139.04.0	PY02176	PKH_131880-1	44.m02760	cgd2_1960	Chro.20213	no	no	no	no
OG2_73065	MAL13P1.144	PB000558.03.0	-	PC000821.01.0	PY05721	PKH_122650-1	35.m00873	cgd8_3940	Chro.80452	no	no	no	no
OG2_92938	PF13_0361	PB001118.00.0	Pv115440	PC000121.00.0	PY01143	PKH_110090-1	-	-	-	no	no	no	no
OG2_82918	PFI1665w	PB001132.02.0	Pv086995	PC000235.01.0, PC000804.02.0	PY06100	PKH_073250-1	50.m07086	-	-	no	no	no	no
OG2_92684	PFI0615w	PB001446.02.0	Pv099065	PC000290.02.0	PY03440	PKH_070990-1	-	-	-	no	no	no	no
OG2_71655	PF13_0109	PB000555.02.0	Pv122780	PC000082.01.0, PC301619.00.0	PY07448, PY04503	PKH_141850-1	57.m01862	cgd4_3250	Chro.40369	no	no	no	no
OG2_82916	PF07_0113	PB300563.00.0	Pv081680	PC000271.04.0, PC302169.00.0	PY02093	PKH_021190-1	80.m02345	-	-	no	no	no	no
OG2_73329	PF11_0361	-	Pv092360	-	-	-	52.m01587	cgd2_550	Chro.20063	no	no	no	no
OG2_73068	PFL2015w	PB000040.03.0	Pv100995	PC000281.02.0	PY01491	PKH_145910-1	50.m00031	-	-	no	no	no	no
OG2_71654	PF13_0350	PB000065.02.0	Pv115290	PC000839.01.0	PY04912	PKH_110400-1	72.m00396	cgd8_5260	Chro.80600	no	no	no	no
OG2_144832	PFE1100w	-	-	-	-	PKH_101020-1	-	-	-	no	no	no	no
OG2_105339	PF14_0180	PB000710.00.0	Pv085545	PC301088.00.0	-	-	-	-	-	no	no	no	no
OG2_71304	PFC0635c	PB000857.02.0	Pv095480	-	PY04859	-	42.m03276	cgd6_1020	Chro.60132	yes	yes	no	no
OG2_71801	PF10_0062	PB001178.01.0	Pv094500	PC001195.02.0	PY06599	PKH_080480-1	44.m02762	cgd7_2790	Chro.70317	no	no	no	no
OG2_71803	PFB0370c	PB000939.02.0	Pv003860	PC000474.02.0	PY03494	PKH_041180-1	55.m00169	cgd3_2950	Chro.30334	no	no	no	no
OG2_71804	MAL7P1.300	-	Pv087825	PC104316.00.0	-	PKH_010420-1	-	cgd8_4050	-	no	no	no	no
OG2_71805	PF14_0469	PB000720.01.0	Pv118025	PC000670.00.0	PY07313	PKH_125700-1	25.m01787	cgd5_3540	Chro.50018	no	no	no	no
OG2_83065	MAL8P1.157	PB000598.02.0	Pv093655	PC000942.01.0, PC301919.00.0	PY03464	PKH_011670-1	50.m03397	-	-	no	no	no	no
OG2_71807	PFE0980c	PB000509.03.0	Pv080270	PC000750.04.0	PY04723	PKH_101290-1	55.m04833	cgd4_1920	Chro.40217	no	no	no	no
OG2_77176	PF13_0297	-	Pv114775	PC000763.02.0	PY06775	PKH_111510-1	-	cgd7_4410	Chro.70488	no	no	no	no
OG2_77175	PFI1785w, PFF0075c, PFI1790w, MAL8P1.2, PFF1510w, MAL7P1.174, PFI0130c, PFD1170c, PFE1605w, PFE1600w, PFD0095c, PF11_0037, PFL2540w, MAL13P1.475, PF14_0746, PF14_0732, PFD1180w, PFL2535w, PFB0080c	-	-	-	-	-	-	-	-	no	no	no	no
OG2_77172	PFC0185w	PB300813.00.0, PB001186.00.0	Pv119330	PC000124.01.0	PY03527	PKH_083610-1	55.m04893, 42.m03481, 44.m00031	cgd4_3300, cgd5_640	Chro.50327, Chro.40373	yes	yes	yes	no
OG2_77171	PFB0870w	PB301395.00.0, PB000932.01.0	Pv002610	PC000272.04.0	PY04747	PKH_040150-1	541.m01157	cgd7_2630	Chro.70299	no	no	no	no
OG2_83318	MAL13P1.202	PB404215.00.0, PB000956.03.0	Pv082905	PC106289.00.0, PC000261.03.0	PY00593	PKH_121440-1	-	-	-	no	no	no	no
OG2_105334	MAL13P1.212	-	Pv083025	-	PY07307	PKH_121200-1	-	-	-	no	no	no	no
OG2_84452	PF07_0045	PB300779.00.0, PB000237.00.0	Pv088075	PC000194.02.0	PY05785	PKH_010900-1	-	-	-	yes	no	no	no
OG2_83310	PF07_0106	PB000404.00.0, PB301478.00.0	Pv096075	PC000782.03.0	PY03677	PKH_031900-1	-	-	-	no	no	no	no
OG2_89838	PF10_0082	PB000136.01.0	Pv094620	PC000287.00.0	PY05714	PKH_080730-1	-	-	-	no	no	no	no
OG2_83312	PFL0390c	PB001251.02.0	Pv084425	PC001418.02.0	PY04167	PKH_130670-1	-	-	-	no	no	no	no
OG2_97277	PFL0345w	PB000029.02.0	Pv084380	-	PY05926	PKH_130590-1	-	-	-	no	no	no	no
OG2_86687	PF13_0043	PB000292.00.0	Pv122235	PC301428.00.0	PY06256	PKH_140700-1	-	-	-	no	no	no	no
OG2_72423	PFI1370c	PB001578.02.0	Pv099840	PC000153.02.0	PY05588	PKH_072580-1	42.m03435	cgd3_2100	Chro.30247	no	no	no	no
OG2_72422	MAL13P1.338	PB000127.02.0	Pv115315	PC000638.04.0	PY00080	PKH_110340-1	20.m03892	cgd6_990	Chro.60129	no	no	no	no
OG2_72421	PFF1140c	PB000739.00.0	Pv114300	PC000712.02.0, PC300972.00.0, PC000387.05.0	PY04199	PKH_112580-1	44.m02729	-	-	no	no	no	no
OG2_72420	MAL13P1.14	PB000179.03.0	Pv121975	PC301054.00.0, PC001194.02.0	PY00742	PKH_140120-1	83.m01309	cgd5_4090	Chro.50438	no	no	no	no
OG2_72427	PFL0355c	PB000082.02.0	Pv084390	PC000440.02.0	PY06370	PKH_130610-1	59.m03554	cgd5_1840	Chro.50197	no	no	no	yes
OG2_72426	PFL1975c	PB000929.03.0	Pv100955	PC001174.02.0	PY02221	PKH_145810-1	59.m03372	cgd7_4140	Chro.70459	no	no	no	no
OG2_72425	PF14_0403	PB000231.02.0	Pv118365	-	PY02453	PKH_126380-1	33.m02665	cgd7_5300	Chro.70590	no	no	no	no
OG2_78871	MAL7P1.134	PB000540.02.0, PB001512.02.0, PB000706.00.0	Pv096110	PC301123.00.0, PC000745.02.0, PC000872.02.0, PC300764.00.0	PY03343, PY03344	PKH_031840-1	33.m01270	-	-	no	no	no	no
OG2_81792	PFL1990c	PB001151.01.0, PB000006.03.0, PB000005.03.0	Pv100970	PC001303.02.0, PC000548.03.0	PY03466	PKH_145840-1	583.m05405	-	-	no	no	no	no
OG2_72429	PFI1600w	PB000656.00.0	Pv087055	PC000318.05.0	PY02603	PKH_073120-1	76.m01552	cgd1_1310	Chro.10152	no	no	no	no
OG2_72428	PF13_0222	PB001335.02.0, PB301357.00.0	Pv082945	PC000262.02.0	PY04559	PKH_121360-1	49.m03094	cgd3_4330	Chro.30487	no	no	no	no
OG2_78878	PF11_0038	-	Pv086850, Pv108760, Pv017645, Pv102635, Pv103145, Pv041190, Pv019665, Pv067190, Pv047690, Pv040690, Pv038690, Pv058190, Pv109785, Pv109780	-	-	-	-	-	-	no	no	no	no
OG2_78879	MAL8P1.53	PB001406.02.0	Pv089310	PC000099.02.0	PY07455	PKH_051000-1	-	cgd8_3930	Chro.80451	no	no	no	no
OG2_80963	PFC1050w	PB000532.03.0	Pv095050	-	PY00358	PKH_081680-1	76.m01657	cgd4_270	Chro.40041	no	no	no	no
OG2_70680	PFL1925w, PF11_0203, PF14_0616	PB000535.03.0, PB000162.00.0, PB001012.01.0, PB000912.02.0	Pv100935, Pv091615, Pv117215	PC000026.03.0, PC302098.00.0, PC302647.00.0, PC000187.04.0	PY05070, PY05838, PY04402	PKH_145770-1, PKH_091700-1, PKH_124070-1	145.m00328, 20.m00332	cgd1_3360	-	yes	no	yes	no
OG2_80961	PFL2390c	PB000610.02.0, PB000598.01.0	Pv101385	PC000552.04.0	PY01809	PKH_146710-1	59.m03545	-	-	no	no	no	no
OG2_92918	MAL13P1.317	PB000860.03.0	Pv115105	PC300886.00.0	PY04590	PKH_110770-1	-	-	-	no	no	no	no
OG2_70688	PF10_0084	PB000164.02.0	Pv094635	PC300626.00.0	PY05711	PKH_080750-1	41.m00036, 28.m00301, 57.m00003	cgd6_4760	Chro.60548	yes	yes	yes	no
OG2_98775	PF10_0351	-	-	-	-	-	-	-	-	no	no	no	no
OG2_84454	PFD0815c	PB000648.01.0	Pv089935	PC000468.00.0, PC000058.04.0	PY04368	PKH_052100-1	-	-	-	no	no	no	no
OG2_73793	PF11_0057	PB000607.03.0	Pv090910	PC000023.02.0	PY02386	PKH_090180-1	44.m02787	-	-	no	no	no	no
OG2_97168	PFI0245c	PB000790.02.0	Pv098695	-	PY00065	PKH_070220-1	-	-	-	no	yes	no	no
OG2_97166	PFF1435w	PB000429.02.0	Pv114580	-	PY06903	PKH_111930-1	-	-	-	no	no	no	no
OG2_76317	PFL1145w	PB000765.02.0	Pv123820	PC000904.01.0	PY06734	PKH_144040-1	50.m03326	-	-	no	no	no	no
OG2_97164	MAL7P1.115	PB000801.01.0	-	PC000137.03.0	PY04726	-	-	-	-	no	no	no	no
OG2_97163	PF10_0088	PB001438.02.0	Pv094670	PC302168.00.0	-	PKH_080850-1	-	-	-	no	no	no	no
OG2_93179	PFE0535w	PB100729.00.0	Pv080695	PC403920.00.0	PY04899	PKH_102220-1	-	-	-	no	no	no	no
OG2_72286	MAL8P1.19	PB000779.02.0	Pv089015	PC000541.02.0	PY03587	PKH_050390-1	25.m01816	cgd3_2330	Chro.30274	no	no	no	no
OG2_105328	PF11_0362	-	-	-	-	-	-	-	-	no	no	no	no
OG2_105329	PFF0605c	-	Pv113765	-	PY03102	PKH_113640-1	-	-	-	no	no	no	no
OG2_71338	PF11_0145	PB000003.03.0	Pv091330	PC000516.04.0	PY00733	PKH_091090-1	50.m00015	-	-	yes	no	no	no
OG2_105320	PFI1463w	-	Pv099955	-	PY04278	PKH_072800-1	-	-	-	no	no	no	no
OG2_105321	PFD1205w, PF14_0755, PF14_0743, PFB0953w	-	-	-	-	-	-	-	-	no	no	no	no
OG2_105322	PF11_0235	PB000027.00.0	-	PC000363.01.0	PY03229	-	-	-	-	no	no	no	no
OG2_105323	PF11_0231	PB001256.00.0	Pv091735	-	-	PKH_091970-1	-	-	-	no	no	no	no
OG2_105324	MAL13P1.201	PB000552.00.0	Pv082900	-	-	PKH_121450-1	-	-	-	no	no	no	no
OG2_105325	PF14_0418	PB000848.01.0	-	PC000097.03.0	-	PKH_126230-1	-	-	-	no	no	no	no
OG2_105326	PF14_0406	-	Pv118350	-	PY05023	PKH_126350-1	-	-	-	no	no	no	no
OG2_105327	PFL2080c	-	Pv101065	-	PY01277	PKH_146040-1	-	-	-	no	no	no	no
OG2_76136	MAL8P1.38	PB001124.00.0	Pv089195	PC001386.02.0	PY02678	PKH_050760-1	59.m03580	cgd7_370	Chro.70050	no	no	no	no
OG2_105264	PFL0715w	-	Pv123425	PC107908.00.0	-	PKH_143200-1	-	-	-	no	no	no	no
OG2_77955	PFL0260c	PB001180.00.0	Pv084290	PC000070.04.0	PY05386	PKH_130370-1	80.m02250, 59.m00048	cgd2_3650, cgd1_720	Chro.20390	no	no	no	no
OG2_77956	PF13_0175	-	Pv082555	PC403832.00.0	PY05726	PKH_122040-1	641.m01485	-	-	no	no	no	no
OG2_77957	MAL13P1.360, PF13_0148	PB000055.03.0, PB100065.00.0	Pv116545	PC302610.00.0, PC103304.00.0, PC000986.01.0	PY02106, PY01317	PKH_122630-1, PKH_122620-1	20.m03791	-	-	no	no	no	no
OG2_77950	MAL8P1.134	PB300841.00.0, PB101950.00.0	Pv088235	PC000035.02.0, PC106553.00.0, PC402531.00.0	PY04695	PKH_011210-1	583.m00617	cgd8_2910	Chro.80338	no	no	no	no
OG2_77952	PFI1730w, MAL7P1.229, PFC0120w, PFB0935w, PFC0110w	PB000482.02.0, PB000829.03.0, PB000405.02.0	Pv086930, Pv121885, Pv094265	PC001039.02.0, PC000257.01.0, PC000535.04.0	PY06117, PY02932	PKH_073370-1	-	-	-	no	no	no	yes
OG2_72337	MAL8P1.48	PB000079.02.0	Pv089250	PC301092.00.0, PC001427.02.0	PY07229	PKH_050870-1	583.m09169	cgd7_3970	-	no	no	no	no
OG2_72336	PF14_0150	PB000985.02.0	Pv085690	PC000134.02.0	PY04455	PKH_133200-1	55.m00281	-	-	no	no	no	no
OG2_72335	MAL7P1.26	PB001539.02.0	Pv087945	PC000134.05.0	PY00132	PKH_010640-1	65.m01199	cgd8_4700	-	no	no	no	no
OG2_72334	MAL13P1.271	PB000003.01.0	Pv114705	PC000254.01.0	PY05899	PKH_111680-1	80.m02318	cgd8_4790	Chro.80551	no	no	no	no
OG2_72333	PFD0515w	PB000735.02.0	Pv000730	PC000436.03.0	PY02309	PKH_030440-1	42.m00115	cgd8_2980	Chro.80348	no	no	no	no
OG2_72332	PF13_0330	PB000877.01.0	Pv115065	PC000398.03.0, PC000286.04.0	PY05342	PKH_110850-1	80.m00073	cgd5_670	Chro.50324	yes	yes	no	no
OG2_72331	PFL2295w	PB000082.03.0	Pv101285	PC000252.01.0	PY01569	PKH_146520-1	59.m03574	cgd1_610	Chro.10073, Chro.10072	no	no	no	no
OG2_72330	PFI0625c	PB001444.02.0	Pv099075	PC000288.02.0	PY03441	PKH_071010-1	74.m00434	cgd5_2390	Chro.50139	no	no	no	no
OG2_73244	PFL0565w	PB000927.03.0	Pv084600	PC000656.04.0	PY01224	PKH_131040-1	583.m05553	cgd6_2650	Chro.60306	yes	no	no	no
OG2_73247	PFA0450c	PB001173.01.0	Pv081325	PC000480.01.0	-	PKH_020430-1	41.m01278	cgd6_3810	Chro.60436	no	no	no	no
OG2_73240	PF13_0036	PB000884.02.0	Pv122195	PC300612.00.0	PY05609, PY00038	PKH_140610-1	76.m01596	cgd8_450	Chro.80057	yes	yes	no	no
OG2_73241	PF07_0030	PB000957.03.0	Pv087955	PC000579.02.0, PC000849.02.0	PY05066	PKH_010660-1	80.m02142	cgd3_2230	Chro.30263	no	no	no	no
OG2_72339	PFD0950w	PB000251.02.0	Pv090070	PC301359.00.0	PY07276	PKH_052390-1	83.m01206	cgd5_3950	Chro.50456	yes	yes	no	no
OG2_72338	PFA0505c	PB000852.02.0	-	PC000089.04.0	PY00422	PKH_020320-1	20.m03740	cgd3_1870	Chro.30221	yes	no	no	no
OG2_92999	PF14_0179	PB000708.00.0	Pv085550	PC000539.03.0, PC000856.03.0	PY04499	-	-	-	-	no	no	no	no
OG2_92998	PFA0205w	PB301531.00.0	Pv081555	PC000730.03.0	PY06306	PKH_020920-1	-	-	-	no	no	no	no
OG2_83295	PFC0780w	PB001064.01.0	Pv095345	PC000834.01.0	PY02648	PKH_082370-1	-	cgd1_2840	Chro.10318	no	no	no	no
OG2_92995	PF11_0206	PB000987.03.0	Pv091630	PC000554.02.0	PY03021	PKH_091730-1	-	-	-	no	no	no	no
OG2_92994	PFL0990w	PB000050.01.0	Pv123670	PC301490.00.0	PY06627	PKH_143720-1	-	-	-	no	no	no	no
OG2_73080	PFI0815c	PB000806.02.0, PB001023.01.0	Pv099255	PC000481.03.0	PY06964	PKH_071390-1	50.m03274	cgd5_4330	Chro.50409	no	no	no	no
OG2_92996	MAL13P1.332	PB300559.00.0	Pv115270	PC000524.00.0	PY05032	PKH_110450-1	-	-	-	no	no	no	no
OG2_92991	PF14_0613	PB001604.02.0	Pv117240	PC000708.03.0	PY06198	PKH_124110-1	-	-	-	no	no	no	no
OG2_92990	PFL0165c	PB300115.00.0	Pv084210	PC000384.00.0	PY05286	PKH_130210-1	-	-	-	no	no	no	no
OG2_92993	PF13_0307	PB001078.00.0	Pv114845	PC301823.00.0	PY00365	PKH_111360-1	-	-	-	no	no	no	no
OG2_73085	MAL13P1.255	PB301033.00.0	Pv083430	-	PY06977	PKH_120320-1	59.m06073	-	-	no	no	no	no
OG2_97387	PFE0365c	PB106393.00.0	Pv097930	PC105272.00.0	-	PKH_102550-1	-	-	-	no	no	no	no
OG2_71023	PFI1575c, PF14_0265	PB000460.00.0, PB300259.00.0	Pv087085, Pv085115	PC001270.02.0, PC000172.02.0	PY03620	PKH_073060-1, PKH_132170-1	25.m01748, 583.m05605	-	-	no	no	no	no
OG2_71020	PFL1245w	PB000204.03.0	Pv123920	PC001230.02.0	PY01879	PKH_144260-1	80.m02267	cgd4_2300	Chro.40260	yes	yes	no	no
OG2_71793	PFD0745c	PB000302.01.0	Pv089725	PC000138.04.0	PY04027	PKH_051910-1	72.m00390	cgd7_4180	Chro.70463	no	no	no	no
OG2_71794	PF13_0089	PB000565.02.0	Pv122630	PC000066.03.0	PY06556	PKH_141540-1	25.m01798	-	-	no	no	no	no
OG2_71795	PFL1855w	PB000923.02.0	Pv100865	PC001390.02.0	PY04825	PKH_145700-1	641.m01576	cgd8_2960	Chro.80345, Chro.80346	no	no	no	no
OG2_71025	PF13_0287	PB001073.02.0	Pv114710	PC000072.01.0	PY03301	PKH_111670-1	69.m00145	-	-	yes	no	no	no
OG2_71798	PFE1305c	PB300773.00.0	Pv079935	PC105950.00.0	PY03864	PKH_100590-1	583.m05280	cgd2_1760	Chro.20191	no	no	no	no
OG2_71799	PFI0740c	PB000414.02.0	Pv099185	PC000396.00.0	-	PKH_071240-1	25.m01826	cgd7_2840	-	yes	no	no	no
OG2_71028	PFL0175c	PB300739.00.0, PB000302.02.0	Pv084220	PC000787.03.0, PC301176.00.0	PY05913	PKH_130220-1	83.m01248	cgd1_2420	Chro.10272	no	no	no	no
OG2_71029	PFI0890c, PFL2180w	PB000360.01.0, PB000548.03.0	Pv101165, Pv099330	PC300435.00.0, PC000688.01.0	PY04814, PY07001	PKH_146280-1, PKH_071550-1	49.m05714, 44.m00018	-	-	no	no	no	no
OG2_117998	MAL8P1.161, MAL8P1.160, PFA0715c	-	-	-	-	-	-	-	-	no	no	no	no
OG2_117999	PF14_0554	-	Pv117560	-	-	PKH_124800-1	-	-	-	no	no	no	no
OG2_97276	PFL2350c	PB300475.00.0	Pv101340	-	PY02898	PKH_146630-1	-	-	-	no	no	no	no
OG2_72208	PFL0830w	PB000731.02.0	Pv123535	PC000778.04.0, PC000023.05.0	PY07349	PKH_143430-1	641.m01499	cgd6_4710	Chro.60541	no	no	no	no
OG2_117991	PFL0105w	-	Pv084130	-	-	PKH_130080-1	-	-	-	no	no	no	no
OG2_117992	PFL0973c	PB106818.00.0	-	-	PY05223	-	-	-	-	no	no	no	no
OG2_117993	PFI0140w	-	Pv098590	-	-	PKH_070010-1	-	-	-	no	no	no	no
OG2_117994	PF11_0426	-	Pv092680	-	-	PKH_093890-1	-	-	-	no	no	no	no
OG2_117995	PF11_0425	-	Pv092675	-	-	PKH_093880-1	-	-	-	no	no	no	no
OG2_117996	PF11_0411	PB000655.03.0	-	PC301155.00.0	-	-	-	-	-	no	no	no	no
OG2_117997	PF11_0399	PB000691.00.0	-	-	PY07203	-	-	-	-	no	no	no	no
OG2_73330	PFC0835c	PB000925.01.0	Pv095290	PC000904.02.0	PY00755	PKH_082240-1	46.m01664	cgd7_2260	Chro.70258	no	no	no	no
OG2_93025	MAL8P1.130	PB000250.01.0	Pv088185	PC000303.00.0	PY01073	PKH_011110-1	-	-	-	no	no	no	no
OG2_73338	PFA0315w	PB401971.00.0, PB101510.00.0	Pv081450	PC107629.00.0	PY02262	PKH_020680-1	-	-	-	no	no	no	no
OG2_84650	MAL7P1.83	PB000675.01.0	Pv000575	PC000589.03.0	PY04340, PY04341	PKH_030120-1	-	-	-	no	no	no	no
OG2_75787	PFI0445c	PB000761.02.0	Pv098900	PC000119.05.0	PY03133	PKH_070660-1	-	cgd1_2440	Chro.10274	no	no	no	no
OG2_90573	PFD0440w	PB001212.00.0, PB300640.00.0	Pv000800	PC000543.03.0	PY00451	PKH_030580-1	-	-	-	no	no	no	no
OG2_75788	PFE1120w	PB000107.01.0, PB000521.03.0, PB000854.03.0, PB000022.02.0, PB000785.01.0, PB000920.00.0, PB300409.00.0, PB301529.00.0	Pv080130	PC301829.00.0, PC000530.04.0, PC302104.00.0, PC000243.01.0	PY06434, PY00040	PKH_100980-1	44.m02701	cgd2_3590	Chro.20384, Chro.20383	no	no	no	no
OG2_71246	PFF1240w	PB000430.00.0	Pv114385	PC000470.00.0	PY02044	PKH_112370-1	42.m03478	cgd4_930	Chro.40112	no	no	no	no
OG2_71247	MAL13P1.16	PB000775.01.0	Pv122000	PC000332.04.0	PY03903	PKH_140170-1	44.m00022	cgd6_170	Chro.60028	no	no	no	no
OG2_71245	PF10_0368	PB000789.03.0, PB000406.01.0	Pv110885	PC000555.02.0	PY04073	PKH_062180-1	57.m01879	cgd2_3400	Chro.20357	yes	yes	no	no
OG2_71242	PF13_0268	PB001521.02.0, PB300633.00.0	Pv083465	PC001057.02.0	PY00934	PKH_120250-1	129.m00402	cgd8_3450	Chro.80397	yes	yes	no	no
OG2_71243	PFF0370w	PB000333.02.0, PB000492.03.0	Pv113540	PC000068.05.0, PC300737.00.0	PY01399	PKH_114180-1	55.m04814	cgd3_2460	Chro.30285	no	no	no	no
OG2_71240	MAL13P1.281	PB000425.03.0	Pv114835	PC000340.00.0	PY00363	PKH_111380-1	49.m03265	-	-	no	no	no	no
OG2_71241	PFD0305c	PB001177.02.0	Pv000935	PC001225.02.0	PY05102	PKH_030850-1	38.m01889	cgd8_1670	Chro.80195	yes	yes	no	no
OG2_71248	PF08_0036	PB000222.02.0	Pv089235	PC000062.05.0	PY02497	PKH_050840-1	80.m00011	cgd3_1820	Chro.30216	yes	no	no	no
OG2_71249	PF11_0447	PB000648.00.0	Pv092775	PC000060.03.0, PC300158.00.0	PY01972, PY01973	PKH_094090-1	55.m05008	cgd8_3330	Chro.80386	yes	yes	no	no
OG2_80901	PF11_0171	PB000219.02.0	Pv091450	PC301162.00.0	PY02153	PKH_091380-1	83.m02691	cgd4_1120	Chro.40132	no	no	no	no
OG2_81831	PF14_0775	-	Pv085430	PC000467.02.0	PY05718	PKH_132800-1	-	cgd3_1560	Chro.30188	yes	no	no	no
OG2_90545	PF10_0275	PB000126.02.0	Pv111315	PC000339.04.0	PY02951	PKH_061240-1	-	-	-	no	no	no	no
OG2_84718	PF14_0056	PB000347.00.0, PB001563.02.0	Pv086140	PC000409.00.0, PC000906.01.0	PY05280	PKH_134100-1	38.m01033	-	-	no	no	no	no
OG2_84869	MAL13P1.102	PB000157.01.0	Pv122750	PC301521.00.0	PY01778	PKH_141790-1	44.m02589	-	-	no	no	no	no
OG2_81837	PFI0610w	PB107535.00.0	Pv099060	PC103752.00.0	PY07463	PKH_070980-1	20.m05962	cgd3_1430	Chro.30173	yes	no	yes	no
OG2_80270	PF14_0390	-	Pv118435	-	PY05640	PKH_126520-1	41.m01316, 49.m03142	-	-	no	no	no	no
OG2_79518	PF14_0111	PB000755.02.0	Pv085885	PC300496.00.0, PC300637.00.0	PY00164	PKH_133630-1	55.m00251	cgd8_2860	Chro.80333	yes	no	no	no
OG2_72118	PF11_0141	PB001660.02.0, PB000241.03.0	Pv091310	PC300929.00.0, PC000722.01.0	PY04044	PKH_091050-1	52.m00004	cgd1_40	Chro.10013	no	no	no	no
OG2_72117	PF07_0112	PB000705.00.0	Pv081675	PC000270.04.0	PY02094	PKH_021180-1	50.m00017	cgd5_1820	Chro.50200	yes	yes	no	no
OG2_70864	PF11_0270	PB001300.00.0	Pv091920	PC000148.05.0	PY06957	PKH_092360-1	145.m00604	cgd7_1710	Chro.70201	yes	no	no	no
OG2_70867	PFI1105w	PB000318.00.0	Pv099535	PC000946.01.0	PY04547	PKH_071970-1	41.m01331, 641.m00193	cgd7_910	Chro.70113	yes	yes	yes	no
OG2_70866	PFI1645c, PF14_0428	PB000455.03.0, PB000524.02.0, PB000482.00.0	Pv087015, Pv118235	PC000806.00.0, PC000105.00.0, PC000031.05.0	PY00739, PY03706	PKH_073210-1, PKH_126120-1	72.m00395	cgd8_4010	Chro.80461	yes	no	no	no
OG2_72113	PF13_0236	PB000339.00.0	Pv083055	PC000313.00.0	PY05490	PKH_121130-1	65.m01133	cgd5_4420	Chro.50400	no	no	no	no
OG2_72112	MAL13P1.36	PB000640.02.0	Pv122185	PC000012.01.0	PY05611	PKH_140590-1	583.m05484	cgd3_780	Chro.30107	no	no	no	no
OG2_70863	PFL0740c	PB000733.01.0	Pv123450	-	PY02750	PKH_143250-1	55.m05067	cgd7_2400	Chro.70275	yes	yes	yes	no
OG2_70862	PF08_0045	PB001367.02.0, PB300676.00.0	Pv089325	PC000632.04.0, PC000298.01.0	PY02421	PKH_051030-1	49.m03397	-	-	yes	no	no	yes
OG2_98066	PFF0455w	PB000034.02.0	-	PC000862.01.0	PY01324	PKH_114000-1	-	-	-	no	no	no	no
OG2_93499	PFL1365w	PB001393.02.0	Pv124040	PC000300.00.0	PY04004	PKH_144500-1	-	-	-	no	no	no	no
OG2_83056	MAL13P1.153	PB000362.02.0	Pv116520	-	PY00262	PKH_122570-1	-	cgd6_1040	Chro.60134	no	no	no	no
OG2_84888	PFC0565w	PB000950.02.0	Pv119770	PC302435.00.0, PC001245.02.0	PY03663	PKH_082660-1	-	-	-	no	no	no	no
OG2_92770	PF14_0047	PB000357.00.0	Pv086185	PC000619.03.0	PY05594	PKH_134190-1	-	-	-	no	no	no	no
OG2_74146	PF14_0577	-	-	-	-	-	-	-	-	no	no	no	no
OG2_84886	PF14_0394	PB001102.02.0	Pv118415	PC000720.04.0	PY06540	PKH_126480-1	-	-	-	no	no	no	no
OG2_84880	PFD0207c	PB000894.00.0	Pv001030	PC300967.00.0	-	PKH_031040-1	-	-	-	yes	no	no	no
OG2_97157	PFI0585c	PB000983.01.0	Pv099040	-	PY03424	PKH_070940-1	-	-	-	yes	no	no	no
OG2_93030	PFA0305c	PB102939.00.0	Pv081460	PC000804.03.0	PY05775	PKH_020700-1	-	-	-	no	no	no	no
OG2_76949	MAL8P1.95	PB000840.00.0	Pv123110	PC302359.00.0	PY00457	PKH_142520-1	55.m00139	cgd2_200	Chro.20026	yes	yes	yes	yes
OG2_75368	PFC0410w	PB001648.02.0	Pv119595	PC000186.00.0	PY07308	PKH_083040-1	20.m03845	-	-	no	no	no	no
OG2_75499	PF13_0272	PB000262.01.0	Pv083515	PC302595.00.0	PY06242	PKH_120150-1	50.m00058	cgd5_2230	Chro.50157	yes	no	yes	no
OG2_75498	MAL8P1.110	PB000716.03.0	Pv123270	-	-	PKH_142850-1	-	-	-	no	no	no	no
OG2_84408	MAL7P1.149	PB000704.00.0	Pv081660	PC000891.01.0	PY02097	PKH_021150-1	80.m02368	-	-	no	no	no	no
OG2_84409	PF08_0112	PB000311.00.0	Pv088200	PC001094.02.0	PY07256	PKH_011140-1	83.m01231	-	-	no	no	no	no
OG2_81106	MAL7P1.91	PB001163.02.0	Pv000525	PC000188.03.0, PC000691.03.0	PY02763, PY02993	PKH_030020-1	59.m03360	-	-	no	no	no	no
OG2_84406	PFI1315c	PB001038.00.0	Pv099775, Pv099770	PC000739.01.0, PC301915.00.0	PY00253	PKH_072440-1	-	-	-	no	no	no	no
OG2_84407	PFF0930w	PB000276.01.0	Pv114085	PC001311.02.0	PY02964, PY04612	PKH_113020-1	-	-	-	no	no	no	no
OG2_89570	PF13_0243	PB000916.03.0	Pv083190	PC000007.01.0	PY02506, PY02507	PKH_120860-1	-	-	-	no	no	no	no
OG2_97275	PFL2360w	-	Pv101350	PC101613.00.0	PY02900	PKH_146650-1	-	-	-	no	no	no	no
OG2_93791	PF08_0127	PB001244.02.0	Pv093590	PC000157.00.0	PY07428	PKH_011520-1	-	-	-	no	no	no	no
OG2_92970	PFL0885w	PB001097.03.0	Pv123590	PC000581.00.0	PY06523	PKH_143540-1	-	-	-	no	no	no	no
OG2_89574	PFL0745c	PB000955.01.0	Pv123455	PC000697.04.0	PY07048	PKH_143260-1	-	-	-	no	no	no	no
OG2_80059	PF14_0054	-	Pv086150	-	PY06983	PKH_134120-1	-	-	-	no	no	no	no
OG2_86458	PFI1335w	PB000475.00.0	Pv099800, Pv099795	PC000466.03.0	PY02908	PKH_072500-1	55.m04608	-	-	no	no	no	no
OG2_89482	PF13_0107	PB000557.02.0	Pv122775	PC000305.00.0	PY04504	PKH_141840-1	37.m00760	-	-	no	no	no	no
OG2_89481	PFE1200w	PB000771.03.0, PB403540.00.0	Pv080045	PC404285.00.0	PY00156	PKH_100810-1	-	-	-	no	no	no	no
OG2_80058	PF14_0723	PB300439.00.0, PB000652.01.0	Pv118650	PC000402.02.0	PY05554	PKH_126960-1	42.m03301	cgd7_1730	Chro.70203	yes	yes	yes	no
OG2_89487	PFD0160w	PB001542.02.0	Pv001080	PC000422.03.0, PC000770.04.0	PY02442	PKH_031170-1	-	-	-	no	no	no	no
OG2_89486	PFD0487c	PB000806.01.0	Pv000750	PC301229.00.0	PY04087	PKH_030470-1	59.m03440	-	-	no	no	no	no
OG2_86808	PF14_0703	PB001043.02.0	Pv116810	PC000719.00.0	PY03691	PKH_123190-1	33.m01347	-	-	no	no	no	no
OG2_89484	PFF0250w	PB000923.00.0	Pv113420	PC000063.02.0	PY04901	PKH_114450-1	-	-	-	yes	no	no	no
OG2_74568	PF11_0089	PB001060.00.0	Pv091055	PC000223.01.0, PC000402.01.0	PY03788	PKH_090490-1	83.m02701, 83.m01185	-	-	no	no	no	no
OG2_70973	PF11_0348	PB000423.00.0	Pv092300	PC000484.00.0	PY05313	PKH_093150-1	50.m00092, 59.m03595	cgd2_2710	Chro.20288	no	no	no	no
OG2_89489	PF13_0093	PB300728.00.0, PB000824.02.0	Pv122655	PC000722.00.0	PY02438	PKH_141590-1	-	-	-	no	no	no	no
OG2_89488	PF14_0310	PB000186.02.0	Pv084905	PC000180.00.0	PY05015	PKH_131650-1	83.m01255	-	-	no	no	no	no
OG2_79026	MAL7P1.29	PB000723.03.0	Pv088030, Pv088025	PC000767.00.0, PC000081.05.0	PY02920, PY02921	PKH_010810-1	80.m03996	cgd3_590	Chro.30077	no	no	no	no
OG2_70972	PFL0960w	PB000125.01.0, PB300916.00.0	Pv123635	PC000278.05.0, PC300974.00.0	PY01807	PKH_143650-1	50.m00038	-	-	yes	no	no	no
OG2_86464	PFF1460c	PB301221.00.0, PB301519.00.0	Pv114605	PC000379.01.0	PY06261	PKH_111880-1	65.m02511	-	-	no	no	no	no
OG2_89644	PF14_0398	PB000215.03.0	Pv118395	-	-	PKH_126440-1	37.m01281	-	-	no	no	no	no
OG2_84667	PF14_0568	PB000312.01.0	Pv117485	PC300575.00.0	PY06533, PY07051	PKH_124660-1	-	-	-	no	no	no	no
OG2_84661	PF11_0101	PB000047.03.0	Pv091120	PC300374.00.0, PC000630.04.0	PY02752	PKH_090610-1	-	-	-	no	no	no	no
OG2_80053	PFC0485w	PB105688.00.0, PB001650.02.0, PB000166.02.0	Pv119675	PC000145.03.0, PC000082.02.0, PC107021.00.0	PY02490	PKH_082860-1	38.m01088	cgd7_1190	Chro.70144	no	no	no	yes
OG2_81746	PFI0845w	PB000415.03.0	Pv099285	PC000324.05.0	PY07178	PKH_071460-1	20.m03708	cgd3_340	Chro.30049	no	no	no	no
OG2_81747	MAL8P1.56	PB001368.02.0	Pv089330	PC000633.04.0	PY02420	PKH_051040-1	65.m01155	-	-	no	no	no	no
OG2_81037	PFL1340c	PB000588.03.0	Pv124015	PC400245.00.0	PY00536, PY00537	PKH_144450-1	113.m00786	-	-	no	no	no	no
OG2_71405	PF07_0065	PB000943.00.0	Pv123000	PC000057.02.0	PY07157	PKH_142300-1	50.m03404	cgd1_3050	Chro.10338	no	no	no	no
OG2_89641	MAL13P1.53	PB001138.00.0	Pv122380	PC000837.00.0	-	PKH_140990-1	52.m02706	-	-	no	no	no	no
OG2_93256	MAL13P1.38	PB000319.02.0	Pv122230	PC300754.00.0	PY06255	PKH_140690-1	-	-	-	no	no	no	no
OG2_73184	PFB0505c	PB000108.00.0	Pv002960	PC001097.02.0	-	PKH_040880-1	44.m00012	-	-	no	no	no	no
OG2_80051	PFF0185c	PB000819.02.0	Pv113355	PC000436.02.0, PC000840.02.0	PY03249	PKH_114610-1	583.m00710	cgd5_780	Chro.50310, Chro.50311	no	no	no	no
OG2_74962	PFE1035c	-	Pv080215	PC000336.02.0	PY04487	PKH_101160-1	33.m01304	cgd3_1950	-	yes	no	no	no
OG2_89640	MAL8P1.79	PB000456.01.0	Pv089590	PC000571.02.0	PY00567	PKH_051610-1	55.m00258	-	-	yes	yes	no	no
OG2_71155	PF14_0200	PB001119.01.0	Pv085450	PC300595.00.0, PC000326.00.0	PY06793	PKH_132840-1	551.m00221	cgd7_4950	Chro.70552	no	no	no	no
OG2_86484	MAL8P1.24	PB001509.02.0, PB000646.02.0	Pv089060	PC302069.00.0, PC301504.00.0	PY01031	PKH_050480-1	-	-	-	no	no	no	no
OG2_82212	PF14_0264	PB000457.00.0, PB000907.03.0	Pv085120	PC001269.02.0, PC000252.04.0	PY04471	PKH_113740-1	-	cgd6_540	-	no	no	no	no
OG2_80057	MAL13P1.308	PB108442.00.0	Pv115050	PC402074.00.0, PC104863.00.0, PC104862.00.0	PY01759	PKH_110890-1	583.m00019	cgd6_4460	Chro.60511	yes	yes	yes	yes
OG2_81920	MAL7P1.86	PB000518.01.0	Pv000565	PC000361.01.0	PY00824	PKH_030100-1	44.m04698	cgd4_3810	Chro.40434	no	no	no	no
OG2_80056	PF13_0162	PB103073.00.0, PB000514.01.0	Pv082420	PC000116.04.0, PC301330.00.0, PC000294.05.0	PY01353, PY07064	PKH_122320-1	-	cgd6_4660	Chro.60535	no	no	no	no
OG2_93075	MAL8P1.36	PB001048.01.0	Pv089175	PC302640.00.0, PC000494.00.0	-	PKH_050730-1	-	-	-	no	no	no	no
OG2_93074	MAL8P1.25a	PB105480.00.0	-	-	-	PKH_050560-1	50.m00057	-	-	no	no	no	no
OG2_93077	PF13_0351	PB104415.00.0	Pv115295	PC103060.00.0	PY06102	PKH_110390-1	-	-	-	no	no	no	no
OG2_72932	PF11_0485	PB000801.02.0	Pv092970	PC000705.01.0, PC000464.02.0	PY05978	PKH_094490-1	42.m00065	-	-	no	no	yes	no
OG2_93071	PFF0415c	PB001405.02.0	Pv113580	PC000138.01.0	PY03035	PKH_114080-1	-	-	-	no	no	no	no
OG2_71402	PF14_0230	PB000636.03.0	Pv085275	PC000973.01.0	PY06459	PKH_132520-1	641.m00186	cgd8_440	Chro.80056	yes	no	no	no
OG2_93073	PFD0993c	PB104478.00.0	Pv090120	PC400624.00.0	PY06330	PKH_052490-1	-	-	-	no	no	no	no
OG2_93072	PFF0405c	PB001427.02.0	Pv113570	PC000404.02.0	PY03039	PKH_114110-1	-	-	-	no	no	no	no
OG2_80054	PFL1010c	PB001646.02.0	Pv123685	PC000363.05.0, PC001078.02.0	PY03491	PKH_143760-1	20.m03655, 20.m03722	cgd6_2240	Chro.60262	no	no	no	no
OG2_93079	PFL0300c	PB001550.02.0	Pv084335	PC001060.02.0	PY00915	PKH_130460-1	-	-	-	no	no	no	no
OG2_93078	MAL13P1.192	PB000646.03.0	Pv082855	PC001019.02.0	PY07118	PKH_121530-1	-	-	-	no	no	no	no
OG2_74366	PF11_0356	PB000426.02.0	Pv092335	PC000460.01.0	PY05742	PKH_093240-1	583.m05349	cgd4_1740	-	no	no	no	no
OG2_87409	PFF1015w	PB000280.02.0, PB000445.01.0	Pv114170	PC001020.02.0, PC000762.02.0	PY04477	PKH_112840-1	-	-	-	no	no	no	no
OG2_86485	PFD0255w	PB000839.03.0	Pv000980	PC000662.01.0	PY04388	PKH_030940-1	-	-	-	no	no	no	no
OG2_84584	MAL13P1.193	PB001252.00.0, PB000226.01.0	Pv082860	PC001018.02.0	PY07117	PKH_121520-1	-	-	-	no	no	no	no
OG2_86934	PF08_0044	PB000294.01.0	Pv089305	PC000677.01.0, PC000786.00.0	PY05890	PKH_050990-1	-	-	-	no	no	no	no
OG2_89649	PFF0315c	PB104918.00.0, PB401944.00.0	Pv113490	PC000876.01.0	PY01049	PKH_114280-1	-	-	-	no	no	no	no
OG2_86938	PF14_0454	PB001239.00.0	Pv118105	PC000758.02.0, PC300275.00.0	PY06295, PY06296	-	83.m01194	-	-	no	no	no	no
OG2_86939	PF11_0167	PB000021.03.0	Pv091430	PC000106.03.0	PY02160	PKH_091330-1	37.m00780	-	-	no	no	no	no
OG2_86469	MAL13P1.100	PB000158.01.0	Pv122745	PC302346.00.0	PY01779	PKH_141780-1	-	-	-	no	no	no	no
OG2_80839	MAL13P1.78	PB000869.03.0, PB000728.03.0	Pv122580	PC000406.04.0, PC301748.00.0	PY04619	PKH_141440-1	25.m01875	-	-	no	no	no	no
OG2_82107	PFE1260c	PB000220.00.0, PB101408.00.0	Pv079980	PC300129.00.0	PY06789	PKH_100680-1	55.m04907	-	-	no	no	no	no
OG2_92887	PF11_0389	PB001615.02.0	Pv092500	PC000612.02.0	PY02433	PKH_093550-1	-	-	-	no	no	no	no
OG2_78468	PF10_0072	PB000456.02.0	Pv094560	PC000517.03.0	PY00003	PKH_080600-1	80.m03951	cgd1_1950	Chro.10224	no	no	no	no
OG2_81810	PF11_0201	PB301157.00.0, PB000542.02.0	Pv091605	PC000455.04.0, PC302173.00.0, PC302279.00.0	PY05840, PY05841, PY05842	PKH_091680-1	-	-	-	no	no	no	no
OG2_81811	PF14_0652	PB000130.01.0	Pv117045	PC000922.02.0	PY02869	PKH_123700-1	57.m03997	cgd5_2870	Chro.50086	no	no	no	no
OG2_81812	PF11_0047	PB000669.02.0	Pv090865	PC000799.00.0	PY00904	PKH_090080-1	50.m03267	cgd1_2480	Chro.10278	no	no	no	no
OG2_81813	PF13_0357	PB301301.00.0, PB001077.03.0	Pv115385	PC301128.00.0	PY05706	PKH_110200-1	59.m06070	-	-	no	no	no	no
OG2_81814	PFB0250w	PB000246.00.0, PB000474.00.0	Pv003715	PC000249.05.0, PC301321.00.0, PC000704.00.0	PY01127	PKH_041420-1	-	-	-	no	no	no	no
OG2_81815	PF14_0279	PB001206.00.0	Pv085040	PC000890.02.0	PY01270	PKH_132030-1	50.m03112	cgd6_2520	Chro.60291	no	no	no	no
OG2_81816	PF14_0069	PB000894.01.0	Pv086070	PC000053.00.0	PY01070	PKH_133970-1	52.m00013	cgd7_3220	Chro.70361	no	no	no	no
OG2_81817	PF14_0065	PB000435.02.0	Pv086090	PC000755.04.0	PY06432	PKH_134010-1	59.m00072	cgd6_1500	Chro.60187	no	yes	no	no
OG2_93101	MAL8P1.106	PB000485.02.0	Pv123225	PC000390.02.0	PY02228	PKH_142770-1	-	-	-	no	no	no	no
OG2_81819	PFI1025w	PB000441.00.0	Pv099460	PC302366.00.0, PC000388.02.0	PY03602	PKH_071810-1	80.m00061	cgd3_1880	Chro.30222	no	no	no	no
OG2_93103	PFF0265c	PB000865.02.0	Pv113440	PC000330.00.0	PY05615	PKH_114420-1	-	-	-	no	no	no	no
OG2_97313	PFF0725w	PB104454.00.0	Pv113885	PC000393.00.0	-	PKH_113400-1	-	-	-	no	no	no	no
OG2_93105	PF10_0301	PB000866.00.0	Pv111185	PC000895.02.0	PY00524	PKH_061510-1	-	-	-	no	no	no	no
OG2_92805	PF14_0204	PB000263.03.0	Pv085425	PC000465.02.0	PY03964	PKH_132790-1	-	-	-	no	no	no	no
OG2_93107	MAL13P1.312	PB000296.02.0	Pv115085	PC000614.00.0	PY00978	PKH_110810-1	-	-	-	no	no	no	no
OG2_93106	MAL13P1.350	PB000506.00.0	Pv115425	PC000351.00.0	PY06441	PKH_110120-1	-	-	-	no	no	no	no
OG2_89669	PF11_0423	PB000234.01.0	Pv092660	PC001345.02.0	-	PKH_093860-1	-	-	-	no	no	no	no
OG2_89668	PFL0820c	PB000734.02.0	Pv123525	PC000120.04.0	PY01559	PKH_143410-1	-	-	-	no	no	no	no
OG2_89663	PF11_0388	PB000421.01.0	Pv092495	PC000614.02.0, PC000613.02.0	PY02434	PKH_093540-1	-	-	-	no	no	no	no
OG2_73533	PFF0580w	PB100309.00.0	Pv113740	PC107111.00.0	PY06521	PKH_113690-1	44.m02745	cgd4_2290	-	yes	no	no	no
OG2_71122	PF11_0053	PB000382.01.0, PB000313.01.0	Pv090890	PC000596.01.0, PC301253.00.0	PY02376	PKH_090140-1	645.m00313, 59.m00063	cgd8_2770, cgd6_3860	Chro.80323, Chro.60441	no	no	no	no
OG2_73531	PF14_0128	PB001218.02.0	Pv085805	PC302472.00.0	PY05644	PKH_133470-1	55.m04812	-	-	no	no	no	no
OG2_73536	PFI1705w	-	Pv086955	PC105467.00.0	-	PKH_073330-1	25.m02926	cgd2_840	Chro.20095	no	no	no	no
OG2_73537	PF14_0580	PB001321.02.0	Pv117415	PC000120.00.0	PY05165	PKH_124520-1	44.m02712	cgd7_1050	Chro.70130	no	no	no	no
OG2_89665	PFE0390w	PB000887.03.0	Pv097955	PC000229.02.0, PC302467.00.0	PY02737	PKH_102500-1	-	-	-	no	no	no	no
OG2_73535	PF11_0253	PB301523.00.0	Pv091825	PC300817.00.0, PC000624.02.0	-	PKH_092170-1	145.m00336	cgd3_4080	Chro.30459	no	no	no	no
OG2_89469	PF14_0029	PB106731.00.0	Pv086290	PC301927.00.0	PY00124	PKH_134430-1	-	-	-	no	no	no	no
OG2_89468	PF07_0056	PB000036.02.0, PB000243.02.0	Pv122940	PC000408.03.0	PY02618	PKH_142150-1	-	-	-	no	no	no	no
OG2_92801	MAL13P1.178	PB001015.03.0	Pv082720	PC000846.01.0	PY03049	PKH_121800-1	-	-	-	no	no	no	no
OG2_92885	PF11_0469	PB000818.01.0	Pv092895	PC000138.03.0	PY02595	PKH_094340-1	-	-	-	no	no	no	no
OG2_89461	PF14_0268	PB000458.00.0	Pv085100	PC301158.00.0, PC000470.02.0	PY00686	PKH_132140-1	-	-	-	no	no	no	no
OG2_89460	MAL7P1.37	PB000981.02.0	Pv088105	PC106738.00.0, PC000455.00.0	PY01894	PKH_010960-1	-	-	-	no	no	no	no
OG2_89463	MAL7P1.17	PB107249.00.0, PB301339.00.0	Pv087745	-	PY05096, PY01949	PKH_010230-1	-	-	-	no	no	no	no
OG2_71393	PF10_0200	PB300480.00.0, PB000162.02.0	Pv001895	PC301949.00.0, PC000676.03.0, PC301336.00.0	PY04574	PKH_060470-1	38.m01032	cgd8_2000	Chro.80234	no	no	no	no
OG2_89465	PFE0080c, PFE0075c	PB301475.00.0	Pv097590	PC000289.00.0	PY03918	PKH_103190-1	-	-	-	no	no	no	no
OG2_89464	PF08_0117	PB000764.01.0, PB001013.01.0	Pv088250	PC000812.02.0	PY05153	PKH_011240-1	-	-	-	no	no	no	no
OG2_89467	PF08_0025	PB000478.01.0	Pv089080	PC000557.00.0	-	PKH_050540-1	76.m03420	-	-	no	no	no	no
OG2_84522	PF14_0619	PB000780.03.0	Pv117200	PC000055.01.0	PY01371	PKH_124040-1	42.m05826	-	-	no	no	no	no
OG2_93104	PFI0545w	PB000176.00.0	Pv099000	PC000235.04.0	PY00336	PKH_070860-1	-	-	-	no	no	no	no
OG2_117866	PF14_0169	-	Pv085595	PC404228.00.0	-	-	-	-	-	no	no	no	no
OG2_87195	PF14_0249	PB000236.03.0	Pv085185	PC301442.00.0, PC301655.00.0	PY03329	PKH_132340-1	35.m00896	-	-	no	no	no	no
OG2_84916	PFL1815c	PB000928.03.0	Pv100825	PC000199.05.0, PC406024.00.0	PY05424	PKH_145610-1	-	-	-	no	no	no	no
OG2_92884	PFC0750w	PB000460.01.0	Pv095375	PC000706.00.0	PY00153	PKH_082430-1	-	-	-	no	no	no	no
OG2_81148	PF11_0111	PB001172.02.0, PB301331.00.0	Pv091170	PC000149.00.0, PC000716.02.0	PY01748	PKH_090770-1	-	-	-	no	yes	no	yes
OG2_73657	PFA0155c	PB000860.01.0, PB000594.01.0	Pv081600	PC000741.01.0	PY06525	PKH_021030-1	541.m01182	-	-	no	no	no	no
OG2_77561	MAL8P1.35	PB000371.02.0	Pv089155	PC000215.00.0	PY02082	PKH_050690-1	59.m07722	-	-	no	no	no	no
OG2_73651	MAL13P1.34	PB000641.02.0	Pv122175	PC000764.00.0	PY05613	PKH_140570-1	50.m03295	-	-	no	no	no	no
OG2_92812	PF10_0142	PB000543.02.0	Pv094940	PC000319.03.0	PY05137	PKH_081450-1	-	-	-	no	no	no	no
OG2_93700	MAL8P1.37	PB001047.01.0	Pv089180	PC300197.00.0	PY04501	PKH_050740-1	-	-	-	no	no	no	no
OG2_72190	PFD0960c	PB000341.02.0	Pv090080	PC000957.02.0	-	PKH_052410-1	583.m05562	cgd3_760	Chro.30105	no	no	no	no
OG2_72755	PF14_0541, PFL1700c	PB001147.00.0, PB000992.02.0	Pv100710, Pv117625	PC000015.02.0, PC000445.03.0	PY06858, PY00513	PKH_145370-1, PKH_124930-1	50.m00007	-	-	no	yes	no	no
OG2_72757	PFI1310w	PB001037.00.0	Pv099765	PC000737.01.0	PY00252	PKH_072430-1	59.m03475	-	-	no	no	no	no
OG2_84913	PFI1380c	PB001581.02.0, PB301537.00.0	Pv099850	PC000405.04.0, PC000122.05.0	-	PKH_072600-1	-	-	-	no	no	no	no
OG2_71875	PFB0855c	PB000098.01.0	Pv002625	PC000335.01.0	PY01246	PKH_040180-1	-	-	-	no	no	no	no
OG2_71877	PF11_0306	PB301154.00.0	Pv092090	PC301946.00.0, PC000266.00.0	PY05666	PKH_092730-1	583.m05558	-	-	no	no	no	no
OG2_71871	PF14_0709	PB000725.02.0	Pv118585	PC000720.02.0	PY02256	PKH_126820-1	83.m00018	-	-	no	no	no	no
OG2_71870	PF08_0131	PB000600.02.0	Pv093630	PC000545.03.0	PY04285	PKH_011610-1	583.m00002	-	-	yes	no	no	no
OG2_83072	PF10_0133	PB000241.00.0, PB000698.01.0, PB000463.02.0	Pv094900	PC000250.01.0, PC000133.03.0	PY04831	PKH_081310-1	-	-	-	no	no	no	no
OG2_117986	PFD0155c	-	Pv001085	-	-	PKH_031180-1	-	-	-	no	no	no	no
OG2_97206	PF14_0308	PB000229.03.0	Pv084915	PC001371.02.0	-	PKH_131670-1	-	-	-	no	no	no	no
OG2_71879	MAL13P1.86	PB000823.02.0	Pv122650	PC000045.01.0	PY02436	PKH_141580-1	35.m00014	cgd8_1150	Chro.80135	no	no	no	no
OG2_71878	PF14_0066	PB000978.02.0	Pv086085	PC301328.00.0	PY01072	PKH_134000-1	52.m01548, 25.m00201	cgd4_1160	Chro.40137	no	no	no	no
OG2_73598	PF14_0133	PB000224.00.0	Pv085775	PC000002.05.0	-	PKH_133410-1	42.m00047	-	-	no	no	no	no
OG2_83309	PF13_0182	PB000355.02.0	Pv082590	PC000262.00.0	PY06413	PKH_121970-1	-	-	-	no	no	no	no
OG2_89803	PF14_0668	PB000086.02.0, PB000383.01.0	Pv116965	PC000078.00.0	PY06655	PKH_123520-1	-	-	-	no	no	no	no
OG2_77320	PF14_0382	PB000541.01.0	Pv118475	PC300367.00.0	-	PKH_126600-1	46.m00008, 52.m00011	cgd2_2760	Chro.20292	no	no	no	no
OG2_83306	PFF0745c	PB000279.00.0, PB000278.03.0	Pv113905	PC000945.01.0, PC302641.00.0, PC300949.00.0	PY03694	PKH_113360-1	-	-	-	no	no	no	no
OG2_117982	PF10_0159, PF13_0010, PF14_0010	-	-	-	-	-	-	-	-	no	no	no	no
OG2_86756	PFE1145w	PB001639.02.0, PB106846.00.0	Pv080105	PC000025.05.0	PY06948	PKH_100930-1	583.m05408	-	-	no	no	no	no
OG2_86482	PFF0385c	PB000969.01.0	Pv113555	PC300801.00.0, PC000101.01.0	PY04853	PKH_114150-1	-	-	-	no	no	no	no
OG2_72437	MAL13P1.294	PB000677.03.0	Pv114915	PC000333.02.0	PY03928	PKH_111190-1	44.m02780	cgd3_130	Chro.30022	no	no	no	no
OG2_72432	MAL8P1.66	PB402680.00.0	Pv089485	-	PY06542	PKH_051320-1	52.m01670	cgd3_730	Chro.30101	yes	no	yes	no
OG2_86483	PF14_0035	PB000064.01.0	Pv086245	PC000282.04.0	PY00811	PKH_134310-1	-	cgd2_3850	Chro.20411	no	no	no	no
OG2_93048	PF13_0249	PB000150.00.0	Pv083245	PC000734.03.0	PY01130	PKH_120700-1	-	-	-	no	no	no	no
OG2_72438	PFE0085c	-	-	-	PY03919	PKH_103180-1	190.m00008, 20.m03683	cgd7_3680	Chro.70411	no	no	no	no
OG2_86480	PF14_0188	PB301080.00.0, PB001125.01.0	Pv085510	PC000112.04.0	PY04019, PY05087	PKH_132960-1	-	-	-	no	no	no	no
OG2_83094	PF14_0539	PB000063.00.0	Pv117635	PC300808.00.0	PY02374	PKH_124950-1	42.m03486	-	-	no	no	no	no
OG2_86759	PF14_0199	PB000004.02.0, PB001035.01.0	Pv085455	PC000809.04.0, PC300049.00.0	PY01197	PKH_132850-1	-	-	-	no	yes	no	no
OG2_70692	PFI1560c	PB001504.02.0	Pv087100, Pv087105	PC000475.01.0	PY03208, PY03209	PKH_073030-1	27.m00854, 547.m00083	cgd3_1210, cgd6_1840	Chro.60221, Chro.30153	no	no	no	no
OG2_80976	PF14_0731	-	Pv090300	-	-	-	-	-	-	no	no	no	no
OG2_70691	PF11_0164, PFC0975c	PB000982.00.0, PB001124.02.0	Pv091425, Pv095135	PC001238.02.0	PY00781, PY03668	PKH_091280-1, PKH_081860-1	20.m03930, 44.m02604	cgd2_4120, cgd1_870	Chro.10107, Chro.20441	yes	yes	yes	no
OG2_80970	PFI1425w	PB000149.02.0	Pv099905	PC000532.04.0	PY04173	PKH_072680-1, PKH_101180-1	583.m05276	cgd1_3620	Chro.10407	no	no	no	no
OG2_89433	PF14_0333	PB000875.03.0	Pv084775	PC300665.00.0	PY03718	PKH_131410-1	57.m00022	-	-	no	no	no	no
OG2_80972	PF14_0453	PB000325.02.0	Pv118110	PC000759.02.0, PC000199.00.0	PY06003	PKH_125870-1	31.m00896	cgd7_1060	Chro.70131	no	no	no	no
OG2_70695	PFF0945c	PB001510.02.0	Pv114100	PC000444.00.0	PY05696	PKH_112980-1	-	-	-	no	no	no	no
OG2_97227	PF11_0459	PB300331.00.0	Pv092840	PC300337.00.0	-	PKH_094220-1	-	-	-	no	no	no	no
OG2_70698	PF07_0029	PB000053.00.0, PB001532.02.0, PB000270.03.0, PB300823.00.0	Pv123745, Pv087950	PC000221.01.0, PC000117.03.0	PY00130, PY00131, PY00582	PKH_143880-1	49.m00060, 80.m00001	cgd3_3770, cgd7_3670	Chro.30427, Chro.70410	yes	yes	yes	yes
OG2_70699	PF11_0338	PB300862.00.0, PB000788.01.0	Pv092245	-	PY05950	PKH_093060-1	-	-	-	no	no	no	no
OG2_92881	PF13_0292	PB000166.00.0	Pv114740	PC000912.02.0	PY04887	PKH_111610-1	-	-	-	no	no	no	no
OG2_86487	PFF0995c	PB103492.00.0, PB000914.02.0	Pv114145	PC106761.00.0, PC000566.01.0	PY04226	PKH_112880-1	-	-	-	no	no	no	no
OG2_71909	PF13_0313	PB001256.02.0	Pv114895	PC301855.00.0, PC301707.00.0	PY01182	PKH_111250-1	551.m00234	cgd2_1170	Chro.20130, Chro.20129	no	no	no	no
OG2_71908	PF07_0121	PB000176.01.0	Pv081765	PC000002.00.0, PC000651.02.0	PY01474	PKH_021370-1	35.m00885	cgd3_1340	Chro.30166	no	no	no	no
OG2_89931	PFC0990c	PB000996.01.0	Pv095125	PC107478.00.0, PC300139.00.0	PY03670	PKH_081840-1	-	-	-	no	no	no	no
OG2_97173	PFD0955w	-	Pv090075	PC000958.02.0	-	PKH_052400-1	83.m01285	-	-	no	no	no	no
OG2_80401	PF11_0218	PB000330.02.0, PB000157.00.0	Pv091675	PC001075.02.0, PC000688.00.0	PY03578	PKH_091850-1	31.m00877	cgd8_1520	Chro.80179	yes	no	no	no
OG2_76308	PF14_0172, PF14_0173	PB000920.02.0, PB001039.03.0, PB000088.01.0	Pv085580	PC300879.00.0, PC000133.04.0, PC405474.00.0, PC000166.04.0, PC302108.00.0, PC000616.04.0	PY05448, PY05205	PKH_133040-1	38.m01098	cgd8_4000	Chro.80460, Chro.80459	no	no	no	no
OG2_97177	PF10_0281	PB000355.03.0	Pv111290	PC000113.04.0	-	PKH_061300-1	-	-	-	no	no	no	no
OG2_71901	PFA0330w	PB000123.00.0, PB000222.00.0	Pv081435	PC000828.01.0, PC000089.03.0	PY04551	PKH_020650-1	583.m05581	cgd4_1480	Chro.40169, Chro.40168	no	no	no	no
OG2_71900	PF14_0277	PB000713.00.0, PB000340.03.0	Pv085050	PC000888.02.0	PY01272	PKH_132050-1	57.m01829	cgd6_270	Chro.60040	no	no	no	no
OG2_71903	PFD0485w	PB000807.01.0, PB001266.02.0	Pv000755	PC301065.00.0, PC301230.00.0	PY04088	PKH_030480-1	49.m07205	cgd8_1550	Chro.80183	no	no	no	no
OG2_71902	PF14_0025	PB000023.00.0, PB001568.02.0	Pv086315	PC000542.04.0	PY00119, PY00120	PKH_134470-1	42.m03595	cgd6_3590	Chro.60414	yes	no	no	no
OG2_71904	PFE0605c	PB300407.00.0	Pv080630	PC000472.01.0	PY07248	PKH_011060-1	42.m03531	-	-	no	no	no	no
OG2_71907	PFL2070w	PB000811.00.0	Pv101050	PC000126.05.0, PC000845.02.0	PY03571	PKH_146010-1	50.m00040	cgd5_870	Chro.50300	no	no	no	no
OG2_73340	PF11_0255	PB000295.00.0	Pv091835	PC000207.04.0	-	PKH_092190-1	41.m01353	cgd5_3710	Chro.50482	no	no	no	no
OG2_71651	PFI1835c	PB104538.00.0	Pv087160	PC401665.00.0	PY06884	PKH_072920-1	-	-	-	no	no	no	no
OG2_71650	PF13_0070	PB001062.02.0	Pv122460	PC000407.01.0	PY05086	PKH_141180-1	49.m00028, 80.m03957	-	-	yes	yes	yes	no
OG2_71653	PF10_0081	PB000601.02.0	Pv094615	PC000434.02.0	PY00768	PKH_080720-1	57.m03106	cgd4_1170	Chro.40138	yes	yes	yes	yes
OG2_71300	PFF0665c	PB300307.00.0	Pv113820	PC000425.01.0	PY05107	PKH_113530-1	49.m05681	cgd8_1080	Chro.80127	no	no	no	no
OG2_71307	PF13_0228	PB000942.03.0	Pv083000	PC000692.04.0	PY06397	PKH_121250-1	27.m00119	cgd2_4260	Chro.20458	yes	yes	no	no
OG2_71306	PF08_0075	PB000221.03.0	Pv123070	PC000633.00.0	PY06465	PKH_142440-1	55.m00189	cgd2_2990	Chro.20312	yes	no	no	no
OG2_71657	PF14_0473	-	Pv118000	PC301947.00.0, PC001359.02.0	-	PKH_125660-1	50.m03145	cgd5_100	Chro.50386	no	no	no	no
OG2_105338	PF14_0189	-	Pv085505	PC000573.04.0	-	PKH_132950-1	-	-	-	no	no	no	no
OG2_105337	PFL0995c	PB000244.03.0	-	PC404724.00.0	-	PKH_143730-1	-	-	-	no	no	no	no
OG2_105336	PF11_0186	-	Pv091535	-	-	PKH_091540-1	-	cgd6_1810	-	no	no	no	no
OG2_71309	PFC1020c	PB001643.02.0	Pv095080	PC301033.00.0, PC000155.05.0	PY02291	PKH_081740-1	44.m02744	cgd4_3160	Chro.40360	yes	no	no	no
OG2_71308	PFL2055w	PB000303.03.0	Pv101035	PC302041.00.0	PY04103	PKH_145980-1	25.m00216	cgd5_3720	Chro.50481	yes	yes	no	yes
OG2_105333	PF13_0337	-	Pv115135	-	PY00840	PKH_110710-1	-	-	-	no	no	no	no
OG2_105332	PFD1004c	-	-	PC301215.00.0, PC000028.04.0	PY02466	-	-	-	-	no	no	no	no
OG2_105331	PFD1006w	-	Pv090135	-	PY07678	PKH_052520-1	-	-	-	no	no	no	no
OG2_72328	PF13_0346	PB000533.00.0	Pv115255	-	-	PKH_110480-1	80.m02240	cgd7_2280	Chro.70260	yes	no	no	no
OG2_72320	PF08_0064	PB001051.01.0	Pv089595	PC000029.03.0	PY00570	PKH_051630-1	-	cgd7_4570	Chro.70504	no	no	no	no
OG2_72321	PF07_0067	PB000148.01.0	Pv000620	PC000489.04.0	PY01027	PKH_030240-1	83.m01268	cgd2_3430	Chro.20363	no	no	no	yes
OG2_72322	PFE0765w	PB001147.01.0	Pv080480	PC000310.03.0	PY00334	PKH_101740-1	33.m01391	cgd6_1760	Chro.60213	no	no	no	no
OG2_72323	PFI1235w	PB000907.02.0	Pv099675	PC000856.01.0	PY00928	PKH_072230-1	35.m00889	cgd4_3800	Chro.40433	no	no	no	no
OG2_72324	PF08_0065	PB001050.01.0	Pv089605	PC000602.03.0, PC000594.01.0	PY00572	PKH_051650-1	583.m00658	cgd4_3360	Chro.40382	yes	no	no	no
OG2_72325	PFC0845c	PB300235.00.0, PB000929.01.0	Pv095280	PC000269.01.0	PY00969	PKH_082220-1	31.m00889	cgd8_930	Chro.80112	no	no	no	no
OG2_72326	PF11_0483	PB000799.02.0	Pv092960	PC000034.00.0	PY02409	PKH_094470-1	8.m00187	cgd1_1980	Chro.10227	no	no	no	no
OG2_72327	PFF1325c	PB000069.01.0	Pv114470	PC000488.03.0	PY04641	PKH_112200-1	20.m03922	cgd2_1820	-	no	no	no	no
OG2_73221	PFI0930c	PB001284.02.0	Pv099365	PC000173.00.0	PY01605	PKH_071620-1	80.m00014	cgd8_3970	Chro.80456	yes	yes	yes	no
OG2_81957	PF10_0287	PB300701.00.0	Pv111255	PC000087.01.0	PY02074	PKH_061370-1	50.m03165	cgd1_1760	Chro.10202	no	no	no	no
OG2_73226	PF14_0396	PB000213.03.0	Pv118405	PC000590.03.0	PY01294	PKH_126460-1	55.m04676	-	-	no	no	no	no
OG2_93327	PFL0160w	PB103350.00.0	Pv084205	PC000250.04.0	PY05285	PKH_130200-1	-	-	-	no	no	no	no
OG2_90146	PF14_0387	PB001126.02.0, PB000349.03.0	Pv118450	PC000299.05.0	PY02584	PKH_126550-1	-	-	-	no	no	no	no
OG2_73224	PF14_0411	-	Pv118325	PC000554.03.0	-	PKH_126300-1	50.m03185	cgd7_4580	Chro.70505	no	no	no	no
OG2_92988	PF13_0288	PB001076.02.0	Pv114720	PC000662.00.0	PY03303	PKH_111650-1	-	-	-	no	no	no	no
OG2_92989	MAL13P1.272	PB001075.02.0	Pv114715	PC000073.01.0	PY03302	PKH_111660-1	-	-	-	yes	no	no	no
OG2_92986	PFB0705w	PB000384.02.0	Pv002765	PC000742.00.0	PY01112	PKH_040450-1	-	-	-	no	no	no	no
OG2_92987	PFC0455w	PB001196.00.0	Pv119650	PC000155.00.0	PY05314	PKH_082930-1	-	-	-	no	no	no	no
OG2_92984	PFL0790w	PB000129.00.0	Pv123500	PC301370.00.0	PY00178	PKH_143360-1	-	-	-	no	no	no	no
OG2_92985	PFB0690w	PB000251.03.0	Pv002775	PC000131.01.0	PY00196	PKH_040470-1	-	-	-	yes	no	no	no
OG2_92982	PF11_0107	PB000986.00.0	Pv091155	PC000701.03.0	PY03705	PKH_090680-1	-	-	-	no	no	no	no
OG2_92983	PFC0235w	PB000227.02.0	Pv119385	PC000646.01.0	PY05029	PKH_083470-1	-	-	-	yes	no	no	no
OG2_92980	PFA0550w	PB000835.03.0	Pv081235	PC000679.03.0	PY05597	PKH_020180-1	-	-	-	no	no	no	no
OG2_92981	PF11_0353	PB000331.03.0	Pv092320	PC000660.00.0	PY01922	PKH_093210-1	-	-	-	no	no	no	no
OG2_84465	PF14_0480	PB001026.03.0	Pv117955, Pv117960	PC000328.05.0	PY01987	PKH_125580-1	-	-	-	no	no	no	no
OG2_118179	PF13_0153	-	Pv082375	-	-	PKH_122410-1	-	-	-	no	no	no	no
OG2_71017	PF14_0077, PF14_0075, PF14_0076, PFC0495w	PB000864.03.0, PB000298.03.0	Pv119690, Pv086040	PC000527.00.0, PC000734.01.0	PY06899, PY01714, PY01716	PKH_133920-1, PKH_082830-1	55.m08204, 20.m03680	cgd6_3820	Chro.60437	yes	yes	yes	no
OG2_71015	PF07_0071, PFL2030w	PB000036.03.0, PB000517.01.0	Pv101010, Pv000560	PC000360.01.0, PC000279.02.0	PY00825, PY01488	PKH_145930-1, PKH_030090-1	641.m00183, 583.m05724	cgd7_830	Chro.70102	no	no	no	no
OG2_71013	PF14_0276, PF14_0270	PB000714.00.0, PB000456.00.0	Pv085090, Pv085055	PC000327.03.0, PC000469.02.0	PY00688, PY01273	PKH_132120-1, PKH_132060-1	39.m00352, 52.m01612	-	-	no	no	no	no
OG2_71012	MAL13P1.63	PB000079.01.0, PB001145.01.0	Pv122470	PC000829.01.0	PY07184, PY03626	PKH_141200-1	55.m00269, 59.m00027	cgd2_3920, cgd6_1590	Chro.20419, Chro.60196	yes	yes	yes	no
OG2_87003	PFF0595c	PB000362.03.0, PB105848.00.0	Pv113755	PC000622.02.0	PY03350	PKH_113660-1	27.m00836	-	-	no	no	no	no
OG2_76053	PF10_0040	PB000032.01.0	Pv094385	PC302127.00.0, PC301825.00.0	PY04338	PKH_080240-1	28.m00026	-	-	yes	no	no	no
OG2_71019	PFL1555w	PB000968.02.0	Pv100560	PC000584.03.0	PY04794	PKH_144940-1	64.m00345	-	-	yes	no	yes	no
OG2_71018	PF13_0208	PB000647.00.0	Pv082795	PC300819.00.0, PC000569.02.0	PY04969	PKH_121640-1	46.m01728, 493.m00007	-	-	no	no	no	no
OG2_97431	PF14_0621	PB000781.03.0	-	PC000515.01.0	PY01369	PKH_124020-1	-	-	-	no	no	no	no
OG2_117989	PF11_0504	-	Pv118685	-	-	PKH_127050-1	-	-	-	no	no	no	no
OG2_117988	PFL0140w	-	Pv084185	-	-	PKH_130160-1	-	-	-	no	no	no	no
OG2_117987	MAL13P1.305	-	Pv115025	-	-	PKH_110940-1	-	-	-	no	no	no	no
OG2_72215	PF10_0269	PB000746.01.0	Pv111350	PC301381.00.0	PY05877	PKH_061170-1	59.m00039	cgd2_2970	-	no	no	no	no
OG2_72216	PFE0225w	PB000202.00.0	Pv097790	PC000864.02.0	PY03843	PKH_102840-1	583.m00686	-	-	yes	yes	no	no
OG2_72217	PFL2375c	-	-	PC302319.00.0	-	PKH_146680-1	42.m07402	cgd6_2410	Chro.60280	no	no	no	no
OG2_117983	PF11_0149	PB000355.00.0	-	PC000774.00.0	-	-	-	-	-	no	no	no	no
OG2_72211	PFE1345c	PB001351.02.0, PB000552.02.0	Pv079890	PC000670.02.0	PY03736	PKH_100500-1	35.m00906	cgd2_1600	Chro.20174	yes	no	no	no
OG2_117980	PF14_0019	-	Pv086345	-	-	PKH_134530-1	-	-	-	no	no	no	no
OG2_73344	PF10_0094	PB000974.01.0	Pv094700	PC000113.02.0	PY02532	PKH_080910-1	44.m02612	-	-	no	no	no	no
OG2_71490	PF14_0038	PB001331.02.0	Pv086230	PC000171.05.0	PY05430	PKH_134280-1	38.m01073	-	-	yes	no	yes	no
OG2_73341	MAL8P1.41	PB000009.00.0	Pv089210	PC000476.01.0	PY02682	PKH_050790-1	25.m01824	-	-	no	no	no	no
OG2_71496	PFD0810w	PB000267.00.0	Pv089930	PC000871.02.0	PY04367	PKH_052090-1	33.m01336	cgd7_2330	Chro.70265	yes	yes	yes	no
OG2_71494	PF14_0198	PB000666.02.0	Pv085460	PC000655.01.0	PY01198	PKH_132860-1	55.m04665	cgd8_1030	Chro.80123	yes	yes	no	no
OG2_71499	PF14_0339	PB300666.00.0	Pv084745	PC301098.00.0	PY00616	PKH_131350-1	76.m00017	-	-	yes	no	no	no
OG2_71498	PF13_0065	PB000844.02.0	Pv122430	PC001409.02.0, PC001143.02.0	PY01556	PKH_141110-1	55.m04663	cgd7_5000	Chro.70559	yes	yes	yes	no
OG2_73348	PFA0190c	PB000700.00.0	Pv081570	PC000013.05.0	PY04148	PKH_020950-1	50.m00049	cgd5_2330	Chro.50146	yes	no	no	no
OG2_92763	PF10_0227	PB000898.00.0	Pv111545	PC000897.01.0	PY01517	PKH_060760-1	-	-	-	no	no	no	no
OG2_77281	PFL0290w	PB000653.01.0, PB001549.02.0	Pv084325	PC000457.01.0, PC108589.00.0, PC000748.04.0, PC300923.00.0	PY06049	PKH_130440-1	20.m03835	cgd4_1270	Chro.40147	no	no	no	no
OG2_75794	PFI1325w	PB000117.00.0	Pv099785	PC000642.03.0	PY02910	PKH_072480-1	38.m00015	cgd5_3000	-	no	no	no	no
OG2_93032	MAL13P1.127	PB300924.00.0	Pv116735	PC105701.00.0	PY00519	PKH_123040-1	-	-	-	no	no	no	no
OG2_97389	MAL13P1.17	PB300848.00.0	Pv122020	PC300670.00.0	-	PKH_140210-1	-	-	-	no	no	no	no
OG2_75792	PF14_0460	PB000075.01.0	Pv118080	PC405434.00.0, PC000085.03.0	PY03162	-	-	cgd8_3180	Chro.80370	no	no	no	no
OG2_71273	PF11_0096	PB001001.01.0	Pv091095	-	PY05048	PKH_090560-1	55.m00233	cgd6_620	Chro.60083	yes	no	no	no
OG2_71272	PF11_0252	PB301090.00.0	Pv091820	PC301124.00.0, PC000623.02.0	PY01158	PKH_092160-1	55.m05025	cgd4_3390	Chro.40385	no	no	no	no
OG2_71270	PF08_0056	PB001158.02.0	Pv089490	PC000071.04.0	PY00088	PKH_051330-1	41.m01325	cgd1_910	Chro.10110	no	no	no	no
OG2_71277	PFE0835w	PB000920.01.0	Pv080415	PC000383.03.0	PY03802	PKH_101610-1	55.m05059	-	-	yes	no	no	no
OG2_71276	PF10_0114	PB000167.03.0	Pv094805	PC300857.00.0	PY01513	PKH_081120-1	86.m00361	cgd7_4730	Chro.70524	no	no	no	no
OG2_71275	PFC0295c	PB001183.00.0	Pv119475	PC001283.02.0	PY05755	PKH_083290-1	20.m03903	cgd5_3740	Chro.50479	yes	yes	no	no
OG2_71274	PFC0105w	PB001645.02.0	Pv119250	PC000385.05.0	PY06573	PKH_083770-1	52.m00016	cgd1_2960	Chro.10329	no	no	no	no
OG2_71479	PF11_0461	PB300286.00.0	Pv092850	PC000978.01.0	PY00721	PKH_094250-1	583.m00004	cgd2_1940	-	yes	no	no	no
OG2_71478	MAL8P1.111	-	Pv123280	-	-	PKH_142870-1	542.m00225	-	-	no	no	no	no
OG2_97386	MAL13P1.410	PB102554.00.0	Pv114945	-	PY04529	PKH_111130-1	-	-	-	no	no	no	no
OG2_97892	PF14_0152	-	Pv085680	PC100136.00.0	PY00348	PKH_133180-1	-	-	-	no	no	no	no
OG2_90565	PFC0176c	PB000346.00.0	Pv119320	PC000326.04.0	PY00505	PKH_083630-1	42.m00107	-	-	no	no	no	no
OG2_97385	PFD0205c	PB000893.00.0	Pv001035	PC000079.04.0	-	PKH_031050-1	-	-	-	no	no	no	no
OG2_71476	PFL0110c	PB000234.03.0	Pv084135	PC000177.01.0	PY00463	PKH_130090-1	65.m00005	cgd2_520	Chro.20060	yes	yes	no	no
OG2_77949	PFI0935w	PB000731.00.0	Pv099370	PC000558.04.0	PY05339	PKH_071630-1	57.m01857	cgd1_2970	Chro.10330	no	no	yes	no
OG2_72100	PF14_0144	PB000467.01.0	Pv085720	-	PY05095	PKH_133260-1	541.m01169	cgd6_2380	Chro.60277	no	no	no	yes
OG2_72101	PF11_0105	PB300996.00.0	-	PC000638.01.0	PY00699	PKH_090640-1	49.m00015	cgd1_1670	Chro.10192	no	no	no	no
OG2_72102	PFE0885w	PB000639.00.0, PB301145.00.0	Pv080365	PC000282.05.0	PY01620	PKH_101510-1	41.m00006	cgd2_360	Chro.20043	yes	yes	no	no
OG2_72103	PFL0665c	PB001201.02.0	Pv123375	PC000459.03.0	PY02017	PKH_143100-1	44.m02810	cgd1_2260	Chro.10257	no	no	no	no
OG2_72105	PFI0630w	PB001445.02.0	Pv099080	PC000291.02.0, PC000902.02.0	PY05051, PY03442	PKH_071020-1	59.m03441	cgd7_2900	Chro.70327	yes	no	no	no
OG2_72106	PF10_0054	PB001161.01.0	Pv094450	PC300034.00.0, PC000125.04.0	PY02979	PKH_080370-1	59.m03547	cgd7_250	Chro.70038	no	no	no	no
OG2_72107	PF14_0122	PB000429.03.0	Pv085840	PC000483.01.0	PY00424	PKH_133530-1	44.m00054	cgd4_590	Chro.40075	yes	no	no	no
OG2_72108	PF11_0303	PB000914.00.0	Pv092075	PC000115.05.0	PY06923	PKH_092700-1	49.m03089	cgd2_2210	Chro.20238	no	no	no	no
OG2_70877	PF14_0436, PFL1310c	PB000433.03.0, PB001307.02.0, PB300568.00.0	Pv123985, Pv118190	PC000235.05.0	PY01902, PY04046	PKH_144390-1, PKH_126040-1	46.m00027, 583.m00667	cgd2_1010	Chro.20112	yes	no	no	yes
OG2_70875	PFL2410w	PB000013.01.0	Pv101405	PC000869.02.0	PY06730	PKH_146790-1	44.m00041	-	-	no	no	no	no
OG2_75801	PF14_0569	PB300712.00.0, PB000960.01.0	Pv117480	PC000078.03.0, PC000144.01.0	PY05521	PKH_124650-1	162.m00325	cgd1_1120	Chro.10134	no	no	no	no
OG2_70871	MAL8P1.17	PB001298.00.0	Pv088960	PC000596.03.0, PC000663.04.0	PY00638	PKH_050300-1	38.m02376, 27.m00003	cgd6_120	Chro.60023	yes	yes	yes	no
OG2_74170	PFL1810w	PB000899.01.0	Pv100820	PC000520.03.0	PY04408	PKH_145600-1	50.m03144	cgd4_1140, cgd4_1130	Chro.40135	no	no	no	no
OG2_74177	PF11_0189	PB001627.02.0	Pv091550	PC000480.04.0	PY04232	PKH_091570-1	33.m01287	cgd8_2720	Chro.80317	no	no	no	no
OG2_84878	PF10_0259	PB000689.02.0	Pv111400	PC000603.00.0	PY06712	PKH_061070-1	-	-	-	no	no	no	no
OG2_75482	PFA0375c	-	Pv081400	PC000233.03.0	-	PKH_020580-1	641.m01581, 80.m00089	cgd2_4350	Chro.20466	no	no	no	no
OG2_79652	PFD0535w	PB405972.00.0, PB105905.00.0, PB000934.02.0	Pv000710	PC302367.00.0, PC000653.04.0	PY04100	PKH_030400-1	-	-	-	no	no	no	no
OG2_80860	PF11_0158	PB000979.00.0, PB301489.00.0	Pv091385	PC000438.00.0	PY00788	PKH_091200-1	59.m03591	cgd8_4030	Chro.80463	no	no	no	no
OG2_80883	PFD0985w	PB000863.01.0	Pv090110	PC000577.00.0	PY06328	PKH_052480-1	583.m05707, 59.m03649	-	-	no	no	no	no
OG2_89647	PFB0255w	PB106738.00.0, PB001576.02.0	Pv003720	PC000705.00.0	PY01125	PKH_041410-1	-	-	-	no	no	no	no
OG2_89824	PFL1205c	PB300378.00.0	Pv123880	PC000108.03.0	PY06623	PKH_144170-1	-	-	-	no	no	no	no
OG2_84479	PF14_0225	PB101130.00.0, PB000627.00.0	Pv085310	PC402333.00.0, PC402332.00.0, PC103517.00.0	PY00014	PKH_132570-1	-	-	-	no	no	no	no
OG2_84478	PF13_0126	PB000539.02.0	Pv116755	PC000074.02.0, PC000359.04.0	PY01060	PKH_123080-1	-	-	-	no	no	no	no
OG2_84475	PF10_0241	PB000271.00.0	Pv111475	PC000175.05.0	PY04994	PKH_060890-1	46.m02902	-	-	no	no	no	no
OG2_72489	PF11_0191	PB000513.03.0	Pv091560	PC000689.04.0	PY00908	PKH_091590-1	50.m00035	cgd2_50	Chro.20013	no	yes	no	no
OG2_84477	PFE1230c	PB000217.01.0, PB300483.00.0	Pv080015	PC000656.00.0	PY06872	PKH_100750-1	-	-	-	yes	no	no	no
OG2_84476	PF14_0171	PB300976.00.0	Pv085585	-	PY03056	PKH_133050-1	-	cgd3_2920	Chro.30331	no	no	no	no
OG2_84471	PFE1315w	PB000843.00.0	Pv079925	PC000090.01.0	PY03862	PKH_100570-1	42.m03448	-	-	no	no	no	no
OG2_84470	PFD0495c	PB402479.00.0, PB103607.00.0, PB101619.00.0	Pv000745	PC301514.00.0, PC103794.00.0	PY04086	PKH_030460-1	-	-	-	no	no	no	no
OG2_84473	PF14_0501	PB000049.00.0, PB000128.02.0	Pv117850	PC000659.04.0, PC302053.00.0	PY00071, PY04944	PKH_125370-1	-	-	-	no	no	no	no
OG2_84472	MAL13P1.74	PB000765.01.0	Pv122535	PC000658.04.0	PY00478	PKH_141340-1	44.m02562	-	-	no	no	no	no
OG2_86621	PFL0650c	PB000164.03.0	Pv123360	PC000377.05.0	PY05921	PKH_143070-1	44.m04694	-	-	no	no	no	no
OG2_97920	PFC0615w	PB000077.03.0	Pv095495	-	PY07280	-	-	-	-	no	no	no	no
OG2_89494	PF10_0242	PB000060.02.0, PB000714.03.0	Pv111470	PC000344.04.0	PY05815	PKH_060900-1	-	-	-	no	yes	no	no
OG2_89495	PF14_0260	PB301387.00.0	Pv085130	-	PY05760	PKH_132230-1	-	cgd2_800	Chro.20091	no	no	no	no
OG2_86831	PF14_0672	PB000873.01.0	Pv116945	PC000253.02.0	PY07430	PKH_123480-1	-	-	-	no	no	no	no
OG2_86830	PF10_0361	PB300743.00.0, PB001108.00.0	Pv110915	PC000052.05.0	PY01008	PKH_062110-1	-	-	-	no	no	yes	no
OG2_86837	PFB0415c	PB000366.03.0	Pv003915	PC301069.00.0	PY00320	PKH_041080-1	-	-	-	no	no	no	no
OG2_89491	PF08_0027	PB402313.00.0, PB102906.00.0	Pv089115	PC000433.00.0	PY03121	PKH_050610-1	-	-	-	no	no	no	no
OG2_89492	PFF0325c	PB000269.02.0	Pv113500	PC000873.01.0	PY01046	PKH_114260-1	38.m01070	-	-	yes	yes	no	no
OG2_84629	PF11_0115	PB000773.02.0	Pv091195	PC000912.01.0	PY01743	PKH_090820-1	50.m03425	-	-	no	no	no	no
OG2_86839	PFL1875w	PB300322.00.0	Pv100885	PC001024.02.0	PY05961	PKH_145360-1	-	-	-	no	no	no	no
OG2_75577	PF10_0132	PB000462.02.0	Pv094895	PC301871.00.0	PY05133, PY04833	PKH_081300-1	-	-	-	no	no	no	no
OG2_89498	MAL8P1.34	PB000955.02.0	Pv089150	PC000232.03.0	PY02081	PKH_050680-1	-	-	-	no	no	no	no
OG2_89499	PFI0185w	PB000955.03.0	Pv098635	PC000205.00.0	PY01153, PY01154	PKH_070100-1	-	-	-	no	no	no	no
OG2_86638	PFF1465w	PB000104.00.0	Pv114610	PC001148.02.0	-	PKH_111870-1	52.m00033	-	-	yes	no	no	no
OG2_84699	PFI0425w	PB001240.00.0	Pv098880	PC000043.00.0	PY04714	PKH_070620-1	49.m03127	-	-	no	no	no	no
OG2_84698	MAL8P1.380	PB108211.00.0	Pv123130	PC100496.00.0	PY01790	PKH_142560-1	76.m02668	cgd4_790	Chro.40098	no	no	no	no
OG2_84501	PFL1135c	PB000768.02.0, PB000547.00.0	Pv123810	PC000092.05.0, PC000140.05.0	PY06737, PY06739	PKH_144020-1	-	-	-	no	no	no	no
OG2_71088	PF14_0425	PB000757.02.0	Pv118255	PC001392.02.0	PY03709	PKH_126150-1	46.m03956, 46.m00002	cgd1_3020	Chro.10335	yes	yes	yes	no
OG2_84503	MAL13P1.226	PB300811.00.0, PB000745.02.0	Pv083170	PC000269.02.0	PY00589	PKH_120900-1	-	-	-	no	no	no	no
OG2_81004	PF14_0137	PB000205.01.0	Pv085755	PC000928.01.0	PY05607	PKH_133370-1	42.m00068	cgd8_2820	Chro.80329	no	no	no	no
OG2_74995	PF14_0626	PB300420.00.0, PB000065.03.0, PB001032.03.0, PB000821.02.0, PB000005.01.0, PB000434.01.0	Pv117175	PC000326.05.0, PC000810.02.0, PC302218.00.0, PC000386.04.0, PC000315.03.0, PC000661.04.0, PC000144.04.0, PC000357.02.0, PC000525.02.0	PY04739, PY02001, PY02002, PY02003	PKH_123980-1	-	-	-	no	no	no	no
OG2_74994	PFL2265c	-	Pv101255	PC000832.01.0	-	PKH_146460-1	41.m01339, 59.m06118	-	-	no	no	no	no
OG2_84507	PFC0571c	PB000951.02.0	Pv119780	PC000010.04.0	PY03104	PKH_082640-1	20.m03699	-	-	no	no	no	no
OG2_81000	MAL7P1.125	PB000811.01.0	Pv096185	PC000195.01.0	PY02049	PKH_031700-1	20.m03901	cgd3_3900	Chro.30440	yes	no	no	no
OG2_84509	PF11_0464	PB000477.02.0	Pv092865	PC000083.05.0	PY00717	PKH_094280-1	59.m03469	cgd6_5060	Chro.60584	no	no	no	no
OG2_76643	PF14_0595	PB104466.00.0	Pv117335	-	PY03276	PKH_124320-1	-	-	-	no	no	no	no
OG2_93245	PF14_0505	PB000539.00.0	Pv117825	PC000057.05.0	PY04948	PKH_125330-1	-	-	-	no	no	no	no
OG2_71347	PF10_0325	PB001420.02.0	Pv111055	PC000057.03.0, PC000194.00.0, PC000383.00.0, PC000085.05.0, PC000055.04.0, PC000580.03.0	PY03150	PKH_061780-1	49.m03373, 44.m02534, 44.m02535	cgd1_3340	Chro.10376	yes	no	no	no
OG2_77303	PF14_0348	PB000565.01.0	Pv084700	PC000189.00.0	PY00557	PKH_131260-1	-	-	-	no	no	no	no
OG2_81264	PFC0875w	PB000802.01.0, PB001074.03.0	Pv095250	PC000914.02.0	PY03033, PY00170	PKH_082130-1	-	-	-	no	no	no	no
OG2_89788	PFI0400c	PB000144.02.0	Pv098855	-	-	PKH_070570-1	-	cgd2_1490	Chro.20163	no	no	no	no
OG2_74428	PFF1200w	-	Pv114350	-	-	PKH_112470-1	50.m03216, 37.m00762	-	-	no	no	no	no
OG2_72920	PFF0180w	PB000604.02.0	Pv113350	PC000809.01.0	PY04422	PKH_114620-1	27.m00821	-	-	no	no	no	no
OG2_72921	PF13_0152	PB000839.01.0	Pv082385	PC000625.00.0	PY01554	PKH_122390-1	42.m00081	-	-	no	no	no	no
OG2_72926	PFI1340w	PB000657.03.0	Pv099805	PC000142.02.0	PY05182	PKH_072510-1	57.m01846	-	-	yes	no	no	no
OG2_93063	PF10_0408	-	Pv094550	-	PY01877	PKH_080580-1	-	-	-	no	no	no	no
OG2_81799	PF11_0060	-	Pv090925	PC000063.04.0	PY02823	PKH_090210-1	49.m03147, 64.m00323	cgd2_1610	Chro.20175	no	no	no	no
OG2_81798	PF11_0442	PB000572.01.0, PB000264.01.0	Pv092760	PC104505.00.0, PC000148.03.0	PY04077, PY06331	PKH_094060-1	35.m00870	-	-	no	no	no	no
OG2_74421	PF14_0263	-	-	-	-	-	55.m04987	-	-	no	no	no	no
OG2_81796	MAL13P1.306	-	Pv115035	-	-	PKH_110920-1	83.m01276	-	-	no	no	no	no
OG2_73431	PFL0980w	PB000583.02.0, PB300649.00.0	Pv123660	PC301561.00.0	PY06625	PKH_143700-1	46.m01640	-	-	no	no	no	no
OG2_73430	PFL1040w	PB000730.01.0	Pv123715	PC300426.00.0	PY01135	PKH_143820-1	641.m00176	-	-	no	no	no	no
OG2_81793	PF11_0122	PB000983.03.0	Pv091230	PC302238.00.0, PC000585.02.0	PY03723	PKH_090890-1	83.m01196, 80.m03994	-	-	no	no	no	no
OG2_73436	PF14_0057	PB301087.00.0	Pv086130	PC000397.04.0	PY04111	PKH_134090-1	44.m00053	-	-	no	no	no	no
OG2_71346	PF08_0011	PB000533.01.0, PB000524.03.0	Pv088945	PC000269.05.0	PY05778	PKH_050270-1	57.m01806	-	-	no	no	no	no
OG2_73434	PFL1200c	PB000709.03.0	Pv123875	PC000109.03.0	PY07239	PKH_144160-1	541.m01147	cgd3_2310	-	no	no	no	no
OG2_89431	MAL7P1.205	PB103275.00.0	Pv087870	PC402342.00.0	PY01095	PKH_010500-1	-	-	-	no	no	no	no
OG2_89988	PFI0975c	PB000414.00.0	Pv099410	PC001051.02.0	PY05377	PKH_071710-1	72.m00409	-	-	no	no	no	no
OG2_81841	PFL0915c, PFL0910c	PB000938.02.0	Pv123605	PC000139.00.0, PC000648.00.0	-	PKH_143590-1	20.m00370	-	-	yes	no	no	no
OG2_79526	PF14_0681	PB000599.03.0	Pv116900	PC000145.02.0	PY06359	PKH_123390-1	20.m03720	cgd4_4340	Chro.40493	no	no	no	no
OG2_78472	PF14_0593	PB000031.02.0, PB000014.01.0	Pv117345	PC000702.01.0, PC000811.00.0	PY05870	PKH_124380-1	541.m01146	cgd6_4500	Chro.60516	no	yes	yes	no
OG2_72699	MAL8P1.51	-	Pv089275	-	PY04246	PKH_050920-1	27.m01477	cgd2_620	-	no	no	no	no
OG2_78470	PF13_0190	PB000439.03.0	Pv082640	PC000303.03.0	PY02146	PKH_121870-1	583.m05601	cgd8_2120	Chro.80252	yes	no	no	no
OG2_83244	PFE0320w	-	-	-	-	-	-	-	-	no	no	no	no
OG2_83243	PF07_0126	PB000422.00.0	Pv081810	PC000723.01.0	PY01583	PKH_021500-1	50.m03194, 129.m00257	-	-	no	no	no	no
OG2_81847	PFC0886w	PB000846.01.0	Pv095235	PC001349.02.0	PY06380	PKH_082100-1	44.m02748	cgd8_390	Chro.80051	no	no	no	no
OG2_78478	PFI0970c	PB000217.03.0	Pv099405	PC000528.01.0, PC302552.00.0	PY05378	PKH_071700-1	55.m04984	cgd5_960	Chro.50291	no	no	no	no
OG2_70879	PF13_0251	PB000147.00.0	Pv083255	PC000232.01.0	PY01134	PKH_120680-1	65.m01116, 42.m00075	cgd5_1180	Chro.50267	no	no	no	no
OG2_72694	PF13_0138	-	-	PC000431.01.0	PY02716	PKH_122870-1	-	cgd5_1390	Chro.50244	no	no	no	no
OG2_72695	PF10_0314	PB001032.00.0	Pv111120	PC000153.00.0	PY00841	PKH_061650-1	-	cgd5_3890	Chro.50464	no	no	no	no
OG2_72696	PFI0715w	PB000461.03.0	Pv099155	-	PY06377	PKH_071180-1	-	cgd5_2110	Chro.50168	no	no	no	no
OG2_83248	PFL1335w	PB107514.00.0, PB000587.03.0, PB301560.00.0	Pv124010	PC108998.00.0, PC000246.05.0, PC000702.03.0	PY00535	PKH_144440-1	-	-	-	no	no	no	no
OG2_86496	PF10_0129	PB300771.00.0, PB001117.00.0	Pv094880	PC000820.04.0, PC000629.00.0	PY05155	PKH_081270-1	-	-	-	no	no	no	no
OG2_90100	PFI1475w	PB300581.00.0, PB000172.01.0	Pv099980	PC000255.03.0	PY05748	PKH_072850-1	-	-	-	yes	yes	no	no
OG2_93118	PFD0195c	PB001592.02.0	Pv001045	PC000927.02.0	PY01347	PKH_031070-1	-	-	-	no	no	no	no
OG2_93119	PF13_0319	-	Pv114985	-	PY00950	PKH_111040-1	-	-	-	no	no	no	no
OG2_72124	PFF1295w	PB000191.03.0	Pv114440	PC000381.04.0	PY07532	PKH_112260-1	583.m05666	-	-	yes	no	no	no
OG2_97368	PFL1765c	PB000388.00.0	Pv100775	-	PY06122	PKH_145510-1	-	-	-	no	no	no	no
OG2_72109	PF14_0676	PB000621.00.0	Pv116925	-	PY06665	PKH_123440-1	52.m00007	cgd1_420	Chro.10054	yes	no	no	no
OG2_93112	PFD0435c	PB001214.00.0	Pv000805	PC000808.02.0	PY00452	PKH_030590-1	-	-	-	no	no	no	no
OG2_93113	PFE0395c	PB000400.01.0	Pv097960	PC000227.02.0	PY02738	PKH_102490-1	-	-	-	no	no	yes	no
OG2_71344	PFD0311w	PB001635.02.0	Pv000925	PC300933.00.0	PY05100	PKH_030830-1	74.m00439	-	-	yes	no	no	no
OG2_93111	PF13_0237	PB000337.00.0	Pv083060	PC000346.00.0	PY05489	PKH_121120-1	-	-	-	no	no	no	no
OG2_93116	PFD0290w	PB000283.01.0	Pv000950	PC000688.02.0	PY06651	PKH_030880-1	-	-	-	no	no	no	no
OG2_79442	MAL13P1.19	PB000884.01.0, PB001121.02.0, PB300248.00.0, PB000793.01.0	Pv122030	PC301961.00.0, PC000098.00.0, PC000044.05.0, PC000083.01.0	PY00456, PY03740, PY01943	PKH_140230-1	-	-	-	no	no	no	no
OG2_93114	PFI0780w	PB300275.00.0	Pv099225	PC000856.00.0	PY00953	PKH_071320-1	-	-	-	no	no	no	no
OG2_93115	PFI0350c	PB000741.03.0	Pv098810	PC000781.01.0	PY01952	PKH_070450-1	-	-	-	no	no	no	no
OG2_93039	PFI1630c	PB001668.02.0	Pv087030	PC000365.00.0	PY01831	PKH_073180-1	-	-	-	no	no	no	no
OG2_89678	MAL13P1.147	PB000453.03.0	Pv082405	PC000712.03.0	PY01041, PY01042	PKH_122350-1	-	-	-	no	no	no	no
OG2_89679	MAL7P1.98	PB001095.00.0	Pv096370	PC000410.00.0	PY05857	PKH_031280-1	551.m00227	-	-	no	no	no	no
OG2_97269	MAL13P1.276	PB000453.01.0	Pv114805	PC000840.03.0	-	PKH_111450-1	-	-	-	no	no	no	no
OG2_89674	PF14_0103	PB406043.00.0	Pv085925	PC102098.00.0	PY00621	PKH_133720-1	-	-	-	no	no	no	no
OG2_74226	PFC0850c	PB000924.01.0	Pv095275	PC000118.04.0	PY00970	PKH_082180-1	49.m03358	cgd4_1850	Chro.40208	no	no	no	no
OG2_89677	PF10_0257	PB105143.00.0, PB107107.00.0	Pv111410	PC103405.00.0	PY03819	PKH_061050-1	-	-	-	yes	no	yes	yes
OG2_89670	PF14_0551	PB000934.01.0	Pv117575	PC000606.03.0	PY00675	PKH_124830-1	-	-	-	no	no	no	no
OG2_89671	PF07_0084	PB000684.00.0	Pv096310	PC300013.00.0	PY01430	PKH_031400-1	46.m01641	-	-	no	no	no	no
OG2_89672	PF14_0340	-	Pv084740	-	PY00617	PKH_131340-1	35.m01972	-	-	no	no	no	no
OG2_79445	PFD0872w	PB000309.02.0, PB000921.01.0, PB000224.03.0, PB000809.03.0	Pv089990	PC000098.05.0, PC000462.01.0	PY06699, PY06698, PY03307	PKH_052210-1	-	-	-	no	no	no	no
OG2_89478	MAL13P1.114	PB000155.02.0, PB001087.01.0	Pv122865	PC302373.00.0	PY01631	PKH_142010-1	-	-	-	no	no	no	no
OG2_89394	PFF0480w	PB001011.03.0	Pv113635	PC301035.00.0, PC000334.00.0	PY01954	PKH_113960-1	-	-	-	no	no	no	no
OG2_89472	PFE0860c	PB001108.01.0	Pv080390	PC000158.01.0	PY04346	PKH_101560-1	-	-	-	no	no	no	no
OG2_89473	PF14_0228	PB000672.02.0	Pv085295	PC001182.02.0, PC302361.00.0	PY07193	PKH_132540-1	-	-	-	no	yes	yes	no
OG2_89470	PF14_0281	PB001202.00.0	Pv085030	PC000244.02.0	PY01268	PKH_132010-1	-	cgd6_660	-	no	no	no	no
OG2_89471	PFE1485w	PB000664.01.0, PB300824.00.0	-	PC302652.00.0, PC301808.00.0	PY05157	PKH_100260-1	-	-	-	no	no	no	no
OG2_89476	MAL7P1.35	PB000980.02.0	Pv088095	PC000181.01.0, PC301922.00.0	PY01896	PKH_010940-1	-	-	-	no	no	no	no
OG2_89477	PF14_0402	PB000562.00.0	Pv118370	PC403360.00.0	PY02454	PKH_126390-1	-	-	-	no	no	no	no
OG2_89474	MAL13P1.57	PB001064.02.0	Pv122445	-	PY02335	PKH_141140-1	-	-	-	no	no	no	no
OG2_89475	PFF0190c	PB000820.02.0	Pv113360	PC302227.00.0	PY03251	PKH_114600-1	52.m02707	-	-	no	no	no	no
OG2_86697	PFC0965w	PB000426.01.0, PB001250.00.0	Pv095145	PC000096.04.0, PC000167.05.0	PY03666	PKH_081880-1	-	-	-	no	no	no	no
OG2_86696	MAL13P1.290	PB000691.03.0	Pv114930	PC301822.00.0	-	PKH_111160-1	37.m00746	-	-	no	no	no	no
OG2_86695	PF13_0026	PB000974.00.0	Pv122095	-	PY02188	PKH_140370-1	80.m03968	-	-	no	no	no	no
OG2_86694	PFC0905c	PB300510.00.0, PB000071.00.0	Pv095215	PC000182.01.0, PC000544.00.0	PY00597	PKH_082060-1	-	-	-	no	no	no	no
OG2_86693	MAL13P1.177	PB001036.01.0	Pv082715	PC000845.01.0	PY03048	PKH_121810-1	-	-	-	no	no	no	no
OG2_86692	PFD0325w	-	Pv000915	-	PY06037	PKH_030810-1	50.m05683	-	-	no	no	no	no
OG2_86691	PF10_0282	PB000356.03.0	Pv111285	PC000057.04.0	PY01427, PY07108	PKH_061310-1	46.m01700	-	-	no	yes	no	no
OG2_86690	PF11_0328	-	Pv092200	PC000245.00.0, PC000447.03.0	PY06628	PKH_092970-1	-	-	-	no	no	no	no
OG2_97344	PF10_0100	-	Pv094735	PC000364.03.0	PY06182	PKH_080980-1	-	-	-	no	no	no	no
OG2_86699	PFI0145w	PB000108.02.0	Pv098595	-	PY01822	PKH_070020-1	541.m01200	-	-	no	no	no	no
OG2_86698	PFE1280w	PB000210.03.0	Pv079960	PC000970.02.0	PY03649	PKH_100640-1	-	-	-	no	no	no	no
OG2_93031	PFA0200w	PB000881.01.0	Pv081560	PC000759.00.0	PY07092	PKH_020930-1	-	-	-	no	no	no	no
OG2_71342	PF07_0034	PB300919.00.0	Pv087975	PC000478.01.0, PC302526.00.0	PY05062	PKH_010700-1	55.m04695	-	-	no	no	no	no
OG2_92863	PF14_0275	PB000716.00.0	Pv085060	PC000328.03.0	-	PKH_132070-1	64.m00334	-	-	no	no	no	no
OG2_93488	MAL13P1.185	PB000912.00.0	Pv082785	PC000342.01.0	PY04971	PKH_121660-1	-	-	-	no	no	no	no
OG2_72284	PFF1500c	PB000377.00.0	Pv114645	PC001233.02.0	PY00830	PKH_111800-1	583.m05517	cgd3_3920	Chro.30442	no	no	no	no
OG2_97262	PF14_0692	PB000086.00.0	Pv116860	PC302199.00.0	-	PKH_123290-1	-	-	-	no	no	no	no
OG2_92674	PFF1270c	PB000961.02.0	Pv114415	PC000487.01.0	PY04985	PKH_112310-1	-	-	-	no	no	no	no
OG2_72749	PFL0625c	PB300639.00.0, PB000555.01.0	Pv123340	PC000044.03.0	PY04546	PKH_143000-1	20.m03667	cgd5_390	Chro.50354	yes	yes	no	yes
OG2_93548	PFI1470c	PB000406.02.0	Pv099965	PC000411.02.0	PY04280	PKH_072820-1	-	-	-	no	no	no	no
OG2_72742	PF11_0182	PB103706.00.0	Pv091510	PC103008.00.0	-	PKH_091500-1	-	-	-	no	no	no	no
OG2_72743	PF11_0439	PB001052.02.0	Pv092740	PC000038.03.0	PY04078	PKH_094020-1	52.m01659	cgd7_5250	Chro.70585	no	no	no	no
OG2_72740	PF11_0156	PB000628.01.0	Pv091375	PC000288.03.0	PY02926	PKH_091180-1	583.m00671	cgd8_5180	Chro.80590	no	no	no	no
OG2_144858	PFL0065w	-	Pv084090	-	-	-	-	-	-	no	no	no	no
OG2_97265	PFL2040w	PB000304.03.0	Pv101020	-	PY01486	PKH_145950-1	-	-	-	no	no	no	no
OG2_86583	PFB0615c	PB001287.00.0	Pv002855	PC300732.00.0, PC404248.00.0	PY03936	PKH_040650-1	-	-	-	no	no	no	no
OG2_71867	PFE0485w	PB001173.02.0, PB001191.02.0	Pv098050	PC000459.02.0	PY04039	PKH_102310-1	86.m00397	cgd8_4500	Chro.80518	no	no	no	yes
OG2_71864	PF08_0130	PB000599.02.0, PB000634.01.0	Pv093625	PC000439.04.0	PY04284	PKH_011600-1	86.m00382	cgd2_2910	Chro.20305	no	no	no	no
OG2_71865	MAL8P1.23	PB000848.02.0, PB001508.02.0	Pv089055	PC000095.04.0, PC301489.00.0	PY07433, PY01030	PKH_050470-1	86.m00385	-	Chro.30149	no	yes	no	no
OG2_71862	PFE1155c	PB000990.01.0	Pv080095	PC302182.00.0, PC000457.00.0	PY00244	PKH_100910-1	20.m00004	cgd7_2080	Chro.70239	yes	yes	yes	no
OG2_86586	MAL13P1.156	PB001451.02.0, PB300029.00.0	Pv082430	PC000088.00.0	PY06389, PY06390	PKH_122300-1	-	-	-	no	no	no	no
OG2_71860	PFL2120w	PB301010.00.0	Pv101105	PC000336.04.0	PY01215	PKH_146120-1	42.m03303	cgd7_920	Chro.70115, Chro.70114	no	no	no	no
OG2_86584	PFC0325c	PB001090.03.0, PB000398.01.0	Pv119505	PC000308.04.0	PY05495, PY07350	PKH_083230-1	-	-	-	no	no	no	no
OG2_92779	PF10_0131	PB100878.00.0	Pv094890	PC402894.00.0	PY06770	PKH_081290-1	-	-	-	no	no	no	no
OG2_86589	PF14_0386	PB001125.02.0	Pv118455	PC000088.04.0, PC000530.01.0	PY02583	PKH_126560-1	59.m07773	-	-	no	no	no	no
OG2_86588	MAL13P1.138	PB000235.02.0	Pv116605	PC000643.00.0	PY02025	PKH_122770-1, PKH_122760-1	-	-	-	no	no	no	no
OG2_71868	PF11_0314	PB000512.03.0	Pv092125	PC000285.05.0	PY00657	PKH_092800-1	145.m00347	cgd2_1350	Chro.20147	yes	yes	no	no
OG2_92778	PFE0685w	PB000499.03.0	Pv080555	PC000727.01.0	PY02820	PKH_101880-1	-	-	-	yes	yes	no	no
OG2_92731	MAL7P1.102	PB300959.00.0	Pv096350	PC301254.00.0	PY02458	PKH_031320-1	-	-	-	no	no	no	no
OG2_76206	PFB0180w	PB000406.03.0	Pv003625	PC000277.01.0	PY01683	PKH_041610-1	76.m01563	-	-	no	no	no	no
OG2_92733	PF10_0319	PB000287.01.0	Pv111090	PC000670.04.0	PY02600	PKH_061710-1	-	-	-	no	no	no	no
OG2_78509	PFB0410c	PB000289.01.0	Pv003910	PC000170.03.0	PY02960	PKH_041090-1	52.m00025	-	-	no	no	no	no
OG2_92735	PFD0760c	PB000270.01.0	Pv089740	PC000248.02.0	PY02812	PKH_051940-1	-	-	-	no	no	no	no
OG2_72114	PFC0155c	PB301108.00.0	Pv119290	PC000656.02.0	PY01352	PKH_083690-1	59.m03534	cgd7_4770	Chro.70529	no	no	no	no
OG2_86652	PFC0701w	PB000360.00.0	Pv095430	PC000820.02.0	PY03458	-	55.m05035	-	-	no	no	no	no
OG2_92736	PFE0175c	PB000366.02.0	Pv097755	PC000242.02.0	PY00345	PKH_102930-1	-	-	-	no	no	no	no
OG2_77334	PFL1885c	PB000396.00.0	Pv100895	PC301012.00.0, PC001103.02.0	PY00790	PKH_145340-1	583.m05661	cgd6_520	Chro.60070	no	no	no	no
OG2_86762	MAL13P1.288	PB001258.02.0	Pv114905	-	-	PKH_111230-1	27.m01468	cgd1_1050	-	no	no	yes	no
OG2_78504	PF13_0147	PB000557.03.0	Pv116560	PC000820.01.0	PY01733	PKH_122660-1	641.m01535	cgd1_3080	Chro.10345	yes	no	no	no
OG2_86569	PF13_0041	PB000881.02.0	Pv122215	PC000486.02.0	PY00032	PKH_140660-1	-	-	-	no	no	no	no
OG2_86568	PF13_0025	PB000973.00.0	Pv122090	PC000368.01.0	PY02187	PKH_140360-1	-	-	-	no	no	no	no
OG2_86561	PF11_0418	PB000851.03.0	Pv092630	PC102167.00.0	PY03628, PY04446	PKH_093810-1	-	-	-	no	no	no	no
OG2_86560	PF11_0431	PB000461.01.0	Pv092700	PC301320.00.0	PY03535	PKH_093930-1	-	cgd4_3290	Chro.40372	yes	no	no	no
OG2_86563	PFL0855c	PB001081.02.0	Pv123560	PC300739.00.0, PC302248.00.0, PC000292.00.0	PY04729	PKH_143480-1	-	-	-	no	no	no	no
OG2_79536	PFI1355w	PB001580.02.0	Pv099820	PC000628.03.0	PY00449	PKH_072540-1	583.m05269	cgd6_1540, cgd7_3230	Chro.60191, Chro.70362	no	no	no	no
OG2_86565	PFB0205c	PB000563.01.0	Pv003660	PC302068.00.0, PC000792.01.0	PY00898	PKH_041520-1	-	-	-	no	no	no	no
OG2_86564	PF11_0383	PB000815.02.0	Pv092470	PC000157.04.0	PY01218	PKH_093500-1	20.m03977	-	-	no	no	no	no
OG2_86567	PFC0575w	PB000017.01.0, PB104666.00.0	Pv119785	PC000206.01.0, PC000215.03.0	PY03103	PKH_082630-1	-	-	-	no	no	no	no
OG2_86566	PFC0580c	PB000945.01.0, PB000528.03.0	Pv119790	PC000171.04.0, PC000374.01.0	PY05686	PKH_082620-1	-	-	-	no	no	no	no
OG2_86607	MAL13P1.140	PB000973.01.0, PB404009.00.0	Pv116585	PC000580.00.0, PC000208.02.0	PY02850	PKH_122720-1	-	-	-	no	no	no	no
OG2_97779	PF08_0053	PB000224.02.0	Pv089410	PC000203.05.0	-	PKH_051210-1	-	-	-	no	no	no	no
OG2_89648	PFB0161c	PB101735.00.0, PB403836.00.0	Pv003605	PC103093.00.0	PY06904	PKH_041650-1	-	-	-	yes	no	yes	no
OG2_80827	PFI1455c	PB000740.02.0, PB300774.00.0	Pv099940	PC000635.00.0	PY05293	PKH_072780-1	583.m00682	cgd2_3350	Chro.20351	yes	no	yes	no
OG2_83377	PFL0315c	PB000111.01.0	Pv084350	PC000707.03.0	PY01844	PKH_130540-1	-	-	-	no	no	no	no
OG2_89695	PFE0140c	PB000155.00.0	Pv097650	PC301310.00.0	PY04662	PKH_103060-1	-	-	-	no	no	no	no
OG2_92679	MAL8P1.70	PB001600.02.0	Pv089510	PC000126.04.0	PY03958	PKH_051380-1	-	-	-	no	no	no	no
OG2_97342	PF08_0015	PB000365.00.0	Pv088990	-	PY06194	PKH_050350-1	-	-	-	no	no	no	no
[truncated: 2,578 more rows]

## Sheet: Hall et al. 2005 
Table S8 from Hall et al. 2005: Summary of Plasmodium berghei proteins detected in mixed asexual blood stages, gametocytes, ookinetes,
oocysts and sporozoites by MudPIT analysis.
Database searches against both P. berghei and P. yoelii yoelii gene model databases (see Tables S6 and S7) were merged using a P. berghei - P. y. yoelii
orthologue table generated by bi-directional BLAST searches (ftp://ftp.sanger.ac.uk/pub/pathogens/P_berghei/COMPARISONS/py_pb.reciprocal.out).
240 proteins (~13% of the total) were identified against P. y. yoelii gene-models for which there is no detected P. berghei orthologue. This is consistent with the
lower (4X) coverage of the P. berghei genome. Note, that some orthologous pairs may not have been identified by this reciprocal BLAST analysis, in particular
proteins represented by small partial gene models in either Plasmodium spp.
Detected proteins are indicated by an "X".
Abbreviations:
Pb, P. berghei; Py, P. y. yoelii
ABS, asexual blood stages; Gct, gametocytes; Okn, ookinetes; Ocy, oocysts; Spz, sporozoites
SC, sequence coverage (percentage of the protein sequence covered by identified peptides for a given protein in a given life stage)
Pep, peptide count (number of different peptides identified for a given protein in a given life stage)
Spec, spectrum count (number of MS/MS spectra that match identified peptides for a given protein in a given life stage)
SC, Pep and Spec scores are given against both the P. berghei and P. y. yoelii gene model datasets
aa, amino acids; MW, predicted molecular weight; pI, predicted isoelectric point (of gene models predicted from P. berghei (1) and P. y. yoelii (2) genome sequence)
References:
1. N. Hall et al. Science (2004), this study
2. J.M. Carlton et al. Nature 419, 512 (2002).
Index	Pb locus	Py locus	Description	Detection in P. berghei proteome - summary					Asexual Blood Stage Proteome						Gametocyte Proteome						Ookinete Proteome						Oocyst Proteome						Sporozoite Proteome						Length (aa)		MW (Da)		pI
				ABS	Gct	Okn	Ocy	Spz	PbSC	PySC	PbPep	PyPep	PbSpec	PySpec	PbSC	PySC	PbPep	PyPep	PbSpec	PySpec	PbSC	PySC	PbPep	PyPep	PbSpec	PySpec	PbSC	PySC	PbPep	PyPep	PbSpec	PySpec	PbSC	PySC	PbPep	PyPep	PbSpec	PySpec	Pb	Py	Pb	Py	Pb	Py
1	PB000560.01.0	PY07508	Ribosomal protein S18, putative	X	X	X	X	X	47.4	47.4	14	14	80	80	35.3	35.3	6	6	11	11	42.3	42.3	13	13	48	48	14.7	14.7	2	2	2	2	6.4	6.4	1	1	1	1	156	156	17882	17882	10.7	10.7
2	PB000456.03.0	PY06644	Enolase, putative	X	X	X	X	X	75.1	68.8	102	100	2159	2155	59	56.5	55	54	875	870	63.7	58.9	74	73	2682	2552	26.5	25.9	9	9	10	10	14.6	14.3	3	3	5	5	446	455	49026	50319	6.5	6.7
3	PB001003.01.0	PY05050	Endoplasmic reticulum-resident calcium binding protein, putative	X	X	X	X	X	59.3	44.2	38	30	304	281	46.7	38.3	16	14	52	49	66.6	47.1	30	22	358	211	27.7	19.3	6	4	9	5	6.9		1		1		332	342	38032	39164	4.6	4.6
4	PB000318.00.0	PY04547	Phosphoglycerate kinase, putative	X	X	X	X	X	63.1	45.7	53	32	460	295	26.3	12	15	8	48	37	60.7	45	48	31	519	390	11.6	7	3	2	4	2	30.1	14.7	6	3	8	5	415	416	45367	45467	8	7.4
5	PB000202.00.0	PY03843	3-methyl-2-oxobutanoate dehydrogenase (lipoamide), putative	X	X	X	X	X	16	8.6	3	2	6	3	8.9	3.5	2	1	3	2	37.3	29.1	11	9	21	17	21.6	12.1	4	3	4	3	7.4	1.9	2	1	2	1	338	371	37887	41572	7.5	8.2
6	PB001298.00.0		Disulfide isomerase precursor, putative	X	X	X	X	X	67.4		58		444		73.2		66		238		65.8		63		989		28.8		12		37		11.4		2		2		482		55411		5.6
7	PB000900.00.0	PY01841	14-3-3 protein homologue, putative	X	X	X	X	X	64.2	69.1	33	37	461	470	52.4	58	29	31	196	198	59.4	64.9	29	31	1231	1248	16.6	14.5	7	7	11	11	11.4	9.9	2	2	4	4	229	262	26262	30204	5	4.9
8	PB000817.02.0	PY06158	Heat shock 70 kDa protein, putative	X	X	X	X	X	68.2	64.4	88	85	1403	1382	44.9	39	46	39	348	229	53.2	52.9	72	69	1118	1054	11.9	11.9	7	7	19	19	18.3	15	8	7	11	10	682	682	74251	74281	5.7	5.7
9	PB000862.00.0	PY07825	Conserved hypothetical protein	X	X	X	X	X	42.1	42.3	11	11	61	61	33.9	34	7	7	20	20	32.2	32.4	14	14	254	254	11.2	11.2	2	2	5	5	6.6	6.6	1	1	4	4	242	241	26880	26793	10.3	10.3
10	PB000164.02.0	PY05711	Tubulin beta chain, putative	X	X	X	X	X	57.6	62	27	33	261	329	63.9	47.4	28	36	110	727	66.5	68.3	34	53	369	750	11.5	9	3	3	5	5	16.6	22.9	4	7	5	8	349	445	38882	49790	5.5	4.9
11	PB000185.00.0	PY03885	L-lactate dehydrogenase (LDH), putative	X	X	X	X	X	93.7	89.9	96	74	1544	1499	64.8	59.8	52	40	2605	1557	83.8	78.8	89	81	1667	1547	24.1	20.3	6	5	6	5	42.5	36.4	7	6	31	30	315	316	34311	34392	7.9	7.9
12	PB000738.02.0	PY07032	Bergilysin, putative	X	X	X	X	X	27	27.8	23	25	85	89	4.6	6.5	3	4	9	11	25.6	25.3	21	21	70	70	2.8	2.8	2	2	4	4	10.4	6.3	6	3	8	4	1148	1163	133458	135355	7.1	7.4
13	PB000037.01.0	PY00414	2-Cys peroxiredoxin, putative	X	X	X	X	X	70.6	62.6	20	20	178	226	34	32.3	9	9	27	27	70.6	65.6	25	25	365	280	20.6	20.5	4	4	18	18	10.3		1		3		194	195	21555	21640	7	6.7
14	PB000084.03.0	PY03280	Glyceraldehyde-3-phosphate dehydrogenase (GADPH), putative	X	X	X	X	X	78.6	66.2	83	56	1697	1548	68.5	50.4	39	29	199	134	78.6	58.5	69	40	1299	1052	40.4	24	10	6	25	12	21.7	21.7	5	5	10	10	337	337	36582	36591	7.8	7.8
15	PB000822.02.0		Ribosomal protein S3, putative	X	X	X	X	X	42.6		12		127		16.7		2		7		42.6		13		129		8.8		3		6		10.6		1		2		216		24139		10.1
16	PB000069.00.0	PY00598	T-complex protein 1 epsilon subunit, putative	X	X	X	X	X	32.2	30.4	19	19	86	86	10.7	4.9	6	4	9	7	40.3	32.9	21	18	93	72	8.1	7.6	2	2	2	2	4.9	4.6	2	2	4	4	534	566	59056	63075	5.7	6.5
17	PB000500.03.0	PY04622	Uridine phosphorylase, putative	X	X	X	X	X	84	63.9	67	62	1287	1264	56.6	56.6	17	17	96	96	60.2	49.6	27	24	214	200	30.7	30.7	11	11	27	27	20.5	10.7	2	1	2	1	244	244	27007	26960	6.9	6.5
18	PB000857.00.0	PY01155	Tubulin alpha chain, putative	X	X	X	X	X	29.7	31.6	13	14	36	43	23.9	24.1	10	11	52	53	46.9	42.8	20	20	316	316	13.3	11.7	5	5	9	9	16.7	15.9	6	6	21	21	414	453	45890	50207	6.7	5
19	PB001177.00.0	PY05001	Heat shock protein, putative	X	X	X	X	X	64.6	45	65	48	512	457	23.1	12.7	21	16	70	63	35.5	22.8	25	14	640	257	6.6	3.7	4	2	14	6	5.7	5.2	2	2	8	8	650	709	72060	79125	5.3	5.4
20	PB000172.01.0	PY05748	Merozoite surface protein 1 (MSP1), putative	X	X	X	X	X	23.6	5.2	39	8	116	21	6		6		7		2.3		2		2		1.8		2		2		6.7		6		6		1556	1772	175613	197230	7.2	5.4
21	PB000896.02.0	PY00963	ATP synthase F1, beta chain, mitochondrial precursor, putative	X	X	X	X	X	44.2	33.2	10	21	38	92	17.7	18.4	4	9	5	30	40.3	36.8	9	20	53	127	7.4	3.9	2	2	2	2	8.1	8.6	3	7	5	9	283	533	30380	57863	8.2	6.2
22	PB000323.01.0	PY02240	Actin 1	X	X	X	X	X	57.9	62.8	36	40	563	575	30.1	33.2	14	16	39	45	47.7	53.2	37	40	473	798	8.5	3.5	2	1	9	3	16.3	16.2	7	7	10	10	375	376	41772	41885	5.4	5.3
23	PB000128.01.0	PY03376	Malate dehydrogenase, putative	X	X	X	X	X	41.7	11.8	14	4	53	17	30.8	11.8	13	5	65	36	50.6	15.5	35	15	184	64	16		3		10		14.7	9	3	2	3	2	312	323	34199	35878	7.4	8
24	PB000918.01.0	PY06972	60S acidic ribosomal protein p1, putative	X	X	X	X	X	68.9	49.6	14	7	83	33	14.3	14.3	2	2	4	4	68.9	40.3	14	8	109	36	20.2	20.2	2	2	2	2	39.5		2		2		119	119	12898	12909	4.5	4.5
25	PB000423.03.0	PY00362	Elongation factor 1 alpha, putative	X	X	X	X	X	59.4	68.4	99	120	1557	1728	45.1	56.9	45	56	181	201	45.4	53.5	55	62	780	1556	23.8	27.5	14	17	33	41	14.1	16.9	4	5	12	13	441	443	48809	48959	8.9	9.1
26	PB000757.02.0	PY03709	Fructose-bisphosphate aldolase, putative	X	X	X	X	X	72.6	64.8	63	63	730	730	57.3	51.1	57	57	318	318	69.9	66.5	72	74	606	619	12.6	11.5	4	4	7	7	23.3	20.8	7	7	14	14	365	409	39477	44863	8.5	8.5
27	PB000803.00.0	PY04700	Actin depolymerising factor (ADF1), putative	X	X	X	X	X	48.4	35.2	8	6	37	33	18	18	1	1	9	9	58.2	38.5	6	4	59	45	18	18	2	2	7	7	27	27	3	3	15	15	122	122	13964	13984	7.8	7.2
28	PB001067.00.0	PY02191	40S ribosomal subunit protein S9, putative	X	X	X	X	X	42.2	32.7	14	14	58	58	22.9	17.8	4	4	13	13	36.7	28.5	9	9	20	20	15.1	11.7	2	2	7	7	21.1	16.4	3	3	5	5	166	214	19336	25508	10.5	10.1
29	PB000222.03.0	PY06464	40S ribosomal protein S16, putative	X	X	X	X	X	16	16	3	3	43	43	8.3	8.3	2	2	2	2	24.3	24.3	5	5	23	23	25.4	25.4	2	2	2	2	26.4	26.4	2	2	2	2	144	144	16360	16360	10.3	10.3
30	PB000977.02.0	PY01071	LCCL/Lectin Adhesive-like Protein 1, PbLAP1 (PbSR, PbSLAP)	X	X	X	X	X	1.5	3.5	1	5	1	23	6	1.6	6	2	8	3	20.4	11.1	21	15	69	39	2.1	0.6	3	2	25	20	4.2	2.2	5	3	11	9	1287	1615	146051	180943	6.9	8.3
31		PY00361	Translation elongation factor EF-1, subunit alpha	X	X	X	X	X		68.4		120		1728		56.9		56		201		53.5		62		1556		27.5		17		41		16.9		5		13		443		48959		9.1
32	PB300751.00.0		Hypothetical protein	X	X	X	X	X	62.7		50		1213		53.2		25		109		42.7		27		866		40.9		15		35		28.2		4		6		220		23856		9.1
33		PY02338	Translation elongation factor EF-1, subunit alpha	X	X	X	X	X		68.4		120		1728		56.9		56		201		53.5		62		1557		27.5		17		41		16.9		5		13		443		48959		9.1
34	PB000124.00.0	PY05447	Hypothetical protein	X		X	X	X		1.2		4		7								0.5		1		1		0.2		1		2		1.1		3		6	1878	4236	220036	491393	6.1	8.6
35	PB001056.02.0		Dynein heavy chain, putative	X	X		X	X	0.4		1		7		2.5		5		26								0.8		2		3		3.2		9		17		4363		511625		6.7
36	PB000521.02.0	PY04645	Pyruvate kinase, putative	X	X	X		X	68.5	65.2	56	54	816	759	37.4	37.4	22	22	90	90	70.5	67.1	56	53	461	396							9.6	9.6	2	2	2	2	511	511	55548	55566	7.2	7.2
37	PB001077.00.0	PY02937	TCP1 chaperonin delta subunit, putative	X	X	X		X	41.2	41	20	20	64	64	19.3	19.1	7	7	10	10	45.5	45.3	28	28	92	92							19.3	19.1	6	6	14	14	514	517	56337	56723	6.7	6.7
38	PB000727.00.0	PY02030	Hexokinase, putative	X	X	X		X	40.5	32.2	35	33	271	264	15	14.6	10	10	38	38	32.6	33.6	13	14	109	110							16.6	11.1	4	3	5	4	481	494	53936	55501	7.5	7.1
39	PB000281.03.0	PY04194	Tyrosyl-tRNA synthetase, putative	X	X	X		X	19.4	10.8	10	7	21	18	9.9	5.4	3	2	5	4	37.4	21.8	14	9	31	17							8.6	5.9	2	1	2	1	372	372	43347	43322	7.7	7.8
40	PB300781.00.0		Histone H2B, putative	X	X	X		X	52.5		22		168		24.6		8		31		49.2		8		43								10.2		1		4		118		13257		10.1
41	PB001001.01.0	PY05048	Casein kinase II, alpha subunit, putative	X	X	X		X	46.9	44.2	17	16	63	62	8.7	4.5	2	1	4	1	39.7	39.7	13	13	53	53							3.6	3.6	1	1	1	1	335	335	39972	39975	8.8	8.8
42	PB000844.02.0	PY01556	Vacuolar ATP synthase catalytic subunit a, putative	X	X	X		X	36.4	36	17	16	50	33	11.8	11.8	9	9	23	23	40.7	42.4	23	24	48	50							13.1	13.1	6	6	9	9	610	611	68294	68393	5.7	5.7
43	PB000338.02.0	PY07025	Centrin, putative	X	X	X		X	39.9	39.9	7	7	19	19	19.6	19.6	2	2	4	4	36.9	36.9	5	5	18	18							13.1	13.1	1	1	2	2	168	168	19369	19383	4.7	4.7
44	PB000541.02.0	PY06225	60S ribosomal subunit protein L4/L1, putative	X	X	X		X	42.8	29.7	25	18	118	94	13.6	6.1	9	6	38	17	36.9	22.4	18	11	56	32							17.3	17	6	6	11	11	404	411	45443	46111	10.4	10.3
45	PB000394.02.0	PY03970	P-type ATPase, putative	X	X	X		X	4.8	2	8	6	9	7	0.9		1		2		4	0.8	3	1	5	3							5.4	5.9	6	7	9	10	1181	1467	132246	164684	7.3	5.8
46	PB001069.00.0	PY01232	Myosin a (MyoA), putative	X	X	X		X	7.4	7.4	4	4	14	14	3.4	3.4	1	1	2	2	44.1	30.5	27	21	143	102							12.2	8	7	4	16	5	817	817	92343	92192	7.8	8
47	PB000578.03.0	PY02076	Adenosine deaminase, putative	X	X	X		X	58.4	17	36	10	384	218	17.1		7		15		42.4	14.3	17	6	141	26							6.3		1		2		363	364	41989	42072	6.8	6.2
48	PB000520.00.0	PY01321	6-phosphofructokinase, putative	X	X	X		X	38	28	47	37	210	194	8.6	5.9	7	5	20	13	16.1	11.5	20	15	76	67							7.5	5.8	4	3	7	6	1249	1309	140831	147809	7.3	7.3
49	PB000914.03.0	PY01511	Aspartyl-tRNA synthetase, putative	X	X	X		X	16.1	7.9	11	8	50	20	7.5	2.3	3	1	16	1	15.2	8.4	7	4	13	7							8.8	5.7	3	2	4	3	560	681	66001	80646	7.6	9.1
50	PB001051.00.0		Histone H2B, putative	X	X	X		X	52.5		22		168		24.6		8		31		49.2		8		43								10.2		1		4		118		13257		10.1
51	PB300144.00.0		Histone h2a, putative	X	X	X	X		42.7		10		30		24.8		1		1		11.1		1		4		12		1		2								117		12749		10.7
52	PB001409.02.0	PY02461	60S ribosomal protein L11a, putative	X	X	X	X		38.2	38.2	9	9	44	44	25.4	25.4	2	2	3	3	26	26	4	4	27	27	8.1	8.1	1	1	2	2							173	173	20253	20253	10.1	10.1
53	PB001643.02.0	PY02291	40S ribosomal protein S3A, putative	X	X	X	X		48.6	48.1	14	14	139	139	14.9	14.8	4	4	12	12	50.5	50	15	15	75	75	9.6	9.5	2	2	2	2							208	210	23868	24112	9.2	9.2
54	PB000642.01.0	PY07482	Conserved hypothetical protein	X	X	X	X		43.5	42.8	21	19	184	140	36.6	35.6	19	16	106	92	45.4	42	26	24	405	414	4.6		1		3								372	374	41909	42137	8.5	8.4
55	PB000672.01.0		60S ribosomal protein L19, putative	X	X	X	X		20.2		5		29		5.1		1		6		18.5		3		46		9.6		1		3								178		21337		11.4
56	PB001139.01.0	PY00595	Eukaryotic translation initiation factor 3 37.28 kDa subunit, putative	X	X	X	X		48.3	43.7	17	15	94	87	5.5	5.5	2	2	10	10	38.5	33.9	10	8	30	26	10.7	10.7	2	2	2	2							327	327	37213	37239	6.8	6.8
57	PB000840.00.0	PY00457	Hypothetical protein	X	X	X	X		60.1	34	13	14	91	91	32	16.3	3	3	8	8	32.7	13.3	6	5	80	79	35.3	14.7	5	4	23	22							153	300	17484	34682	4.2	4.3
58	PB300823.00.0		Heat shock protein 86	X	X	X	X		62.5		85		1342		36.9		27		128		48.7		50		625		5.6		2		4								485		56869		5.3
59	PB000242.00.0	PY05063	Cg4 protein, putative	X	X	X	X		19.3	17.2	25	24	135	134	10.5	6.9	12	9	115	112	27.9	24.1	31	29	200	196	3.7	3.7	2	2	2	2							836	839	94898	95356	5.6	5.5
60	PB001306.02.0	PY02616	Histone h2b, putative	X	X	X	X		26.8	26.8	17	17	113	113	18.7	18.7	2	2	6	6	12.2	12.2	1	1	1	1	13	13	2	2	5	5							123	123	13749	13749	10.8	10.8
61	PB001410.02.0	PY02462	40S ribosomal protein S10, putative	X	X	X	X		28.5	18.2	22	10	170	75	37.2	13.1	9	3	25	4	29.2	18.2	8	5	39	34	18.2	10.2	3	2	4	2							137	137	16627	16661	9.8	9.8
62	PB000915.02.0	PY06068	40S ribosomal protein S5, putative	X	X	X	X		50	54.1	15	17	57	62	30.5	29.9	5	5	11	11	53.7	52.6	13	13	64	64	30.5	29.9	5	5	9	9							190	194	21315	21743	9.7	9.6
63	PB000705.00.0	PY02094	Proteasome subunit alpha type 5, putative	X	X	X	X		39.7	39.1	10	10	37	37	14.7	14.5	4	4	9	9	60.7	59.8	15	15	51	51	12.7	12.5	2	2	2	2							252	256	27881	28362	5.3	5.2
64	PB000242.02.0	PY00516	Guanine nucleotide-binding protein	X	X	X	X		54.4	52.2	13	20	141	163	44.3	24.7	13	12	28	24	53.7	43	7	12	46	48	27.5	6.9	3	2	7	6							149	291	16240	32376	6.3	7.8
65	PB000221.03.0	PY06465	60S ribosomal protein L13, putative	X	X	X	X		28.8	28.8	14	14	80	80	17.2	17.2	4	4	21	21	21.4	21.4	8	8	20	20	6.5	6.5	2	2	2	2							215	215	25419	25448	10.6	10.6
66	PB001062.00.0	PY01795	Importin alpha, putative	X	X	X	X		16.3	16.3	7	7	35	35	16.1	16.1	5	5	9	9	12.1	12.1	5	5	12	12	3.7	3.7	1	1	2	2							545	545	61111	61109	5.2	5.2
67	PB000879.01.0	PY04614	Hsp60, putative	X	X	X	X		41.8	41.8	23	23	100	100	9.3	9.3	6	6	9	9	38.3	38.3	26	26	248	248	13.6	13.6	5	5	5	5							579	579	62219	62252	7.2	7.1
68	PB000415.00.0	PY06059	40S ribosomal protein, putative	X	X	X	X		54.8	43	21	19	102	82	5.3	5.3	2	2	2	2	62.4	51	13	12	68	54	9.5	9.5	2	2	2	2							263	263	29744	29788	6.2	6.2
69	PB000417.00.0	PY05881	Ribosomal protein L3, putative	X	X	X	X		44.4	35.5	15	29	107	153		8.8		5		11	39.6	23.1	14	16	67	70	9.3	5.4	1	1	4	4							225	386	26027	44364	10	10.2
70	PB001072.01.0	PY03882	ADP/ATP transporter on adenylate translocase, putative	X	X	X	X		12.6	12.6	5	5	21	21	7.6	7.6	3	3	8	8	6	6	1	1	1	1	4	4	2	2	3	3							301	301	33805	33819	9.7	9.7
71	PB001066.03.0		Conserved hypothetical protein	X	X	X	X		42.7		22		84		11.3		5		11		32.2		12		34		8.5		2		4								426		49769		9.1
72	PB000920.03.0	PY03779	Ribosomal protein S4, putative	X	X	X	X		44.6	40.3	25	17	83	70	24.2	17.4	8	4	74	12	42.7	36.4	16	9	83	40	10	4.7	2	1	2	1							260	253	29713	28981	10	10
73	PB000139.01.0		Phosphoglycerate mutase, putative	X	X	X	X		79.2		46		511		48.4		17		287		76		48		379		14.4		3		10								250		28707		8.4
74	PB000391.01.0	PY00659	Ribosomal phosphoprotein P0, putative	X	X	X	X		73.2	60	35	27	125	103	21.3	17.1	12	8	26	18	67.2	50.5	23	19	111	80	13.1	7.6	4	3	10	7							314	315	34747	34831	6.6	8
75	PB001074.01.0	PY06981	Heat shock protein hsp70 homologue	X	X	X	X		41.4	31.5	12	20	125	168	19.4	8.9	4	4	13	13	43.4	39.7	13	28	96	140	11.8	5.4	2	2	10	10							304	663	33396	73194	5.7	6.7
76	PB000180.03.0	PY03900	40S ribosomal protein S7 homologue, putative	X	X	X	X		39.7	37.1	9	6	76	23	11.3	9.3	4	2	25	11	33	21.6	6	4	77	13	11.9	9.8	6	3	8	3							194	194	22482	22464	9.8	9.8
77	PB000169.03.0	PY01391	60S ribosomal subunit protein L18, putative	X	X	X	X		30.2	19.6	6	5	83	103	21.5	16.8	3	3	12	12	20.3	19.6	5	6	21	28	14	6	2	1	2	1							172	184	20300	21660	10.5	10.3
78	PB000942.03.0		40S ribosomal subunit protein S6, putative	X	X	X	X		33.5		17		181		6.8		3		8		31.9		14		123		6.8		2		8								310		35470		10.4
79	PB001521.02.0	PY00934	Ribosomal protein L17, putative	X	X	X	X		30.3	17.7	9	7	93	39	12.1	9.6	2	2	4	4	24.2	12.9	7	6	102	40	8.1		1		4								198	249	22853	29040	11.1	10.4
80	PB000066.02.0	PY04911	Nucleoside diphosphate kinase b; putative	X	X	X	X		40.8	40.3	5	5	13	13	19.7	19.5	2	2	2	2	51	45	10	9	67	66	9.5	9.4	2	2	2	2							147	149	16890	17137	9	8.9
81	PB001143.02.0	PY01682	Ribosomal protein S8e, putative	X	X	X	X		46.5	46.1	13	13	83	83	18.4	18.3	3	3	40	40	44.2	43.8	12	12	87	87	13.8	13.7	2	2	4	4							217	219	24907	25194	10	9.9
82	PB000429.03.0	PY00424	Nuclear transport factor 2, putative	X	X	X	X		63.5	48.4	14	8	171	92	32.2	20.3	6	2	67	17	43.5	28.9	11	9	28	26	11.3		4		14								115	128	13177	14702	6.3	7.3
83	PB000636.03.0	PY06459	Ribosomal protein family L5, putative	X	X	X	X		47.4	23.8	19	10	52	26	9.3	2.4	2	1	3	2	30.1	18.7	13	9	50	34	7.3	2.7	2	1	3	1							289	294	33355	33926	10	9.9
84	PB001103.02.0		Ribosomal protein L1, putative	X	X	X	X		51.9		25		150		18.5		11		59		38		9		33		15.3		7		19								216		24688		9.9
85	PB001359.02.0		Ribosomal protein S2, putative	X	X	X	X		48.1		29		164		25.9		7		9		41		13		109		29.3		7		20								266		29351		10.1
86	PB000800.00.0	PY05356	Elongation factor 2, putative	X	X	X	X		58.7	58.7	90	90	870	870	44.8	44.8	63	63	408	408	60	60	100	100	748	748	10.9	10.9	10	10	14	14							832	832	93375	93375	6.7	6.7
87	PB001312.02.0		Conserved hypothetical protein	X	X	X	X		35.4		14		61		15.4		4		10		29.9		10		41		6.7		2		6								254		28044		4.6
88	PB000272.03.0	PY00326	Helicase, putative	X	X	X	X		44.6	37.8	30	28	133	128	11.2	6.4	5	4	10	9	47.6	40.6	25	24	216	211	6.7	6.2	2	2	2	2							466	497	53031	56613	6.1	6
89	PB001184.00.0	PY05754	40S ribosomal protein S23, putative	X	X	X	X		28.7	26.5	7	7	34	34	20.3	18.7	4	4	5	5	28	25.8	4	4	22	22	8.4	7.7	1	1	2	2							143	155	15942	17510	10.8	10.8
90	PB001183.00.0	PY05755	40S ribosomal protein S12, putative	X	X	X	X		67.4	49.3	18	15	83	73	23.4	9.9	3	2	5	2	60.3	46.5	11	10	67	56	21.3	21.1	3	3	3	3							141	142	15391	15430	5.2	5.2
91	PB001182.00.0		60S ribosomal protein L7, putative	X	X	X	X		37.6		11		68		12.2		3		51		29.8		8		33		6.7		1		6								255		30288		10.2
92	PB000831.01.0	PY01933	T-complex protein eta subunit, putative	X	X	X	X		22.7	24.9	11	13	81	88	10.7	13	4	5	10	11	28.9	28.6	12	21	55	82	6.9	6.9	2	2	4	4							533	539	58913	59670	5.9	5.7
93	PB000523.01.0	PY02905	60S Acidic ribosomal protein P2, putative	X	X	X	X		89.2	35.1	25	14	344	261	22.5	22.5	6	6	17	17	69.4	31.5	18	9	342	283	43.2	20.7	3	2	16	14							111	111	11804	11760	4.5	4.5
94	PB001124.02.0	PY03668	Cyclophilin (PFCYP19), putative	X	X	X	X		73.8	65.3	21	20	314	310	50.6	37.1	10	7	55	49	55.4	54.7	17	17	320	320	43.5	42.9	7	7	12	12							168	170	18600	18832	8.3	8.4
95	PB000272.01.0	PY02811	Ribosomal protein l15, putative	X	X	X	X		28.6	25.5	12	10	107	105	9.5	10.3	2	2	11	11	23.6	21.1	7	6	35	34	12.3	13.2	2	2	3	3							220	204	25978	23829	10.9	11.3
96	PB000998.02.0	PY04062	Ribosomal protein S19s, putative	X	X	X	X		40.8	35.8	20	20	133	133	14.2	12.4	6	6	29	29	38.5	33.7	15	15	67	67	24.9	21.8	5	5	9	9							169	193	19638	22715	9.9	9.8
97	PB000178.02.0	PY01636	40S ribosomal subunit protein S14, putative	X	X	X	X		60	68.4	9	9	46	46	6	7.7	1	1	1	1	49.3	51.3	15	12	83	47	14	17.9	2	2	2	2							150	117	16003	12330	10.5	9.7
98	PB001107.01.0	PY04343	60S ribosomal subunit protein L8, putative	X	X	X	X		46.5	31.2	19	19	120	120	9	11.1	4	5	16	17	33	22.1	9	9	49	49	9	6	2	2	8	8							200	298	21610	32727	10.2	10.2
99	PB000639.00.0	PY01620	Eukaryotic translation initiation factor 3 subunit, putative	X	X	X	X		22.1	22.5	18	17	44	37		6.7		3		15	8	8	4	4	9	9		1.8		1		3							715	716	84070	84167	8.5	8.5
100	PB000511.03.0	PY06213	40S ribosomal subunit protein S24, putative	X	X	X	X		37.6	37.6	6	6	18	18	21.8	21.8	2	2	4	4	18.8	18.8	4	4	23	23	9.8	9.8	3	3	5	5							133	133	15272	15272	11	11
101	PB001230.00.0	PY00155	Karyopherin beta, putative	X	X	X	X		47.9	41.1	63	56	315	297	14.8	12.6	16	14	68	67	31.3	25.7	31	25	99	77	1.8	1.8	4	4	21	21							1126	1126	127824	127936	4.9	4.9
102	PB000652.02.0	PY00398	Hsp70 interacting protein, putative	X	X	X	X		46.7	30	21	17	110	86	28.6	11	12	5	37	10	20.3	24.2	11	14	36	45	11.6	1.8	5	1	6	2							413	447	46549	50077	4.9	4.8
103	PB001284.02.0	PY01605	Nucleosome assembly protein	X	X	X	X		44.2	38.8	13	20	46	203	28.8	20.8	7	7	14	26	44.8	39.6	14	14	34	38	19.6	5.4	2	1	4	2							163	240	19380	28428	4	4.3
104	PB000303.02.0		Nucleosome assembly protein 1, putative	X	X	X	X		27.7		23		147		23.2		11		30		34.5		21		66		5.7		5		7								336		39325		5
105	PB000555.01.0	PY04546	Eukaryotic translation initiation factor 3 subunit 10, putative	X	X	X	X		13.9	4.4	7	4	22	15	1.4	2.1	1	2	2	3	9.3	5	5	6	12	12	6.6	5.3	3	4	5	7							700	1268	82558	153042	7.3	7.6
106	PB000053.00.0	PY00582	Endoplasmin homolog precursor, putative	X	X	X	X		52.3	46.3	83	65	578	305	28.7	23.8	41	31	141	60	55.7	47.5	59	48	742	685	5.2	2.2	2	1	2	1							805	808	92822	93305	5.7	5.6
107	PB001598.02.0	PY04792	Chaperonin cpn60, mitochondrial precursor, putative	X	X	X	X		21.2	21.2	11	10	47	44	4.8	5.6	2	2	7	7	9.4	9.2	5	4	8	6	5.4	2.7	2	1	8	2							684	585	77214	65902	5	8.9
108	PB001367.02.0	PY02421	2-oxoglutarate dehydrogenase e1 component, mitochondrial precursor, putative	X	X	X	X		2.5		1		3		7.4	1.9	3	1	13	3	9.3	7.7	7	6	24	22	2.4	2.4	2	2	2	2							1038	1038	120554	120650	7.4	7.1
109	PB001062.02.0	PY05086	Branched-chain alpha keto-acid dehydrogenase	X	X	X	X		15.9	6	4	2	4	3	6.3	6.3	2	2	4	4	41.8	18.6	17	7	46	23	3.5	3.5	1	1	7	7							428	431	49453	49893	7.6	7.6
110	PB001050.02.0	PY01545	Actin 2	X	X	X	X		13.3	13.3	8	8	146	146	9	9	3	3	7	7	19.9	19.9	11	11	51	51	3.5	3.5	1	1	2	2							376	376	42655	42681	5.1	5.2
111	PB000966.02.0	PY04793	Lipoamide dehydrogenase, putative	X	X	X	X		10.4	7.6	4	3	10	8	2.6	2.5	2	2	2	2	35.5	23.6	12	9	20	16	6.6	2.9	2	1	2	1							499	516	55798	57856	8.7	8.8
112	PB001145.01.0		Hypothetical protein	X	X	X	X		5.6		2		2		8.4		2		2		3.2		1		4		5.2		2		3								593		67738		8.7
113	PB000394.00.0	PY03136	High mobility group-like protein NHP2, putative	X	X	X	X		49.6	24.2	9	5	75	69	15.3	22.1	4	4	7	7	40.1	20	5	3	26	24	16.8	24.2	2	2	2	2							137	95	14954	10497	5.9	4.7
114	PB000359.02.0	PY06696	40S ribosomal protein S11, putative	X	X	X	X		35.4	35.4	7	7	26	26	9.9	9.9	2	2	2	2	33.5	33.5	6	6	28	28	17.4	17.4	2	2	3	3							161	161	18720	18720	10.1	10.1
115	PB001273.00.0	PY02181	Leucyl-tRNA synthetase, cytoplasmic, putative	X	X	X	X			1.5		1		5		1.6		3		3	6	2.9	3	3	5	6		1.6		1		2							620	1278	72605	149573	8.3	8
116	PB000049.03.0	PY07121	Elongation factor 1-gamma, putative	X	X	X	X		44.4	33.7	30	28	245	239	13	12.4	4	5	5	31	39.8	26.5	19	18	98	79	2.8	7.3	2	3	2	3							399	412	46355	47830	7.9	7.8
117	PB000593.00.0	PY04185	Thioredoxin, putative	X	X	X	X		29.2	26.9	6	6	54	54	33.3	30.8	2	2	6	6	40.6	37.5	7	7	34	34	11.5	10.6	2	2	2	2							96	104	10769	11622	4.8	5
118	PB000804.00.0	PY00628	Hypothetical protein	X	X	X	X		6.2	5.2	3	5	5	7	2.9	1.8	1	1	3	3	6.2	2.9	2	2	4	3	2.5	3	1	2	1	2							594	930	68729	107648	6.2	7
119	PB000301.03.0	PY04103	Conserved hypothetical protein	X	X	X	X			8.6		8		69		3.5		2		11		9.9		13		50		3.2		1		2							484	629	58190	75141	7.6	9
120	PB108442.00.0	PY01759	Conserved hypothetical protein	X	X	X	X		23.2	12.4	67	32	376	160	6.4	4.6	8	6	42	9	18.8	11.7	37	22	108	75	2.3	1.2	3	2	5	3							2491	2598	279009	289933	5.4	5.5
121	PB001269.02.0	PY02018	Bi-functional aminoacyl-tRNA synthetase, putative	X	X	X	X		29.1	21.8	10	14	37	55		1		1		1	6.5	9.8	2	4	5	8	3.9		1		2								382	728	44931	84850	6	6.9
122		PY03715	Hypothetical protein	X	X	X	X			26		14		58		6		2		3		27.4		11		19		3.3		1		3								420		49069		9
123	PB001141.02.0	PY01849	Isoleucine -- tRNA ligase, putative	X	X	X	X		7.7	3.8	3	3	7	3	5.1	2.2	2	2	5	5	17.4	4.1	6	4	9	6	6.2	2.7	2	2	2	2							568	1294	66992	153351	7.1	8.5
124	PB000270.03.0	PY00130	Heat shock protein 86	X	X	X	X		70.5	46.4	41	29	415	404	49.3	25.6	15	7	77	46	62.3	41.2	33	25	438	328	17.9		2		2								268	289	30529	33050	4.9	5
125		PY05076	Histone h2a	X	X	X	X			61.7		37		251		63.9		16		328		45.1		27		272		27.1		6		9								133		14222		10.3
126		PY03626	Hypothetical protein	X	X	X	X			2.9		2		2		2.2		2		4		3.8		4		8		2.1		2		4								1555		178172		6.5
127		PY05915	Nucleosome assembly protein	X	X	X	X			22.7		22		146		22.2		11		30		29.3		20		62		5.4		5		7								352		41239		5.1
128	PB001532.02.0	PY00131	Hypothetical protein	X	X	X	X		68.9	68.1	77	77	1214	1214	28.7	28.4	22	22	106	106	55.2	54.6	42	42	336	336	6	5.9	2	2	4	4							453	458	52802	53322	5.3	5.3
129		PY06397	Ribosomal protein S6e, putative	X	X	X	X			31		17		181		6.2		3		8		26.2		13		120		6.2		2		8								336		38555		10.3
130		PY00792	34 kDa phosphoprotein	X	X	X	X			34		11		54		15.2		4		7		25.8		9		40		6.6		2		6								256		28117		4.6
131		PY05328	L1P family of ribosomal proteins	X	X	X	X			44.2		24		148		17.3		11		59		31.2		7		31		14.3		7		19								231		26700		9.9
132	PB001029.01.0		Hypothetical protein	X	X	X	X		15.2		2		3		9.8		1		3		16.2		2		2		16.2		2		3								204		23311		6.9
133		PY00638	Protein disulfide isomerase	X	X	X	X			37.7		30		307		42.6		28		147		35.4		45		588		17.3		5		14								491		56265		5.8
134		PY06704	Ribosomal protein S5	X	X	X	X			48.9		29		164		26.3		7		9		41.6		13		109		29.8		7		20								262		28921		10
135	PB000605.01.0		Hypothetical protein	X	X	X	X		56.8		18		155		84.1		9		280		52.3		19		153		36.4		2		2								44		4700		7.2
136	PB300633.00.0		Hypothetical protein	X	X	X	X		32.6		9		93		13		2		4		26.1		7		102		8.7		1		4								184		21235		11.2
137	PB000628.03.0	PY02955	Conserved hypothetical protein	X	X	X			9.5		1		1		17.7	10.9	3	1	4	2	14.6	20.9	2	2	2	2													158	110	17722	12728	8.8	9.4
138	PB000260.00.0	PY04507	60S ribosomal protein L26, putative	X	X	X			39	36.2	7	7	9	9	14.4	13.4	2	2	2	2	33.1	30.7	7	7	34	34													118	127	13789	14791	11.2	11.2
139	PB001366.02.0	PY00540	Eukaryotic translation initiation factor, putative	X	X	X			34.2	30.3	13	13	45	45	21.1	18.7	3	3	8	8	16.5	14.7	4	4	12	12													266	300	31193	35269	6.1	7.4
140	PB000485.00.0	PY04075	Hypothetical protein	X	X	X			39.4	26.7	6	6	14	14	35.2	23.8	3	3	3	3	39.4	10.5	2	1	2	1													71	105	8579	12426	8.2	8.6
141	PB000406.00.0		Conserved hypothetical protein	X	X	X			3.5		2		3		2.9		2		2		1.7		1		2														1040		120093		7.2
142	PB000221.00.0	PY00875	Actin-related protein, putative	X	X	X			10.8	2.4	2	1	3	2	10.8	2.4	2	1	6	2	10.8	6.5	2	2	7	5													250	538	29267	62843	5.3	6.7
143	PB000191.03.0	PY07532	Conserved hypothetical protein	X	X	X			11.3	7.6	3	2	13	11	4.2		2		2		11.6	7.1	4	3	10	7													354	368	41476	43096	7.3	7.9
144	PB000967.01.0	PY03375	60S ribosomal protein L27a, putative	X	X	X			27.7	16.9	7	4	21	6	6.8	6.8	1	1	1	1	35.1	20.3	7	3	18	4													148	148	16837	16810	10.6	10.6
145	PB000676.03.0	PY03929	40S ribosomal protein S13, putative	X	X	X			31.3	31.1	8	8	80	80	24	23.8	3	3	3	3	26.7	26.5	6	6	28	28													150	151	17282	17257	10.4	10.4
146	PB300822.00.0		Ras family GTP-ase, putative	X	X	X			13.5		2		2		9.4		1		1		24.7		3		3														170		19715		4.9
147	PB000843.02.0	PY01557	M1-family aminopeptidase, putative	X	X	X			35.3	26.9	43	31	164	137	11.2	6.9	12	9	25	17	32.4	21.8	40	31	103	74													1064	1064	123352	123107	6.8	6.5
148	PB001516.02.0	PY03544	DNAJ domain protein, putative	X	X	X			9.5	9.5	7	7	42	42	5.8	5.8	2	2	4	4	15.9	11.6	5	4	24	13													378	379	44082	44189	8.6	8.3
149	PB000680.00.0	PY02266	Conserved GTP-binding protein, putative	X	X	X			32.8	21.5	13	10	51	30	6.9	6	1	1	2	2	42.5	26.6	12	9	28	24													393	451	45321	52389	7.3	8
150	PB000286.01.0		Hypothetical protein	X	X	X			11.1		6		20		5.8		3		3		14.3		7		31														651		77942		8
151	PB300802.00.0		ATP synthase (C/AC39) subunit, putative	X	X	X			21.9		6		12		7.5		1		1		31.2		9		14														333		38596		5.1
152	PB000073.03.0	PY03153	40S ribosomal protein S27, putative	X	X	X			35.4	35.4	4	4	22	22	17.1	17.1	4	4	8	8	17.1	17.1	1	1	1	1													82	82	9201	9201	8.6	8.6
153	PB000510.00.0	PY01390	60S ribosomal subunit porotein L18, putative	X	X	X			20	15.2	6	6	26	26	10.3	7.8	2	2	2	2	9.2	7	1	1	15	15													185	243	21278	28825	11.6	11.2
154	PB000393.02.0	PY02351	Proteasome subunit, putative	X	X	X			36.9	32	9	9	27	27	6.6	5.8	2	2	22	22	53.9	42.1	12	11	47	44													241	278	27180	31263	7.7	8.2
155	PB000171.02.0	PY03639	Cell division cycle protein 48 homologue, putative	X	X	X			48.2	45.6	22	37	81	102	21.4	20.6	9	15	41	52	42	38.3	18	30	86	126													500	815	56143	90871	5.2	5
156	PB001086.01.0		Chaperone, putative	X	X	X			25.6		15		45		10.1		5		9		21		9		22														542		61302		7.6
157	PB000618.00.0	PY00104	Ornithine aminotransferase, putative	X	X	X			45.4	30.2	24	17	91	37	22.8	14.7	8	7	18	17	30.1	18.4	11	8	27	18													399	414	44452	46267	7.5	6.9
158	PB000800.03.0		Erythrocyte membrane-associated antigen	X	X	X			7.4		7		21		1.3		1		2		7.6		8		16														1469		168259		6.8
159	PB001210.00.0	PY04190	Proteasome subunit alpha, putative	X	X	X			24.8	26.9	6	6	22	22	7.1	7.7	1	1	1	1	27.3	29.6	6	6	19	19													282	260	32226	29619	5.5	5.4
160	PB000007.00.0	PY02680	RNA-binding protein, putative	X	X	X			41.5	17	13	8	27	14	16	5.2	2	1	2	1	33.1	11.5	7	4	16	12													287	330	32750	37823	9	8
161	PB000238.00.0	PY04861	60S ribosomal protein L34-a, putative	X	X	X			4.9	4.9	1	1	2	2	4.3	4.3	1	1	1	1	9.3	9.1	3	3	12	12													162	164	18699	18884	10.5	10.5
162	PB001264.00.0	PY00093	Eukaryotic translation initiation factor 2 alpha subunit, putative	X	X	X			35.3	31.9	16	15	35	34	4.3	4.3	1	1	1	1	24.2	24.2	9	9	20	20													326	326	37376	37420	5.4	5.4
163	PB000222.02.0	PY02497	Protein transport protein, putative Sec23 homologue	X	X	X			10.3	3.4	7	2	17	4	5.9	6.7	3	3	3	3	3.3		2		3														758	676	86034	76466	6.5	6.3
164	PB000490.02.0	PY05422	Fe-superoxide dismutase, putative	X	X	X			44.4	44.4	9	9	67	67	19.2	19.2	8	8	71	71	40.9	38.4	16	15	104	103													198	198	22568	22554	7.2	7.2
165	PB000057.03.0	PY02224	RNA helicase, putative	X	X	X			12.5	11.8	14	14	42	42	6.4	6.1	5	5	7	7	27	25.9	20	20	42	42													855	908	97909	104223	9	8.8
166	PB000782.00.0	PY05420	Vacuolar proton-translocating ATPase subunit A, putative	X	X	X			4.4	1.7	2	1	4	3	2.1	2.1	1	1	2	2	1.7	1.7	1	1	1	1													953	947	111080	110449	6.4	6.3
167	PB000878.02.0		Conserved hypothetical protein	X	X	X			43.9		7		90		29		3		5		50.5		8		122														107		11991		9.5
168	PB001076.01.0	PY02091	Eukaryotic translation initiation factor 2, beta, putative	X	X	X			20	19	5	5	15	15	10	4.8	2	1	3	2	36.4	25.5	9	7	27	22													220	231	24976	26403	9.3	9
169	PB001167.00.0	PY02643	26s proteasome subunit p55, putative	X	X	X			8.8	12.8	3	4	5	6	6.4	6.4	1	1	12	12	7.7	4.9	2	1	7	2													467	467	55310	55249	6.3	6.4
170	PB000632.03.0	PY02252	Deoxyribose-phosphate aldolase, putative	X	X	X			11.5	6.5	3	2	14	2	15.7	10.7	3	2	6	4	43.7	15.6	18	4	176	25													261	262	29129	29193	7.9	7.6
171	PB001000.01.0	PY07174	Heat shock protein DnaJ homologue Pfj2, putative	X	X	X			15.4	8.9	9	5	48	14	9.3	3.8	4	3	12	8	9.8	5.6	3	2	8	4													551	553	63211	63523	9	9.1
172	PB000982.00.0	PY00781	Peptidyl-prolyl cis-trans isomerase, putative	X	X	X			49.5	48.4	12	12	75	75	43.6	42.7	9	9	25	25	65.4	64.1	11	11	62	62													188	192	20724	21209	8.7	9
173	PB000857.01.0	PY04253	GTP-binding nuclear protein ran/tc4, putative	X	X	X			47.2	41.6	20	20	223	223	19.2	16.9	4	4	15	15	42.1	37	19	19	93	93													214	243	24886	28208	8	8.2
174	PB001080.03.0		Translation elongation factor EF-1, subunit alpha, putative	X	X	X			12.5		6		29		15.8		4		17		25.4		9		27														456		51162		5.3
175	PB001300.00.0	PY06957	Threonine -- tRNA ligase, putative	X	X	X			12.2	4.4	9	5	22	14	3.1	2.6	2	2	2	2	14.4	1.8	8	2	14	3													773	930	89840	108803	7.5	8.9
176	PB000970.00.0	PY06925	Hypothetical protein	X	X	X			42.5		10		30		23.3		3		6		25		2		3														120	283	14214	32786	6	4.7
177	PB000512.03.0	PY00657	26S protease subunit regulatory subunit 6a, putative	X	X	X			45.4	39.8	16	16	61	61	7.9	6.7	4	4	6	6	41.4	41.3	14	17	73	94													379	450	42890	50785	5	5.1
178	PB001037.03.0		T-complex protein 1, alpha subunit, putative	X	X	X			33.4		21		56		6.6		7		8		45.9		28		70														542		60037		6.8
179	PB001586.02.0	PY01228	Conserved hypothetical protein	X	X	X			11.8	8.7	10	7	29	17	3.6		3		9		13.4	8.3	12	7	28	8													1009	1013	117390	117765	8.8	8.6
180	PB300674.00.0		Ribosomal protein, putative	X	X	X			28.7		9		41		12.6		2		9		28.7		6		28														143		16483		10.9
181	PB000999.00.0		Ribosomal protein, 40S subunit, putative	X	X	X			50		6		22		15.9		3		6		28		3		8														82		9191		8.5
182	PB000159.03.0		Dynamin-like protein, putative	X	X	X			26.6		17		34		8.2		7		25		27.6		18		42														793		90994		8
183	PB001195.02.0	PY01587	Ribosomal protein L6 homologue, putative	X	X	X			56.7	37.2	13	11	110	103	41.1	17.6	6	4	6	4	42.2	23.4	5	4	7	5													180	188	20548	21548	9.9	10
184	PB000183.00.0	PY00920	Phosphoribosylpyrophosphate synthetase, putative	X	X	X			32.2	33.5	19	19	67	67	13.3	13.8	4	4	6	6	24.7	25.7	9	9	17	17													429	412	48159	46168	9.4	9.3
185	PB001452.02.0	PY04957	Proteasome subunit beta type 7 precursor, putative	X	X	X			4.4		3		39		4.4		2		8		29.6	25.2	7	5	10	8													270	270	29811	29809	8	8
186	PB000231.01.0	PY02891	Glutamate--tRNA ligase, putative	X	X	X			16.5	7	14	5	61	26	4.3	3.9	5	5	6	6	13.9	8.2	10	8	17	16													720	804	84356	94437	8.4	8.7
187	PB001583.02.0	PY00115	Lysine--tRNA ligase, putative	X	X	X			43.2	19	26	14	96	67	20.2	14.2	10	8	17	15	25.8	14.7	13	9	24	13													516	579	59742	67228	6.6	7
188	PB000862.03.0	PY04528	RNA binding protein, putative	X	X	X			32.1	34.9	7	10	38	83	19.5		4		9		20.8	25.8	4	6	4	8													318	387	35798	43325	8.4	5.4
189	PB001372.02.0	PY01094	Vesicle transport protein Sec24, putative	X	X	X			16.3	9.4	18	13	148	134	15.9	10.4	9	7	49	26	5.6	3.5	2	1	8	1													963	963	109151	108637	6.8	6.9
190	PB000709.01.0	PY03671	Ribonucleotide reductase small subunit	X	X	X			39.2	18.6	6	7	22	27	27.8	10.6	2	6	5	14	27.8	8	2	3	3	5													158	349	18267	40442	5.6	5.9
191	PB000298.03.0	PY06899	plasmepsin IV, putative	X	X	X			52.9	10.4	68	10	403	70	45.3	2.6	28	1	125	7	43.6	8.6	25	6	211	39													450	463	50483	52435	5.7	6
192	PB000779.00.0	PY00622	Rhoptry-associated protein 1 (RAP1)	X	X	X			50.6	3.1	35	3	235	22	3		1		4		6		2		2														435	608	51292	70890	9.1	8.2
193	PB000776.00.0	PY04028	Eukaryotic translation initiation factor 2 gamma subunit, putative	X	X	X			43.7	37.6	19	17	69	65	14.6	14.6	5	5	5	5	35.1	32	14	13	55	48													465	465	51263	51295	7.9	7.9
194	PB000761.03.0	PY07431	Ribosomal protein L10, putative	X	X	X			28.3	28.3	9	9	10	10	13.7	13.7	1	1	1	1	28.3	28.3	5	5	11	11													219	219	25246	25232	10	10
195	PB001317.02.0	PY01204	Glutathione reductase, putative	X	X	X			22.9	21.1	8	8	13	13	7.4	3.9	2	1	5	3	28	22.8	8	7	12	9													497	540	56514	61593	8.4	8.6
196	PB000126.01.0	PY06460	Ribosomal protein L7a, putative	X	X	X			23.3	22.6	6	12	19	107	13.3	8.8	2	2	2	2	12.2	20.4	3	13	17	81													180	318	21062	37665	9.9	10.1
197	PB001001.03.0		Ribosomal protein L21e, putative	X	X	X			29.2		8		16		13		2		2		25.5		8		24														161		18713		10.2
198	PB301388.00.0		Proliferation-associated protein 2g4, putative	X	X	X			39.7		7		14		16.4		2		7		23.3		8		8														146		17004		9.5
199	PB000909.03.0	PY03138	Conserved hypothetical protein	X	X	X			25.8	22.5	15	14	68	67	3.4	3.4	2	2	2	2	25.2	22	16	15	76	72													559	559	65644	65594	7.8	7.8
200	PB001040.00.0	PY02476	Conserved hypothetical protein	X	X	X			47.1	42.2	16	13	123	84	4.8	4.7	2	2	9	9	48.1	38.4	16	13	65	54													420	424	47905	48507	7.5	7.5
201	PB300820.00.0		Triose-phosphate isomerase	X	X	X			50		19		150		39.5		14		117		57.7		28		126														248		27843		7.4
202	PB001028.00.0	PY02994	Methionine -- tRNA ligase, putative	X	X	X			7.7	2.7	2	1	4	2	13.4	4.2	3	1	9	1	19.9	7.9	6	3	15	8													402	403	46075	46385	7.1	6.5
203	PB000433.03.0	PY01902	Helicase, truncated, putative	X	X	X			20	9.8	7	3	23	13	5.7	5.6	2	2	5	5	8.1	8	2	2	3	3													335	338	37716	37959	9.2	9.1
204	PB000628.00.0	PY00855	Peptidase, putative	X	X	X			30.3	10.3	27	6	83	29	3.8		4		4		22.5	7.8	12	4	24	5													756	803	87627	93280	7	7.2
205	PB000629.00.0	PY00858	6-phosphogluconate dehydrogenase, decarboxylating, putative	X	X	X			17.4	12.1	7	6	24	23	8.8	2.1	2	1	9	1	17.8	17.6	6	6	42	42													466	472	52696	53466	8.1	7.5
206	PB000751.01.0	PY00248	26S proteasome subunit, putative	X	X	X			15	8.6	12	8	43	34	4.1	0.9	3	1	3	1	5.9	1.5	5	1	29	18													1177	1232	133340	139176	5.9	5.5
207	PB000126.03.0	PY04360	RNA helicase-1, putative	X	X	X			61.6	54.6	30	30	173	173	18.8	16.7	8	8	19	19	49.6	46.3	27	29	147	153													393	443	44751	50849	6	6.8
208	PB000867.01.0	PY00267	Proteosome subunit alpha type 1, putative	X	X	X			30.8	8.6	14	3	40	3	10.3		2		6		33.6	13.5	8	2	29	5													253	245	28895	27846	6.5	7.7
209	PB000675.00.0	PY05776	Calcium-transporting ATPase, putative	X	X	X			3	1.2	3	1	4	3	1.3	1.2	2	2	3	3	3.7	5.8	4	5	9	10													1109	1136	126234	129174	7.6	8.2
210	PB000892.02.0	PY02400	Chromatin assembly factor 1 protein WD40 domain, putative	X	X	X			57	39.2	20	15	133	122	33.4	32.1	20	19	140	139	59.9	38.3	17	11	76	59													446	446	50532	50705	5	5.1
211	PB001573.02.0	PY01123	Proteasome 26S regulatory subunit, putative	X	X	X			13.6	10.1	9	8	29	28	6.9	6.8	3	3	3	3	11.6	8.4	7	5	17	13													984	1000	109634	111664	6.4	6.3
212	PB000584.03.0	PY05639	Asparagine -- tRNA ligase, putative	X	X	X			29.2	19.6	18	12	62	42	4.4	4.3	2	2	4	4	26.6	12.5	14	9	27	21													572	576	66195	66577	6.9	6.8
213	PB300816.00.0		Heat shock 40 kDa protein, putative	X	X	X			26.2		7		13		4.5		2		2		13.6		2		10														332		37933		8.8
214	PB000191.00.0	PY03932	T-complex protein 1, putative	X	X	X			17.1	5.8	9	5	24	11	9.7	5.8	7	4	34	6	33.3	12.6	16	7	53	21													525	621	58817	70023	6.8	7.8
215	PB000354.02.0		T-complex protein beta subunit, putative	X	X	X			50.6		21		173		11.9		6		11		56.8		33		162														530		58746		6.4
216	PB001345.02.0	PY04951	40S ribosomal protein S15A, putative	X	X	X			51.5	51.5	9	9	60	60	23.1	23.1	2	2	8	8	52.3	52.3	10	10	16	16													130	130	14928	14928	10	10
217	PB000603.01.0	PY01870	ATP-dependent RNA helicase, putative	X	X	X			22.1	13.2	5	4	6	5	16.2	10.9	5	5	11	11	26.5	25.6	12	17	109	185													339	477	38550	54669	8.5	8.4
218	PB001096.02.0	PY00436	Histone H2A variant, putative	X	X	X			43	41.8	20	18	60	55	18.4	20.6	2	2	30	30	24.7	27.7	6	6	13	13													158	141	16494	15251	10.6	10.4
219	PB001177.02.0	PY05102	Vacuolar ATP synthase subunit b, putative	X	X	X			32.9	23.5	14	11	90	83	13.6	11.1	6	5	31	30	37.1	32.8	13	12	42	40													493	494	55701	55774	5.7	5.8
220	PB000913.01.0	PY04896	Histamine-releasing factor, putative	X	X	X			46.8	31.6	7	5	39	37	24.6	18.1	5	4	11	10	29.2	14.6	5	4	16	14													171	171	19874	19901	4.8	4.7
221	PB000367.01.0	PY03995	Myo-inositol 1-phosphate synthase, putative	X	X	X			36.4	9.5	12	4	48	20	4.5	5.1	1	2	1	2	27.8	8.5	7	5	18	17													335	603	38002	69171	5.1	7.7
222	PB001111.01.0	PY04347	Splicing factor, putative	X	X	X			19.2	17.8	8	8	72	72	11.5	13.6	2	4	2	4	15	13.9	7	7	37	37													287	309	33031	35525	11.3	10.8
223	PB000989.01.0	PY00245	Multidrug resistance protein, putative	X	X	X			6	4.3	8	6	17	10	3.5		2		5		5.6	3.9	5	3	9	7													1417	1421	160735	161376	8.8	8.6
224	PB000187.03.0	PY01239	Long-chain fatty acid CoA ligase, putative	X	X	X			25.3	7	25	5	91	18	6.6		5		72		15.6	4.3	8	2	19	6													667	674	76133	76431	8.5	8
225	PB000015.00.0	PY01281	Eukaryotic translation initiation factor 3, subunit 6, putative	X	X	X			2.6	2.5	1	1	4	4	6.8	6.5	3	3	16	16	6.4	2.8	2	1	3	1													500	527	59568	62576	7.7	7.2
226	PB000785.02.0	PY00067	Replication factor A-related protein, putative	X	X	X			11.2	11.1	4	4	6	6	2.5	2.5	1	1	2	2	5.6	1.8	3	2	13	11													481	487	55963	56621	8.2	7.6
227	PB300665.00.0		Acid phosphatase, putative	X	X	X			10.4		3		6		11.1		3		3		6.3		4		8														395		44307		8.1
228	PB000359.01.0	PY02659	Conserved hypothetical protein	X	X	X			32.6	25.8	17	15	58	55	28.1	23.5	6	5	44	41	22	9.9	9	6	20	14													313	302	36057	34663	6.8	6.5
229	PB000440.00.0	PY03601	Inosine-5'-monophosphate dehydrogenase, putative	X	X	X			31.6	25.8	10	8	40	36	7.3	7.3	2	2	4	4	34.3	26.4	19	15	122	101													507	507	55898	55960	8.1	7.8
230	PB000110.02.0	PY00763	Conserved hypothetical protein	X	X	X			63.4	51.4	21	20	81	66	43.5	43.7	17	19	48	52	46.8	36	11	9	29	26													186	222	21371	25161	5	4.9
231	PB000725.01.0		Aminopeptidase, putative	X	X	X			11.1		3		4		10.1		3		3		21.5		4		4														288		33059		7.3
232	PB000465.03.0	PY00983	Eukaryotic initiation factor 5a, putative	X	X	X			51.6	51.6	10	10	125	125	18.6	18.6	4	4	6	6	43.5	43.5	13	13	55	55													161	161	17554	17554	5.7	5.7
233	PB000315.01.0	PY01764	Conserved hypothetical protein	X	X	X			31.1	27	11	10	67	66	36.3	33	12	11	54	53	34.8	34.5	16	16	76	76													328	330	38550	38677	4.9	4.9
234	PB000726.03.0	PY04668	DNA replication licensing factor MCM5, putative	X	X	X			4.4	4.3	2	2	2	2	5.9	5.8	2	2	4	4	7.2	7.2	5	5	10	10													734	736	82817	83053	7.3	7.6
235	PB001198.02.0		Bi-functional aminoacyl-tRNA synthetase, putative	X	X	X			21.3		6		20		2.2		1		1		21.9		4		8														324		37320		8.2
236	PB000878.03.0	PY03451	cAMP-dependent protein kinase regulatory subunit, putative	X	X	X			1.9	1.9	1	1	4	4	5.1		2		5		3	3.2	1	1	3	3													429	411	48880	46895	5.4	6
237	PB001286.00.0	PY05398	Polyadenylate-binding protein, putative	X	X	X			36.2	21.7	22	16	139	105	9	6.5	6	5	10	9	42	30.8	36	26	138	106													833	859	93216	96419	8.9	8.8
238	PB000204.03.0	PY01879	Ubiquitin-activating enzyme e1, putative	X	X	X			16.8	6	13	5	58	10	12.2	3.7	11	4	67	25	21	6.6	17	6	70	25													1031	1176	118771	136644	5.8	6.6
239	PB001056.01.0	PY03531	HAD_hydrolase (subtelomeric gene family)	X	X	X			43	42.4	7	7	34	34	13.4	13.2	5	5	7	7	48.9	43.8	13	12	38	35													284	288	32340	32800	7.2	7.5
240	PB000372.03.0	PY05452	Macrophage migration inhibitory factor (MIF) homolog, putative	X	X	X			75.9	13.7	14	2	274	4	42.2	5	5	1	39	2	65.5	13.7	13	3	60	9													116	139	12935	16077	7.8	9.5
241	PB000894.02.0	PY00962	Serine hydroxymethyltransferase, putative	X	X	X			37.7	17.3	14	8	30	23	26.4	9	10	4	70	16	54.8	30.5	23	14	58	33													440	446	49496	49903	8.4	8.3
242	PB001116.03.0		Long-chain-fatty-acid--CoA ligase, putative	X	X	X			12.8		11		30		5.4		3		20		7.5		4		4														755		87132		8
243	PB000303.03.0		40S ribosomal protein S17, putative	X	X	X			48.9		9		67		16.1		2		11		56.9		14		52														137		16075		10.3
244	PB000300.03.0	PY04102	RabGDI protein, putative	X	X	X			24.9	20.3	9	8	39	38	26.5	18.8	6	5	15	14	27.1	23.9	10	9	37	31													442	448	50559	51569	7.2	6.9
245	PB000249.02.0	PY06561	Ribonuclease H1 large subunit, putative	X	X	X			4.9	4.6	1	1	10	10	4.9	4.6	2	2	2	2	7.3		1		2														288	307	33284	35506	8.1	8
246	PB000600.00.0	PY03298	Calmodulin-domain protein kinase 4 (CDPK4)	X	X	X			4	4	1	5	1	5	19.5	19.5	13	13	34	34	12.3	12.3	7	7	24	24													528	528	60590	60587	7.2	7
247	PB001002.01.0	PY05049	Succinyl-CoA synthetase alpha subunit, putative	X	X	X			10.9	9.7	2	2	14	14	14	12.4	4	4	8	8	43.3	20.3	12	7	51	38													293	330	31608	35978	8	8.5
248	PB000330.03.0	PY06980	Protein disulfide isomerase related protein, putative	X	X	X			34.3	26.7	13	11	29	25	6.4	6.2	3	3	10	10	27	15.8	13	9	37	30													423	438	49214	51433	8.9	9.2
249	PB000844.03.0	PY00206	Phosphoenolpyruvate carboxylase, putative	X	X	X			7.7	2.7	6	2	17	2	7.5	3.8	4	2	8	3	8.2	3.1	6	3	9	5													1119	1146	130032	133449	8.1	6.9
250	PB000006.01.0	PY04255	Replication factor C3, putative	X	X	X			9.5	4.7	3	1	11	9	12.6	6.1	3	2	4	3	12.9		2		2														325	344	37160	39278	6.8	6.8
251	PB000374.02.0	PY06176	Beta3 proteasome subunit, putative	X	X	X			23	14.7	3	2	5	4	6.9	6.9	1	1	1	1	46.1	37.7	5	4	16	15													204	204	23095	23120	5.1	5.1
252	PB001069.03.0		Hypothetical protein	X	X	X			11.6		3		9		5.2		1		15		8.2		3		6														440		50853		9.2
253	PB000857.02.0	PY04859	Translation initiation factor E4, putative	X	X	X			11.9	4	5	1	20	2	11.9	6.8	4	2	13	2	18.9	12.7	4	3	6	5													227	251	26906	30131	8.3	8.3
254	PB001631.02.0	PY05126	Conserved hypothetical protein	X	X	X			1.9	1.9	1	1	3	3	1.9	1.9	1	1	2	2	11.4	1.9	4	1	6	1													516	520	60478	60266	6.6	6.4
255	PB000990.01.0	PY00244	Mitochondrial processing peptidase alpha subunit, putative	X	X	X			7.5	7.5	5	5	14	14	7.7	5.4	3	2	4	3	15.4	15.4	5	5	21	21													534	534	61264	61251	8.6	8.8
256	PB001114.01.0	PY00183	Ubiquitin-like protein, putative	X	X	X			5.7		5		12		3.1		2		3		3.2	2.5	3	2	8	3													1368	1326	159633	153068	8.8	8.8
257	PB001664.02.0	PY01832	Organelle processing peptidase, putative	X	X	X			13.8	3.3	6	1	16	2	4.5	4.4	2	2	4	4	40	23.8	12	7	20	12													463	479	53178	55005	6.1	6.7
258	PB001200.02.0	PY02016	Dynein light chain 1, putative	X	X	X			12.9	12.9	1	1	4	4	12.9	12.9	3	3	7	7	12.9	12.9	1	1	3	3													93	93	10774	10774	8	8
259	PB000349.00.0	PY03171	Clustered-asparagine-rich protein	X	X	X			16.3	9.5	4	6	7	35	8.5	9.3	2	4	2	4	6.8	4.6	2	2	3	3													295	432	33984	49913	9	8.5
260	PB001176.00.0	PY03411	DNA replication licensing factor MCM4, putative	X	X	X			4.6	2.8	3	2	4	3	7.6	5.8	5	4	6	5	5.8	5.8	5	5	7	7													943	944	107346	107438	6.6	6.6
261	PB001120.02.0	PY00319	Aconitase/IRP-like protein	X	X	X			6.7	4.4	4	3	6	4	4.5		2		21		12.3	9.5	9	5	61	26													906	914	102018	102741	8.1	8.3
262	PB001163.00.0	PY06882	Vesicle-associated membrane protein, putative	X	X	X			17.2	17.1	5	5	11	11	15	15	7	7	17	17	20.2	20.1	3	3	6	6													233	234	26789	26916	8.2	8.2
263	PB001445.02.0	PY03442	26S proteasome regulatory subunit, putative	X	X	X			7.5	11.7	1	1	5	5	7.5	11.7	2	2	7	7	22.6		7		12														319	206	36840	24319	7	9.7
264	PB001545.02.0	PY02747	Thioredoxin peroxidase, putative	X	X	X			18	8.8	2	1	4	3	21.8	27	2	3	2	3	53.4	39.1	10	9	30	27													206	215	23732	24695	8.6	8.8
265	PB000872.02.0	PY00808	Tubulin gamma chain, putative	X	X	X			3.3	3.3	1	1	1	1	17	17	5	5	14	14	4.6	4.6	1	1	7	7													452	452	51610	51610	6.5	6.5
266	PB000434.02.0	PY06431	Vacuolar protein sorting 29, putative	X	X	X			25.4	25.1	3	3	12	12	12.2	27.7	2	3	11	12	30.7	30.4	4	4	7	7													189	191	21342	21569	6	6
267	PB001285.00.0	PY01815	Conserved hypothetical protein	X	X	X			29.6	23.1	14	11	38	35	8.6	7.9	5	5	11	11	21	16.8	11	10	41	40													467	507	53926	58960	9.2	9.1
268	PB000472.01.0		DEAD-box RNA helicase, putative	X	X	X			3.9		2		2		1.9		1		1		2.2		1		3														646		73836		5.5
269	PB000795.02.0	PY05837	Translation initiation factor IF-2, putative	X	X	X			14.7	9.9	7	6	9	8	2	1.6	1	1	6	6	5	4.1	2	2	3	3													753	938	85639	107351	7.9	8.3
270	PB000872.00.0	PY00565	ATP-dependent ClpB protease	X	X	X			6.7	6.3	4	4	6	6	5.3	2.4	2	1	4	3	8.4	7.9	6	6	13	13													983	1048	112078	119679	8.4	8.7
271	PB000594.03.0	PY00458	Hypothetical protein	X	X	X			15.2	10.1	8	9	42	45	9.2	5.1	5	5	31	31	22.3	9.5	8	8	57	57													381	683	44564	80247	4.9	5.7
272	PB000282.03.0	PY04193	Conserved hypothetical protein	X	X	X			22.8		5		6		3.4		1		1		18.5		6		16														417	461	47429	52336	4.8	5
273	PB000638.03.0	PY05417	U5 small nuclear ribonuclear protein, putative	X	X	X			18.8	7.8	11	12	23	26	3.4	1.3	1	1	5	5	11.1	4.3	4	4	7	7													469	1205	54074	139402	5.9	5.2
274	PB000924.03.0		QF122 antigen, putative	X	X	X			25.9		23		90		5.8		4		4		30.2		27		67														914		105164		9.3
275	PB000670.02.0	PY01939	Casein kinase II beta chain, putative	X	X	X			13.6	5.3	4	1	8	1	11.2		1		10		14		3		7														242	243	27907	27988	8.6	8.6
276	PB000524.01.0	PY05217	Heat shock protein 90, putative	X	X	X			15.6	6.7	7	5	36	34	4.4	3.3	3	3	5	5	12.9	8.7	7	6	38	13													641	852	73812	96740	6	5.7
277	PB000291.00.0	PY04781	Carbamoyl phosphate synthetase, putative	X	X	X			12.3	10	22	10	27	15	3.2		5		6		5.9	3.8	8	3	16	7													2151	1277	247418	147288	7.4	7.1
278	PB000730.02.0	PY02301	Hypothetical protein	X	X	X			21.1	7.8	13	9	26	18	3.6	2.2	1	1	2	2	9.4		3		3														521	870	59368	97949	4.8	4.5
279	PB000838.02.0	PY04293	Dihydroorotase, putative	X	X	X			8.5	8.3	3	3	9	9	5.1	5	1	1	1	1	9.6	9.4	3	3	3	3													355	361	40990	41782	7	6.8
280	PB000190.00.0	PY03930	Sec31p homologue	X	X	X			11.4	4.8	10	5	24	10	3.7	0.9	4	1	5	1	6.2	3.5	7	4	18	8													1377	1249	155444	141109	6.4	6.2
281	PB001089.02.0	PY00916	Eukaryotic translation initiation factor 3 subunit 8, putative	X	X	X			16.7	11.9	14	11	28	20	2		1		4		9.2	7.3	6	5	14	11													921	924	108420	108805	6	5.6
282	PB000926.02.0	PY04829	Calcyclin binding protein, putative	X	X	X			14.4	4.8	3	1	15	5	9.7		1		1		31.4	17.6	8	4	19	6													236	227	27953	26838	8.9	8.8
283	PB000032.01.0	PY04338	Hypothetical protein	X	X	X				1.7		1		1	3.5	6.5	2	3	4	6	4.9	2.5	3	3	4	44													857	752	100230	87236	6.3	5.3
284	PB001146.01.0	PY00007	Asparagine-rich antigen	X	X	X			5.6	4.4	3	3	4	4	7.6	1.7	4	1	5	1	1	0.7	1	1	1	1													1050	1345	118226	150718	6.8	6.4
285	PB000693.01.0	PY06050	PbGCN20	X	X	X			7.2	2.6	2	1	4	3	8.2	4.5	2	2	2	2	4.7	2.6	1	1	2	2													429	773	49859	90116	7	7.3
286	PB000088.03.0	PY05916	Multiprotein bridging factor type 1, putative	X	X	X			22.1	22.1	4	4	8	8	14.7	14.7	2	2	2	2	22.1	22.1	4	4	7	7													136	136	15626	15670	9.8	10
287	PB000557.03.0	PY01733	Conserved hypothetical protein	X	X	X			30.5	11.4	10	4	18	8	13.6	3.1	3	1	4	2	10.4	4.8	3	2	11	6													469	546	54704	64034	9.6	9.5
288	PB001331.02.0	PY05430	Cytochrome c, putative	X	X	X			17.7	17.2	2	2	20	20	17.7	17.2	2	2	2	2	17.7	17.2	2	2	31	31													113	116	12679	13051	9.3	9.3
289	PB000756.01.0	PY04142	Ribosomal protein S28e, putative	X	X	X			46.3	46.3	5	5	7	7	17.9	17.9	1	1	2	2	35.8	35.8	5	5	38	38													67	67	7510	7510	10.9	10.9
290	PB000833.01.0	PY02344	Conserved hypothetical protein	X	X	X			4.8		2		9		8.6	2.6	2	1	2	1	10		2		3														499	499	56677	56825	7.4	7.6
291	PB000038.00.0	PY03187	DNA-directed RNA polymerase II, putative	X	X	X			5.4	4.5	11	10	25	23	1.9	1	2	1	2	1	3.3	3.3	7	7	11	11													2281	2312	257721	261416	6	5.8
292	PB000320.02.0	PY04116	Hepatocellular carcinoma-associated antigen 56A, putative	X	X	X			1.6	1.6	1	1	1	1	2.7	2.5	1	1	2	2	4.8	2.5	2	1	6	5													788	838	91333	96811	8.3	7.9
293	PB000468.02.0	PY07150	Eukaryotic translation initiation factor 5, putative	X	X	X			5	5.1	2	2	25	25	10.1	3.7	2	1	9	8	6.2	2.9	4	3	21	18													515	514	58939	58854	5.8	5.8
294	PB001200.00.0	PY00615	Conserved hypothetical protein	X	X	X			2.3		3		11		2.3		4		6		10.3		5		8														816	404	94009	46658	9.1	9.2
295	PB001025.01.0	PY04638	4-methyl-5(B-hydroxyethyl)-thiazol monophosphate biosynthesis enzyme, putative	X	X	X			56	41.8	16	14	116	107	22	12.7	5	4	6	5	49.5	40.2	12	11	53	51													182	189	19965	20644	6.1	7
296	PB000003.03.0	PY00733	Glyoxalase I, putative	X	X	X			9.9	9.6	2	2	6	6	9.9	9.6	2	2	3	3	26.1	25.5	9	9	26	26													345	353	40910	41913	6.5	6.5
297	PB000939.00.0	PY04443	Importin beta, putative	X	X	X			1.1	3	1	2	3	5	5.3	6.8	2	3	2	9		1.9		1		4													805	877	92121	100495	5	4.9
298	PB000529.03.0	PY00943	Ribosomal protein S20e, putative	X	X	X			28.8	28.8	5	5	21	21	11	11	3	3	5	5	31.4	31.4	6	6	22	22													118	118	13513	13513	9.6	9.6
299	PB001420.02.0	PY03150	HAD_hydrolase (subtelomeric gene family)	X	X	X			36.1	17.2	11	5	71	49	6.7	6.4	2	2	2	2	33	6.4	8	2	31	11													285	296	32289	33597	7.3	6.1
300	PB000482.00.0	PY03706	Histidine -- tRNA ligase, putative	X	X	X			6.2	5.4	4	5	16	17	2.2	1.5	1	1	2	2	2.5	1.6	1	1	1	1													681	1031	79897	120141	7.3	7.6
301	PB300281.00.0		Ribosomal protein L27, putative	X	X	X			24.8		5		18		8.5		1		1		39.3		8		28														117		13498		10.5
302	PB001017.01.0	PY07268	Valine - tRNA ligase, putative	X	X	X			6.5	10.7	5	1	8	3	2		2		3		5.6	10.7	5	2	8	4													1044	214	122348	24905	7.9	8.1
303	PB000674.02.0	PY01533	DNA ligase 1, putative	X	X	X			2.1	2.3	1	1	1	1	12	8.7	6	4	21	17	10.1	11	5	5	14	14													897	826	102547	93736	8.1	5.9
304	PB001043.03.0		Proliferating cell nuclear antigen, putative	X	X	X			5.3		2		3		9.1		4		4		21.6		4		12														264		30318		5.1
305	PB000763.02.0	PY01300	4-nitrophenylphosphatase, putative	X	X	X			5.6		1		2		5.6		1		1		5.6		1		4														322	322	36775	36797	7.7	7.6
306	PB001252.02.0	PY03111	Transketolase, putative	X	X	X			33.8	21.8	16	14	56	67	11.7	7	6	4	8	5	30.1	26.7	14	17	37	47													562	670	62830	75506	6.6	6.9
307	PB000459.03.0	PY02707	Acetyl-CoA synthetase, putative	X	X	X			17.7	11.1	18	12	55	38	5	3.7	4	3	5	4	4.3	4.3	4	4	8	8													945	951	107171	107735	7.9	7.9
308	PB000709.02.0	PY03295	Seryl-tRNA synthetase, putative	X	X	X			15.9	11.6	6	5	47	41	6.7	4.9	2	2	8	8	26.2	15.2	10	8	28	27													390	534	45119	61642	8.3	6.7
309	PB000600.02.0	PY04285	1-cys peroxidoxin, putative	X	X	X			19.5	13.2	2	1	22	21	13.2	13.2	1	1	2	2	22.7	13.2	3	1	9	4													220	220	25394	25293	6.7	7
310	PB001303.00.0		Hypoxanthine phosphoribosyltransferase, putative	X	X	X			74.7		42		886		25.3		8		21		54.2		18		229														225		25827		6.7
311	PB000253.01.0	PY03479	GMP synthetase, putative	X	X	X			20.8	15.4	9	8	11	10	11.4	11.4	6	6	7	7	26.8	24.3	13	12	32	29													544	544	62691	62626	7	7
312	PB000446.01.0	PY04572	ADP-ribosylation factor, putative	X	X	X			16.5	16.6	2	2	39	39	14.3	14.4	2	2	4	4	25.8	26	5	5	25	25													182	181	20933	20862	6.2	6.2
313	PB000705.02.0	PY03894	Methionine -- tRNA ligase, putative	X	X	X			12.9	2.2	13	2	63	10	1.6		1		1		9.2	2.3	7	2	34	12													884	882	103180	103107	7.9	7.1
314	PB000240.03.0	PY04045	Conserved hypothetical protein	X	X	X			39.6	25.7	13	10	64	41	14.7	5.8	3	2	6	4	37.2	22.8	11	6	50	27													374	377	41204	41456	4.8	4.8
315	PB300230.00.0		NADP-specific glutamate dehydrogenase, putative	X	X	X			37.9		17		43		14.7		10		14		14.2		4		9														409		45984		8
316	PB000249.00.0	PY01644	DNA replication licensing factor MCM2, putative	X	X	X			2.7	2.7	2	2	3	3	4.8	4.7	3	3	4	4	3.9	3.9	3	3	8	8													968	973	111007	111512	5.8	5.7
317	PB301263.00.0		Glutathione s-transferase, putative	X	X	X			19.2		2		6		19.2		2		4		19.2		2		30														130		15172		5.6
318	PB001005.02.0	PY00618	Glucose-6-phosphate isomerase, putative	X	X	X			28.8	18.3	17	14	52	35	20.7	14.5	8	5	128	38	28.2	13.3	17	9	74	27													507	586	58519	67890	7.2	7.4
319	PB001267.00.0	PY03473	Ribonucleoside-diphosphate reductase, large subunit, putative	X	X	X			3.2	3.2	2	2	6	6	28.6	23.6	24	20	58	54	18.4	16.8	15	14	34	32													847	847	97052	97124	7.3	7.2
320	PB000863.03.0	PY01898	Leucine aminopeptidase, putative	X	X	X			27.3	11.1	19	9	59	16	16.2	2.8	8	2	13	3	26	12.6	14	7	50	17													554	641	61881	72746	8.3	8.7
321	PB000121.00.0	PY04186	Hypothetical protein	X	X	X			9.6	8.5	3	3	3	3	7.4	5.6	4	4	8	8	16.3	13.7	6	6	9	11													448	591	53528	70906	5	4.9
322	PB000521.01.0	PY02906	Asparagine synthetase, putative	X	X	X			25	8.5	22	6	152	59	13.6	3.8	5	2	5	2	17.1	4.9	9	4	37	4													545	574	62295	65385	6.8	6.8
323	PB000567.03.0		Inorganic pyrophosphatase, putative	X	X	X			4		1		1		19.5		5		13		15.9		7		9														353		41931		6.7
324	PB000958.03.0		Elongation factor 1 (EF-1), putative	X	X	X			43.3		7		26		7.6		1		1		44.6		6		9														157		17659		4.6
325	PB001042.03.0		Ribosomal protein L32, putative	X	X	X			20.6		3		4		12.2		1		1		29		4		8														131		15523		10.9
326	PB000319.00.0		Glutamate--ammonia ligase (glutamine synthetase), putative	X	X	X			16.5		6		16		5.2		2		2		11.1		4		17														425		49207		7.2
327	PB001157.00.0	PY02397	Thioredoxin reductase, putative	X	X	X			6.1	1.6	4	1	7	1	8.3	3.4	4	2	18	17	33.8	12.2	12	6	50	24													542	638	59541	71021	7.1	8.6
328	PB000332.00.0	PY03212	Proteasome precursor, putative	X	X	X			35	14.5	5	3	14	9	12.2		1		1		19.4	10.9	4	2	9	4													263	275	30245	31710	7.9	7.6
329	PB001156.01.0	PY02380	Phenylalanine -- tRNA ligase, putative	X	X	X			1.8		1		2		3.3		2		3		4.9		2		2														608	372	70749	43287	6	6.3
330	PB000061.00.0	PY02375	Hypothetical protein	X	X	X			8.4		2		5		8.4		2		5		4.3	2.3	1	1	1	1													347	614	39103	69752	5.4	5.5
331	PB000586.02.0	PY03828	ADP-ribosylation factor GTPase-activating protein, putative	X	X	X			12		1		9		6.5		1		9		18.2		3		6														291		32641		6.8
332	PB000960.00.0	PY04618	Cysteine -- tRNA ligase, putative	X	X	X			12	8.8	4	3	7	6	8.2	5	3	2	6	4	29.2	24	16	13	43	35													582	579	68067	67521	7.4	6.9
333	PB000103.02.0	PY06845	Protein phosphatase 2C, putative	X	X	X			4.3	2	2	1	2	1	3.8	1.9	2	1	3	1	8.3	4.3	5	3	15	7													787	798	89123	90534	4.6	4.6
334	PB000463.01.0	PY00544	Conserved hypothetical protein	X	X	X			5.1	3	1	1	33	33		8.2		2		10		9		6		45													333	636	38576	72763	6.3	7.5
335	PB000434.00.0	PY03550	Conserved hypothetical protein	X	X	X			9.5		2		5		6.6	9.7	1	1	7	7	4.8	7	1	1	1	1													273	185	32139	21564	7.4	8.6
336	PB000664.03.0		Conserved hypothetical protein	X	X	X			3.5		1		2		2.3		1		1		3.5		1		1														346		40613		5.7
337	PB000443.01.0	PY03272	DNAJ protein, putative	X	X	X			7.5	7.5	3	3	7	7	2.4	2.4	1	1	5	5	2.2	2.2	1	1	5	5													668	667	77651	77483	6.2	6.1
338	PB000856.03.0	PY05365	Conserved hypothetical protein	X	X	X			28.8	20.7	17	12	68	48	4.9	2.2	2	1	2	1	27.8	17.8	14	9	29	14													673	681	77667	78203	5.9	6.4
339	PB000666.02.0	PY01198	Glycine -- tRNA ligase, putative	X	X	X			6.5	5.7	2	6	5	10	2.1	1.4	1	1	2	2	18	11.3	9	7	20	10													428	796	50154	93161	6.8	8.3
340	PB001663.02.0	PY00210	Arginine n-methyltransferase, putative	X	X	X			18.7		4		10		4.5		1		11		13.4		3		4														337	362	39689	42245	6.1	6.7
341	PB000182.03.0	PY06908	Calmodulin, putative	X	X	X			55.7	55.7	5	5	34	34	23.5	23.5	2	2	2	2	46.3	46.3	7	7	21	21													149	149	16935	16935	4.2	4.2
342	PB000289.00.0		26S proteasome regulatory subunit S14, putative	X	X	X			14.9		2		17		5		1		1		16.8		3		4														303		35620		5.2
343	PB000794.02.0	PY03895	Conserved hypothetical protein	X	X	X			6.4	1	6	2	14	5	3.1		2		3		1.6		1		1														1287	1396	147724	160085	6.6	7.4
344	PB000696.03.0	PY00231	Conserved hypothetical protein	X	X	X			40.5	40.5	3	3	17	17	40.5	40.5	3	3	14	14	40.5	40.5	11	11	38	38													84	84	9713	9699	8.3	7.9
345	PB000336.03.0		Ubiquitin-conjugating enzyme e2, putative	X	X	X			52.5		9		78		29.5		3		7		48.2		16		47														139		15597		5.8
346	PB001520.02.0	PY00935	Glycerol kinase, putative	X	X	X			18.4	6.2	9	3	19	4	7.4	7.4	3	3	5	5	38	18.8	13	7	39	26													500	501	56469	56567	7.2	6.9
347	PB000566.01.0		Histidine triad protein, putative	X	X	X			6.7		1		5		6.7		1		3		12.3		2		2														195		22970		6.6
348	PB000556.01.0	PY00543	Phosphoglycerate mutase, putative	X	X	X			10.1	6.3	2	1	8	7	12.1	7	2	1	3	2	10.4	9.8	2	2	58	58													298	316	34968	37444	9.4	9.5
349	PB000980.00.0	PY00783	Bergipain 2 precursor, putative (homolog of falcipain 2)	X	X	X			17.2	7.6	11	6	24	17	13.2	4.4	3	1	4	2	2.8	2.8	2	2	4	4													470	472	54735	55026	6.4	6.8
350	PB000887.00.0	PY00275	Conserved hypothetical protein	X	X	X			11.3	4.7	8	3	33	15	2.2	2.9	2	2	4	4	6.3	4.7	3	1	4	1													505	380	57537	44009	6.8	5.8
351	PB000980.01.0	PY05539	Ubiquitin activating enzyme, putative	X	X	X			1.7	1.6	1	1	1	1	3.1	2.8	1	1	1	1	8.1	5.1	3	2	5	4													582	641	67812	74457	7.7	6.6
352	PB000186.00.0	PY00919	U6 snRNA-associated sm-like protein, putative	X	X	X			33.8	33.8	2	2	2	2	20.8	20.8	1	1	1	1	24.7	24.7	1	1	1	1													77	77	8903	8919	4.8	4.8
353	PB000462.01.0	PY00546	Ubiquitin carboxyl-terminal hydrolase a, putative	X	X	X			8.8	5	4	2	6	2	2.7		1		11		12.6	3.6	7	3	26	6													863	835	99620	96504	5.7	5.5
354	PB001110.01.0	PY04344	60S ribosomal protein L12, putative	X	X	X			48.4	57.6	14	17	32	54	24.8	23	4	4	7	7	28.8	43	4	6	21	35													153	165	16740	18214	9.6	9.5
355	PB000713.01.0	PY02178	Glutaminyl-tRNA synthetase, putative	X	X	X			10	5.1	2	3	2	5	3.7	1.1	1	1	2	2	19	4.9	4	3	7	4													300	969	35453	114641	8.6	8.7
356		PY02590	26s protease regulatory subunit s10b (p44) (conserved atpase domain protein 44). [thirteen-lined ground squirrel]	X	X	X				22.1		10		45		3.6		1		1		20.1		7		16														393		44735		8.9
357		PY04385	Elongation factor Tu family, putative	X	X	X				14.8		6		29		13.3		3		16		27.6		8		30														384		43109		7.4
358		PY05142	Ribosomal protein L21e, putative	X	X	X				23		7		14		13		2		2		25.5		8		24														161		18714		10.1
359		PY01152	Ribosomal protein L32	X	X	X				20.6		3		4		12.2		1		1		20.6		3		7														131		15551		10.9
360		PY05736	Ribosomal protein L35Ae, putative	X	X	X				28.7		9		41		12.6		2		9		28.7		6		28														143		16426		10.8
361		PY02986	Heat shock 40 kDa protein, putative	X	X	X				20.4		6		9		4.7		2		2		7.2		1		2														318		36246		8.6
362		PY04403	ATP synthase subunit	X	X	X				19.1		6		11		6.5		1		1		27.2		9		14														382		44640		5.1
363		PY04261	NADP-specific glutamate dehydrogenase	X	X	X				20.9		8		26		9		9		13		8.6		3		6														536		60817		7.4
364		PY06840	Conserved hypothetical protein	X	X	X				33.7		11		93		22.6		5		15		26.5		10		88														279		32647		4.3
365	PB000885.03.0	PY01758	Proliferating cell nuclear antigen	X	X	X			26.1	25.5	10	10	42	42	18.7	18.2	6	6	19	19	37.3	36.5	16	16	90	90													268	274	29956	30599	4.9	4.9
366		PY04063	alpha-tubulin ii	X	X	X				58.9		20		64		38		18		196		70.1		35		382														445		49290		5.2
367		PY05140	arginine n-methyltransferase, putative	X	X	X				13.3		3		7		3.9		1		11		8.6		2		3														383		44589		6.2
368	PB000107.03.0	PY00293	Cysteine protease, putative (SERA family)	X	X	X			26.1	3	20	4	92	32	11	1.2	6	1	6	2	4.7	0.7	3	2	8	8													725	1223	83927	135981	5.8	5.3
369		PY03478	Phosphoglucomutase, putative	X	X	X				14.2		26		156		20.4		19		57		24.7		18		188														872		100800		7.4
370		PY06718	Proliferating cell nuclear antigen	X	X	X				5.3		2		3		9.1		4		4		21.6		4		12														264		30318		5.1
371	PB000182.02.0	PY04488	Hypothetical protein	X	X	X				10.5		2		7		7.3		1		1		7.3		1		5														313		36751		9
372	PB000763.03.0	PY03337	P. berghei polyubiquitin (PbpUB)	X	X	X			39.2	12.3	2	2	10	10	33.3	10.5	1	1	1	1	31.4	9.9	1	1	14	14													51	162	5707	19000	6.8	9.1
373	PB000023.00.0	PY00119	Proteosome subunit, putative	X	X	X			3.7		1		3		8.1	5.3	1	1	2	2	8.1		1		1														273	412	31836	48095	4.8	4.9
374		PY00427	3'-nucleotidase/nuclease	X	X	X				18.3		8		25		15.9		7		25		12.8		7		24														328		38700		6.5
375		PY05540	Hypothetical protein	X	X	X				3.9		1		2		4.2		1		1		4.2		1		2														337		40067		6.5
376		PY01800	Arginyl-tRNA synthetase, putative	X	X	X				0.9		1		2		1.8		2		2		1.1		1		2														1643		189177		6.7
377		PY00791	AMP-binding enzyme, putative	X	X	X				5.2		5		17		1.9		1		1		1.9		1		1														735		84756		8.2
378		PY06529	DEAD-box RNA helicase	X	X	X				4.1		2		2		2		1		2		2.3		1		3														615		70647		5.1
379	PB103834.00.0	PY03814	Hypothetical protein	X	X	X			5.7	2	6	1	13	1	2.3	1.7	1	1	6	6		2.8		2		3													932	1229	109582	143763	5.7	5
380		PY00514	Valyl-tRNA synthetase	X	X	X				4.8		4		5		2.2		2		3		3.7		3		4														935		109520		7.3
381		PY00417	Phenylalanyl-tRNA synthetase, putative	X	X	X				4.9		1		1		4.9		1		3		4		1		1														324		38456		9.4
382	PB105866.00.0	PY02439	Pbst-e (P. berghei subtelomeric gene family e)	X	X	X			15.7		3		4		6		2		3		4		1		1														299	313	33639	35421	4.2	4.2
383		PY00683	Nam7 protein	X	X	X				5.1		6		19		1.1		1		2		6.2		8		16														1791		205853		7
384	PB001178.00.0		Conserved hypothetical protein	X	X	X			10.4		3		6		11.1		3		3		6.3		4		8														395		44307		8.1
385	PB300419.00.0		Hypothetical protein	X	X	X			7.7		2		4		3.5		1		1		6.6		1		4														259		30698		6.6
386		PY06257	Carbamoyl phosphate synthetase II-related	X	X	X				10.5		13		23		5.7		5		6		7.3		6		12														1192		138124		6.9
387	PB000073.01.0	PY00629	Hypothetical protein	X	X	X			5.3	1.6	2	1	4	3	3.5		1		1		7.9		3		5														606	958	68792	108049	7.3	7.4
388		PY00614	Hypothetical protein	X	X	X				5.1		3		11		5.1		4		7		8.9		2		2														369		42476		8.2
389	PB102173.00.0	PY01145	Conserved hypothetical protein	X	X	X			25.1		5		44		9.5		1		2		9.5		1		1														179		20369		9.2
390	PB106275.00.0	PY05401	Conserved hypothetical protein	X	X	X			31.5		12		56		11		4		11		10.7		4		5														327		37407		7.9
391	PB000279.02.0		Hypothetical protein	X	X	X			9.2		2		4		9.2		2		4		11.7		3		5														412		47384		5.2
392	PB001232.02.0	PY03146	Hypothetical protein	X	X	X			10.7		3		13		14.1		3		5		12.1	3.8	2	1	3	2													206	260	24094	30123	5.5	4.9
393		PY02504	Asparaginyl-tRNA synthetase	X	X	X				19.3		12		42		4.3		2		4		12.3		9		21														586		67602		7
394	PB001185.02.0		Heat shock 40 kDa protein, putative	X	X	X			26.2		7		13		4.5		2		2		13.6		2		10														332		37933		8.8
395		PY03205	Aspartyl aminopeptidase, putative	X	X	X				6.2		3		4		5.7		3		4		13.7		6		10														512		58730		6.7
396		PY05756	Putative 60S Ribosomal protein L7	X	X	X				23.5		8		22		10.6		3		52		14.3		5		18														293		34737		10
397	PB000883.00.0	PY05402	Hypothetical protein	X	X	X			21.6	12.6	10	10	36	36		4.4		2		10	12	15.6	5	16	14	72													324	929	38566	107552	5.1	5.3
398		PY02290	40S ribosomal protein RP10-related	X	X	X				21.1		4		32		19.3		2		3		15.8		3		4														57		6479		10.7
399	PB000142.00.0		Hypothetical protein	X	X	X			38.8		14		64		24.5		5		11		15.8		8		16														139		15798		10.1
400		PY02258	Putative chaperonin	X	X	X				21.6		11		23		5.4		2		2		16		8		21														556		63988		7.6
401	PB301303.00.0		Hypothetical protein	X	X	X			9.9		2		2		13.3		2		4		16.4		5		10														324		37177		7.6
402		PY03523	KH domain, putative	X	X	X				17.2		18		73		5.4		4		4		19		21		54														979		112346		9.3
403		PY00714	Dynamin-like protein	X	X	X				16.4		11		21		4.6		3		18		21.3		11		29														762		87386		8.3
404		PY05051	Probable 26s proteasome regulatory subunit s12	X	X	X				7.9		1		3		7.9		2		7		23.8		7		12														302		34690		7.7
405		PY02887	Ribonucleoprotein homolog F21B7.26 - Arabidopsis thaliana, putative	X	X	X				30.7		10		47		9.5		2		5		23.9		7		9														440		49375		8.2
406	PB000804.01.0		Hypothetical protein	X	X	X			29.2		5		41		35.4		5		58		24.6		1		1														65		7711		8.4
407	PB000583.00.0		Hypothetical protein	X	X	X			34.2		3		4		12.8		1		1		25.6		3		9														117		13625		4.7
408	PB000003.02.0		Hypothetical protein (putative Glycyl-tRNA synthetase)	X	X	X			10.8		5		6		10.4		2		2		25.8		5		8														279		32519		8.5
409	PB405325.00.0		Hypothetical protein	X	X	X			30		3		11		26.5		4		4		27.6		2		7														170		18914		5.6
410	PB001054.02.0		Ribosomal protein, putative	X	X	X			28.7		9		41		12.6		2		9		28.7		6		28														143		16483		10.9
411	PB105376.00.0		Etramp (subtelomeric gene family)	X	X	X			21.5		2		2		18.6		9		18		31.6		3		3														177		18672		4.9
412		PY06160	Translation elongation factor 1 beta-related	X	X	X				36		7		62		10.6		2		7		33.9		6		81														189		22110		8.4
413		PY07647	Dynamin-like protein-related	X	X	X				21.2		6		11		11.5		5		8		34.4		9		24														401		45487		7
414	PB300762.00.0		Hypothetical protein	X	X	X			24.1		7		23		15.5		3		3		35		16		51														303		33191		5.8
415	PB001173.00.0		Hypothetical protein	X	X	X			47.3		23		104		35.9		14		34		35.6		12		35														298		35476		6.7
416	PB301381.00.0		Hypothetical protein	X	X	X			17.3		3		7		26.8		6		13		37.2		8		68														231		25544		5.7
417		PY03025	Putative ubiquitin-conjugating enzyme	X	X	X				43		5		39		19.6		2		5		37.4		7		25														107		11812		4.8
418	PB000118.03.0		Hypothetical protein	X	X	X			15.7		2		20		11.8		1		1		38.2		4		12														102		11973		8.9
419	PB001324.02.0		Ribosomal protein L27, putative	X	X	X			24.8		5		18		8.5		1		1		39.3		8		28														117		13498		10.5
420	PB000600.01.0		Hypothetical protein	X	X	X			63.4		15		28		24		6		9		40.6		12		36														254		28180		4.7
421	PB300693.00.0		Hypothetical protein	X	X	X			7		3		6		34.3		16		55		42.8		16		177														460		52871		7.3
422		PY06837	Putative T-complex protein beta subunit	X	X	X				40.2		16		140		10.8		5		7		43.9		27		152														535		59357		6.2
423	PB301219.00.0		Hypothetical protein	X	X	X			57.4		21		336		36.2		9		30		44.7		18		443														188		20605		5
424		PY07275	T-complex protein 1, alpha subunit	X	X	X				35.5		13		31		12.3		7		8		45.7		16		36														293		32185		9
425	PB300966.00.0		Ribosomal protein	X	X	X			43.1		8		103		26.5		2		3		46.1		14		90														102		12010		11.1
426	PB000882.00.0		Hypothetical protein	X	X	X			24.3		4		15		7.6		1		3		48.6		6		23														144		16504		8.3
427		PY04306	Triosephosphate isomerase	X	X	X				39.5		13		37		31.4		7		53		49		13		46														210		23506		7.3
428	PB000205.02.0		Hypothetical protein	X	X	X			55.8		5		40		26.9		2		3		55.8		5		27														52		6334		5
429	PB001162.00.0		Triose-phosphate isomerase, putative	X	X	X			50		19		150		39.5		14		117		57.7		28		126														248		27843		7.4
430	PB001169.01.0		Hypothetical protein	X	X	X			47.2		5		14		33.1		3		14		61.3		11		51														142		15816		4.8
431	PB000609.00.0		Hypothetical protein	X	X	X			59.1		16		55		33.6		14		191		69.6		31		276														345		38254		6.4
432	PB300720.00.0		Hypothetical protein	X	X	X			52.7		10		23		41.9		12		151		79.2		21		166														260		28435		5.1
433	PB401727.00.0		Etramp (subtelomeric gene family)	X	X	X			21.5		2		2		18.6		9		18		31.6		3		3														177		18672		4.9
434	PB000444.01.0		Hypothetical protein	X	X	X			9.2		2		4		9.2		2		4		11.7		3		5														412		47384		5.2
435	PB300122.00.0		Hypothetical protein	X	X	X			3.9		1		4		10.7		2		5		6.3		1		3														206		23408		6
436	PB300320.00.0		Hypothetical protein	X	X	X			10.8		2		2		10.8		2		2		10.8		2		7														250		29366		5.4
437		PY03971	Ubiquitin-like protein	X	X	X				6.1		2		40		5.2		1		4		4.9		1		56														329		37177		8.5
438	PB000535.02.0	PY04448	Chromatin assembly protein (ASF1), putative	X	X		X		11.7		2		19		16.5		5		11								7.1		3		8								266		31056		4.6
439	PB001515.02.0	PY03546	Conserved hypothetical protein	X	X		X		13.7	7.6	6	5	15	14	4	3.3	3	3	3	3							3.3	2.7	1	1	3	3							553	670	63333	77173	6.9	7.3
440	PB000005.01.0		Dynein beta chain, putative	X	X		X		1.7		3		4		0.5		2		2								1.5		3		7								3511		412757		8.1
441		PY05073	Histone H3	X	X		X			23.5		5		30		23.5		2		66								22.8		3		16								136		15441		11.2
442	PB300569.00.0		Hypothetical protein	X	X		X		34.6		13		67		21.5		5		16								3.1		1		3								512		59203		7
443	PB301145.00.0		Hypothetical protein	X	X		X		42.6		11		28		19.7		3		15								5.3		1		3								244		28648		9.1
444	PB300193.00.0		Hypothetical protein	X	X		X		84.5		5		33		15.5		1		1								36.2		2		2								58		6252		7.4
445	PB000012.02.0	PY03354	Conserved hypothetical protein	X		X		X	21.1	20.6	7	7	37	37							11.9	11.6	2	2	21	21							13.7	6.9	3	1	3	1	227	233	27112	27897	9	8.9
446	PB000392.03.0		Conserved hypothetical protein	X		X		X	10.8		4		6								4.9		1		1								14.6		3		5		453		51107		8.8
447	PB000623.00.0	PY03207	Hypothetical protein	X		X		X	45.8	6.6	6	1	39	5							43.7	9	5	1	120	2							24.6		3		13		142	211	15866	24647	4.5	5
448	PB000349.02.0	PY04247	Ribosomal protein, putative	X		X		X	25.5	11.9	4	1	13	10							25.5	11.9	4	1	13	9							13.9	16.1	2	2	5	5	137	118	15896	13491	10.1	9.9
449	PB000393.01.0		Ribosomal protein L38e, putative	X		X		X	20		4		7								26.2		3		19								28.8		1		2		80		9546		10.5
450	PB001067.01.0	PY06341	Signal recognition particle 54 kDa protein, putative	X		X		X	7.2	3	2	1	17	3							5.2	5.2	2	2	2	2							11.6	11.6	3	3	5	5	500	500	55801	55804	9	9
451	PB000606.00.0		Conserved hypothetical protein	X		X		X	15.7		5		5								5.6		2		2								9.6		2		3		426		50559		6.9
452		PY03267	Unknown protein, putative	X		X		X		4.8		2		2								1.6		1		1								2.5		1		2		434		51608		7.6
453	PB500047.00.0		PIR protein, putative	X		X		X	1.7		1		3								5.8		2		3								9.2		3		4		926		105204		5.2
454	PB000360.03.0		Ribosomal protein L13, putative	X		X	X		22.8		7		95								32.5		11		30		5.6		1		4								197		23104		10.1
455	PB000148.02.0	PY05200	Ribosomal protein L30e, putative	X		X	X		44.4	44.4	4	4	14	14							57.4	57.4	6	6	33	33	12	12	1	1	3	3							108	108	11813	11843	9.4	9.4
456	PB000686.02.0	PY02722	60S ribosomal subunit protein L6e, putative	X		X	X		36	6.8	9	2	26	5							39.3	6.8	8	2	64	7	3.7	3.4	1	1	2	2							214	234	24980	27063	10.4	10.3
457	PB001070.00.0	PY01233	Phosphoenolpyruvate carboxykinase (PEPC), putative	X		X	X		3.5		1		11								23.9	14.7	10	6	21	13	3.5		1		19								573	570	64754	64402	7.1	6.9
458	PB000265.03.0		Ribosomal protein S25, putative	X		X	X		29.7		5		27								37.5		8		31		7		1		2								128		14801		10
459	PB000367.02.0	PY00344	60S ribosomal subunit protein L31, putative	X		X	X		19.1	15.5	2	2	7	7							12.2	9.9	1	1	4	4	7	5.6	1	1	1	1							115	142	13553	16840	10	9.9
460	PB000193.03.0	PY00409	Myosin A tail domain interacting protein (MTIP)	X		X	X		29.9	5.9	4	2	11	7							24.5	5.9	5	2	16	8	23.5	5.9	3	1	6	4							204	204	23763	23678	4.4	4.5
461	PB000102.01.0	PY07156	Serine/threonine protein phosphatase, putative	X		X	X		54.2	49	17	18	72	76							40.6	33.2	10	10	20	20	7.6	6.2	1	1	2	2							249	304	28737	34963	5.5	5.4
462	PB000425.02.0	PY00471	Coatomer delta subunit, putative	X		X	X		8.1	5.5	3	2	5	3							7.3	4.7	2	1	7	1	2.6	6.9	1	2	1	2							494	494	57498	57411	5.8	5.7
463	PB000042.01.0	PY00581	Conserved hypothetical protein	X		X	X		7.4		2		11								4		1		1		3.4		1		4								446	508	51637	59202	7.9	8.8
464	PB000597.03.0	PY04697	Serine/threonine protein phosphatase pfPp5	X		X	X			1.6		1		1								1.6		1		2		1.9		1		2							414	696	48475	80329	5.2	5.8
465	PB107035.00.0		Hypothetical protein	X		X	X		4.4		2		2								3		2		7		4		2		3								951		106133		9
466		PY04757	Chaperonin cpn60, mitochondrial precursor	X		X	X			17.3		4		8								5.1		2		4		5.3		1		6								393		44665		4.5
467		PY07370	Ribosomal protein L13, putative	X		X	X			27.3		8		100								32.3		11		31		5.6		1		4								198		23222		10.1
468	PB000174.00.0	PY00337	Cysteine repeat modular protein 1, PbCRM1	X			X	X	0.9		1		1														0.9		2		2		3.1	0.7	4	1	6	1	2762	3084	323852	363227	8.7	8.8
469	PB000756.02.0	PY01194	Conserved hypothetical protein	X			X	X	1	0.9	1	4	2	5													0.8	2.8	1	4	1	5	1.7	3.5	3	5	5	7	2052	2120	244936	252652	7.7	6.9
470	PB001174.01.0	PY00150	Cysteine repeat modular protein 4 (PbCRM4)		X		X	X								1		3		3							1.9	0.6	2	2	4	3	2.2		2		3		1980	4562	232808	537422	8.6	8.3
471	PB000071.00.0	PY00597	Hypothetical protein		X		X	X							0.9	0.4	1	1	4	4							11.3	7.1	15	31	25	79	2.6		2		3		1438	3290	167478	385408	5.8	5.6
472		PY03506	Ciliary outer arm dynein beta heavy chain-related		X		X	X								2.1		4		11								0.9		2		3		2.3		6		8		3985		465419		6.3
473	PB000652.01.0	PY05554	LCCL/Lectin Adhesive-like Protein 2, PbLAP2		X	X	X								5.3	2	8	5	12	8	24.6	14.5	27	16	50	39	2.2	0.6	3	1	3	1							1612	1547	183231	175744	5.2	5
474	PB000715.01.0	PY01261	Cytochrome c oxidase subunit II precursor, putative		X	X	X								11	11	2	2	2	2	13.4	13.4	2	2	3	3	4.7	4.7	2	2	4	4							172	172	19727	19708	8.4	8
475	PB000874.03.0	PY03719	NAD(P)H-dependent glutamate synthase, putative		X	X	X								2.5	2.5	6	6	12	12	7.6	5.3	17	13	40	31	1.4	0.7	3	2	4	2							2868	2957	326145	335639	8	8.4
476	PB000499.03.0	PY02820	Hypothetical protein		X	X	X								16.8	3.9	8	3	37	21	13.9	2.1	4	1	6	1		1.4		1		1							452	721	53437	85372	8.8	8.3
477	PB001412.02.0		Hypothetical protein		X	X	X								3.4		1		1		2.5		1		1		4.4		1		2								476		59964		8.8
478	PB300357.00.0		Hypothetical protein		X	X	X								14.6		3		51		35.7		8		33		8		1		6								213		25517		10.2
479	PB000373.00.0		Phenylalanyl-tRNA synthetase beta chain, putative		X	X		X							2.9		1		2		2.3		1		2								4.3		1		3		555		65581		8.9
480	PB001560.02.0	PY01660	Citrate synthase, mitochondrial precursor, putative		X	X		X							4.4	2.5	2	1	5	3	16.6	4.2	7	2	33	5							9.2	2.8	3	1	3	1	566	566	65200	65085	9	9
481	PB300493.00.0		Hypothetical protein			X	X	X													56.5		14		253		19.6		2		5		11.6		1		3		138		15559		6.6
482	PB000513.02.0	PY02340	Ser/Thr protein kinase				X	X																				1.2		3		4	17.3	1.1	2	3	2	3	173	3649	19835	424057	7.2	8.2
483	PB000072.03.0	PY03155/PY03154	Orthologue of P. yoelii rhoptry protein, putative				X	X																			0.5	0.3	2	1	3	2	5.8	0.6/0.7	14	1/1	34	2/1	4115	2959	489733	353716	8.8	6.6
484	PB000374.03.0	PY03052	Thrombospondin related adhesive protein (TRAP)				X	X																			6.9		2		9		22.6		6		34		421	827	45722	91300	4.7	4.8
485	PB001026.00.0		Circumsporozoite (CS) protein				X	X																			13.9		3		25		25		6		42		244		26232		4.8
486	PB000456.00.0	PY00688	Ribosomal protein L15, putative				X	X																			3.4		1		2		11.5	7.4	4	3	4	3	537	606	62762	70275	9.8	9.8
487	PB001118.00.0	PY01143	Conserved hypothetical protein				X	X																			1.6		1		1		11.4	2.6	6	2	6	2	796	666	95400	79107	7.2	6.7
488	PB000040.01.0		Hypothetical protein				X	X																			5.2		1		8		5.2		1		3		400		47889		6.9
489	PB300332.00.0		Hypothetical protein				X	X																			9.1		1		8		9.1		1		3		231		27814		7.8
490	PB000876.00.0	PY00566	Small heat shock protein, putative			X		X													20.6	18.9	2	2	10	10							11.8	10.8	3	3	3	3	170	185	19377	21087	6.5	7.4
491	PB000866.03.0	PY05340	Conserved hypothetical protein			X		X													40.9	21.3	19	11	125	104							12	12.7	2	2	5	5	391	371	44212	41805	6.8	8.1
492	PB000772.02.0	PY01744	Actin, putative			X		X													7.7		2		3								16.4	9.5	4	2	5	2	378	367	42753	41684	5.3	5.9
493	PB301106.00.0		Conserved hypothetical protein			X		X													16.2		5		29								21.2		3		10		179		20007		5.3
494	PB000508.03.0		Conserved hypothetical protein			X		X													53.3		3		9								27.2		2		2		92		10221		6.5
495	PB000519.03.0	PY00076	Cysteine repeat modular protein 3, PbCRM3			X		X													0.8		1		3								1.7		2		2		2601	3143	305584	370631	9.1	9
496	PB000395.02.0		Hypothetical protein			X		X													5.3		3		5								7.2		6		9		883		97159		5.9
497	PB000247.02.0		Conserved hypothetical protein			X		X													16.2		5		29								21.2		3		10		179		20007		5.3
498	PB200037.00.0	PY04267	PIR protein, putative			X		X													8.2		2		2									5.3		2		6	294	301	34462	34949	8.6	8.5
499	PB000273.00.0	PY03712	Conserved hypothetical protein		X			X							5.8	5.8	1	1	1	1													7.2	7.2	2	2	24	24	207	207	24431	24499	8.1	8.1
500	PB000405.02.0	PY02932	High molecular weight rhoptry protein 1, RhopH1	X				X	24.4	1.8	30	3	63	4																			1.3		2		4		959	1029	112930	120485	8	8.5
501	PB000852.01.0	PY04482	Pbst-a (P. berghei subtelomeric gene family a)	X				X	30.7		5		8																				25.6		4		6		254		29229		5.6
502	PB300735.00.0		Hypothetical protein	X				X	21.6		13		25																				2.1		2		4		582		68927		9.4
503		PY05696	Peroxisomal-coenzyme a synthetase	X				X		0.8		1		2																				3.1		2		4		1377		160177		8.1
504	PB107019.00.0	PY02216	Hypothetical protein	X				X	6.2		1		1																				6.2		1		1		227	256	26826	30121	9.4	8.8
505	PB200042.00.0	PY04806	PIR protein, putative	X				X	4.1		1		3																				20.6		4		8		339	301	39933	35369	8.7	8.4
506	PB000149.01.0	PY01028	Hypothetical protein			X	X														6.1		3		6			1.5		1		1							652	858	75530	100746	8.3	8.5
507	PB000865.00.0	PY00523	28kDa ookinete surface antigen, P28			X	X														61.4		21		140		9		1		4								210		23176		8
508	PB000266.01.0	PY00522	25kDa ookinete surface antigen, P25			X	X														45.3	6.5	8	1	54	10	15.1		2		4								212	217	23871	24335	5.1	4.9
509	PB000553.03.0	PY00261	Conserved hypothetical protein			X	X														5	0.7	5	1	5	1	3		2		2								1421	1583	161084	179310	9.6	9.6
510	PB300348.00.0		Conserved hypothetical protein			X	X														9.9		2		4		20.2		4		6								252		28907		5
511	PB301467.00.0		Sec61-gamma subunit of protein translocation complex, putative			X	X														35		1		8		20		1		3								80		9038		7.9
512	PB000504.03.0		Conserved hypothetical protein			X	X														9.9		1		1		5		1		1								202		23681		7.9
513	PB000131.02.0	PY02428	Small heat shock protein			X	X														34.5	18.8	8	3	96	83	11.8	6.1	2	1	3	2							229	197	26430	22928	7.3	7.2
514		PY02557	Conserved hypothetical protein			X	X															9.9		2		4		20.2		4		6								252		28781		4.9
515		PY07642	Protein translocase SEC61 complex gamma subunit, archaeal and eukaryotic, putative			X	X															33.7		1		8		19.3		1		3								83		9396		7.9
516	PB000994.03.0		Hypothetical protein			X	X														35		1		8		20		1		3								80		9038		7.9
517	PB000811.02.0	PY01329	Conserved hypothetical protein		X		X								0.8		3		3								0.7	0.4	3	2	5	4							4811	5432	560266	628208	7.3	7.3
518	PB000961.00.0	PY04617	Methionine aminopeptidase, putative		X		X								5.6	5.5	1	1	1	1							2.3	2.2	2	2	4	4							481	491	55183	56396	8	7.3
519	PB000712.00.0		Conserved hypothetical protein		X		X								1.9		1		1								2.4		1		2								589		69450		6.3
520	PB301543.00.0		Hypothetical protein		X		X								25.4		2		4								35.8		2		2								67		7559		5.3
521	PB000026.01.0	PY03503	DEAD/DEAH box helicase with Zn-finger motif, putative	X			X		3.2	3.2	3	3	5	5													2.4	2.4	2	2	7	7							1346	1358	155917	157326	8	6.6
522	PB301475.00.0		Rhoptry-associated protein 3 (RAP3)	X			X		52		25		90														7.4		1		2								377		44440		8.4
523	PB001562.02.0	PY05295	High molecular weight rhoptry protein 2, RhopH2	X			X		36.5	10.9	53	18	159	67													3.9		3		10								1140	791	135051	93850	8.3	8.8
524	PB000129.02.0		SET-domain protein, putative	X			X		3.8		3		3														2.2		2		7								1433		168501		8.8
525	PB000798.02.0	PY05977	Merozoite AMA1/erythrocyte binding ligand-like protein (MAEBL), putative	X			X		3.3		4		11														1.8		4		8								1703	1701	199852	197910	8.9	8.6
526	PB000278.02.0	PY05789	Hypothetical protein	X			X		3.5		1		1														3.5		1		4								345	818	40231	93391	8	5.3
527	PB000590.00.0	PY01681	Hypothetical protein	X			X		2.2	1.5	5	4	7	6													1.1	0.4	2	1	4	3							3038	3231	356730	379794	8.3	8.3
528		PY00684	Bromodomain, putative	X			X			0.5		2		3														1.8		5		5								4805		560692		9
529	PB107275.00.0	PY05735	Hypothetical protein	X			X		6.9		2		7															2		2		2							662	1679	74751	191986	6.3	6.3
530	PB000442.01.0	PY05845	Cysteine repeat modular protein 2 (PbCRM2), fragment	X			X		4.9		1		1														2.7	1.4	1	1	1	1							551	1062	65230	124383	8.1	8.7
531		PY02001	Hypothetical protein	X			X			4.2		1		1														4.7		1		4								424		50422		9
532	PB300754.00.0		Pyrroline carboxylate reductase, putative		X	X									9.1		1		1		13.4		2		6														253		27513		8.4
533	PB000989.00.0		Dynein heavy chain, putative		X	X									1		4		6		2.3		7		8														4889		568548		6.7
534	PB000683.00.0	PY01431	Ferrodoxin reductase-like protein, putative		X	X									10.1		4		12		18.3	3.8	8	2	19	2													584	655	66282	74526	8.4	8.7
535	PB000198.00.0	PY02842	Conserved hypothetical protein		X	X									38.5	20.5	23	9	182	69	42.7	31.2	26	17	569	111													478	458	54587	51982	9.2	9.2
536	PB000087.03.0	PY05918	ATP-dependent phosphofructokinase, putative		X	X									4.3	4.5	2	3	3	8	14.4	1.3	8	1	14	1													879	1158	101937	134111	7.9	7.5
537	PB000184.00.0		Oxidoreductase, putative		X	X									63.4		44		154		38.3		17		51														303		33337		6.9
538	PB000917.03.0	PY00592	Isocitrate dehydrogenase (NADP), mitochondrial precursor, putative		X	X									7.7	7.7	3	3	3	3	20.9	11.3	9	5	35	11													468	469	53613	53681	8.5	8.5
539	PB000281.02.0	PY02175	ATP-specific succinyl-CoA synthetase beta subunit, putative		X	X									2.6	2.6	1	1	4	4	36	18.8	11	7	33	25													455	458	51236	51284	7.8	7.2
540	PB000726.02.0	PY02304	cGMP-dependent protein kinase 1, beta isozyme, putative		X	X									5.7	6.1	3	3	7	7	2	2.2	1	1	1	1													841	782	96167	89347	5.9	5.8
541	PB001084.00.0	PY01624	LCCL/Lectin Adhesive-like Protein 5, PbLAP5		X	X									6.4	3.9	3	2	3	2	15.9	8.5	10	6	17	11													849	879	97930	101490	7.3	7.3
542	PB000504.02.0	PY01580/PY05090	LCCL/Lectin Adhesive-like Protein 4, PbLAP4		X	X									3		2		4		18.1	13.7/24.0	22	16/9	53	35/21													1634	1530	185581	173983	5.2	5.2
543	PB000768.03.0	PY00704	Conserved hypothetical protein		X	X									19.9	15.1	4	3	5	4	37.4	36.5	14	13	64	56													337	337	39069	39105	9.3	9.3
544	PB001172.01.0		LCCL/Lectin Adhesive-like Protein 3, PbLAP3, partial		X	X									12.8		10		13		27.7		13		44														687		79223		6.1
545	PB000449.02.0	PY03059	Tubulin-specific chaperone a, putative		X	X									19	10.3	3	1	11	4	27.4	18.2	5	3	24	13													164	165	19068	19257	5.9	5.1
546	PB001107.03.0		Conserved hypothetical protein		X	X									5		6		132		16.6		11		41														1003		118696		8.8
547	PB000120.01.0	PY01537	Conserved hypothetical protein		X	X										1		1		8	27.3	4.6	14	5	31	15													722	1022	83996	117794	8.7	7.4
548	PB000695.03.0		Hypothetical protein		X	X									3.7		3		4		5.1		5		11														903		106148		8.6
549	PB000846.00.0	PY05018	Dynein light intermediate chain 2, cytosolic		X	X									3	1.7	1	1	4	4	8.6	1.7	2	1	2	1													397	694	46613	79901	6.9	6.5
550	PB001579.02.0		Cytochrome c oxidase subunit I, putative		X	X									10.9		1		1		9.5		1		7														221		26070		5
551	PB000038.03.0	PY01493	Replication factor c subunit 4, putative		X	X									11.1	10.3	2	2	3	3	24.3	10.9	5	3	8	6													334	358	37469	40292	6.6	7.7
552	PB000616.00.0		Osmiophilic body protein Pbg377		X	X									20.9		12		63		3.9		1		3														613		71968		5
553	PB000191.02.0	PY04921	Iron-sulfur subunit of succinate dehydrogenase, putative		X	X									5.5	5.3	1	1	1	1	6.8	6.8	1	1	11	11													311	321	36535	37654	8.7	8.6
554	PB000655.01.0	PY04476	Hypothetical protein		X	X									2.3	1.4	2	2	2	2	0.9	1.6	1	2	3	6													767	1297	89373	151155	8.5	7.4
555	PB000225.03.0	PY03236	DNA replication licensing factor MCM7 homologue, putative		X	X									6.6	4.9	1	2	2	3	16.7	8.4	4	4	5	5													468	850	53908	97536	7.5	6.9
556	PB000781.01.0	PY01164	PF16 protein, putative (axoneme central apparatus protein?)		X	X									8.5	7.6	2	2	40	40	11.9	10.8	4	4	6	6													461	510	52108	57964	7.7	6.4
557	PB300286.00.0		Rab6, putative		X	X									6.8		1		1		15.9		2		3														176		20214		5.6
558	PB000615.00.0	PY01936	DNA polymerase delta small subunit, putative		X	X									3.4		2		5		3.4		1		2														475	485	54479	55477	5.5	5.2
559	PB001386.02.0		Hypothetical protein		X	X									13.1		1		1		31.1		2		12														122		14518		4.5
560	PB000251.02.0	PY07276	Ran binding protein 1		X	X									11.6	7.3	3	3	3	3	15.7	9.9	2	2	2	2													198	314	23513	37839	5.3	4.8
561	PB000958.00.0	PY00388	Transcription factor iib, putative		X	X									4.4		1		4		4.4		2		5														384	270	44951	31575	5.3	4.6
562	PB000167.01.0		GTPase, putative		X	X									22.1		2		2		19.8		3		5														131		15116		8.5
563	PB000269.01.0	PY01780	Protein mix-1, putative		X	X										2.4		3		10		1.6		1		4													788	1227	92391	143784	8.2	8.4
564	PB001125.00.0	PY04502	Conserved hypothetical protein		X	X									7.5		2		2		18.9	6.9	9	5	96	82													491	492	57558	57404	7.7	6.7
565	PB000724.00.0	PY05168	Protein kinase c inhibitor-like protein, putative		X	X									33.1	26.4	4	4	11	11	11.5	19.6	1	2	1	6													130	163	14728	18485	7	7.1
566	PB001294.02.0	PY06692	Pepsinogen, putative		X	X									6.4	3.1	4	3	10	6	5.7	2	2	1	3	2													544	555	61602	62868	5.8	5.8
567	PB300655.00.0		Conserved hypothetical protein		X	X									33.4		14		34		32.5		12		35														320		37945		6.7
568	PB000214.03.0		Conserved hypothetical protein		X	X									10.1		1		1		7.3		2		6														179		20724		4.8
569	PB001135.01.0	PY01916	Conserved hypothetical protein		X	X									7.3	6.6	1	1	1	1	5.2	4.7	1	1	2	2													288	319	33679	37035	7.5	7.6
570	PB000806.00.0	PY05717	Mannose-1-phosphate guanyltransferase, putative		X	X									23.2	8	7	4	41	6	41.6	4.2	17	3	49	4													413	427	46980	48568	7.1	7
571	PB403836.00.0		Conserved hypothetical protein		X	X									23		1		1		26.4		1		1														87		9332		9.9
572	PB001184.02.0	PY02988	Leu/Phe-tRNA protein transferase, putative		X	X									4.1		1		1		3.8	2.6	1	1	1	1													317	460	37217	52444	8.6	5.3
573	PB301127.00.0		Acyl carrier protein, mitochondrial precursor, putative		X	X									16.2		1		1		23.1		3		47														117		13777		4.7
574	PB300224.00.0		Conserved hypothetical protein		X	X									3.7		1		1		8.4		3		4														380		44448		6.5
575		PY02938	Pyrroline-5-carboxylate reductase		X	X										7.6		1		1		7.6		1		5														304		34037		8.1
576		PY00721	Rab6		X	X										4.3		1		1		13.8		3		4														282		32977		8.2
577		PY07389	Hypothetical protein		X	X										5.9		7		133		5.7		4		14														1050		123728		8.8
578	PB000635.02.0	PY06758	LCCL/Lectin Adhesive-like Protein 3, PbLAP3, partial		X	X									8.4	2	2	1	4	1	17.8	12.3	3	3	5	6													286	447	33256	52013	7	7.9
579		PY04958	Hypothetical protein		X	X										0.5		1		1		0.8		1		2														1457		172751		7.2
580		PY02013	Hypothetical protein		X	X										1.3		1		1		1.7		1		1														933		109619		8.7
581		PY01468	Cytoplasmic dynein 1-related		X	X										0.7		3		6		1.8		6		7														5054		586661		6.6
582		PY01432	Hypothetical protein		X	X										1.9		1		2		1.9		1		5														1264		146945		8.4
583		PY03816	Hypothetical protein		X	X										3		2		4		2		1		2														943		112522		5.5
584	PB000704.03.0		Hypothetical protein		X	X									4.8		2		3		2.5		1		9														437		47310		7.4
585	PB403001.00.0		Hypothetical protein		X	X									7.9		3		4		2.8		1		1														667		79849		8.4
586	PB000285.00.0		Hypothetical protein		X	X									3.2		1		2		3.2		1		4														752		86608		6.8
587	PB000791.01.0		Hypothetical protein		X	X									3.8		1		1		3.5		1		1														289		33444		8.5
588	PB300974.00.0		Hypothetical protein		X	X									23.6		6		15		4.5		1		1														292		34909		9.3
589	PB001653.02.0		Chromosome segregation protein, putative		X	X									7.3		3		10		5		1		3														398		46338		8.6
590	PB000772.00.0	PY07328	Hypothetical protein		X	X									8.2		1		1		8.2		1		2														170		19793		6.6
591	PB000209.02.0		Hypothetical protein		X	X									41.6		3		4		8.7		2		2														149		17119		4.7
592	PB000972.03.0		Hypothetical protein		X	X									9.4		2		5		9.2		3		6														424		49165		8.3
593		PY04604	Putative GTPase		X	X										12.9		2		2		11.6		3		5														225		25907		8.2
594	PB200051.00.0		PIR protein, putative		X	X									8.8		1		2		12.1		2		3														307		35576		8.7
595	PB301483.00.0		Hypothetical protein		X	X									4.2		1		1		12.2		3		17														262		30206		8.4
596	PB001079.00.0		Hypothetical protein		X	X									9.1		1		1		13.5		2		6														252		27442		8.4
597	PB300921.00.0		Hypothetical protein		X	X									11.3		10		47		17.2		3		9														203		22989		5.3
598	PB301315.00.0		Hypothetical protein		X	X									15.2		1		1		19		1		5														105		11584		4.6
599	PB000465.01.0		Hypothetical protein		X	X									21.4		1		6		19.5		4		8														154		17783		7.5
600		PY03397	Malate dehydrogenase-related		X	X										34.4		19		61		23.3		3		6														163		17964		5.6
601	PB402098.00.0		Hypothetical protein		X	X									29.4		1		1		29.4		1		1														34		4153		11.2
602		PY03922	Malate dehydrogenase-related		X	X										55.6		18		82		32.7		12		45														171		19048		8.1
603	PB000859.00.0		Hypothetical protein		X	X									25.1		2		4		38		10		22														187		21793		5.9
604	PB301308.00.0		Hypothetical protein		X	X									18		2		2		60.7		8		18														183		21212		5.1
605	PB301085.00.0		Chromosome segregation protein, putative		X	X									18.4		3		10		12.7		1		3														158		17888		9.7
606	PB301558.00.0		Hypothetical protein		X	X									39.8		4		5		13.9		1		1														108		12391		9.3
607	PB500059.00.0		PIR protein, putative		X	X									10.4		1		2		14.2		2		3														260		30143		7.6
608	PB001584.02.0	PY05604	Small nuclear ribonucleoprotein, putative	X		X			33.3	33	3	3	11	11							18.4	18.2	1	1	6	6													87	88	10220	10291	9.4	9.4
609	PB000796.02.0	PY00223	Glutaredoxin-like protein, putative	X		X			18.6	18.5	3	3	8	8							29.3	29.2	12	12	43	43													215	216	25195	25225	5.4	5.4
610	PB000715.03.0	PY01656	Conserved hypothetical protein	X		X			18.6	10	1	1	2	2							30.2	25	2	3	2	4													86	160	10058	19192	5.5	8.3
611	PB001214.02.0		Conserved hypothetical protein	X		X			15.8		1		1								15.8		2		3														76		8972		8.8
612	PB300909.00.0		Hypothetical protein	X		X			17.1		2		10								8.2		2		10														146		17018		5.1
613	PB000812.02.0	PY01330	Conserved hypothetical protein	X		X			34.5	34.2	8	8	26	26							30.5	30.2	6	6	22	22													200	202	23349	23505	9.4	9.4
614	PB000245.01.0	PY03078	Proteasome regulatory subunit, putative	X		X			29	25.3	7	7	12	12							45.2	39.3	12	12	16	16													310	356	35096	40805	6.7	7.3
615	PB301484.00.0		RNAse L inhibitor protein, putative	X		X			11.6		4		5								4.8		2		2														415		47238		9.1
616	PB001087.02.0	PY00188	40S ribosomal protein S15, putative	X		X			25	13.2	3	2	24	11							49.3	36.4	5	4	17	14													144	151	16745	17617	10.2	10.2
617	PB000656.01.0	PY04475	Pyridoxine biosynthetic enzyme pdx1 homologue, putative	X		X			8.7	8.4	2	2	3	3							24.7	18.2	5	4	9	8													288	297	31621	32705	8	7.4
618	PB000489.03.0	PY05078	Hypothetical protein	X		X			23.3	25.3	8	1	59	1							26.9	25.3	8	2	19	3													279	83	33546	9551	9.3	9
619	PB001404.02.0	PY03034	Proteasome subunit alpha type 2, putative	X		X			30.6	24.7	6	4	10	8							28.9	23	6	5	22	19													235	235	26445	26402	5.2	5.2
620	PB000011.03.0	PY07382	Hypothetical protein	X		X			4.7	3.8	1	1	1	1							4.7	3.8	1	1	6	6													401	494	46361	57233	5.7	4.7
621	PB000874.02.0	PY00806	Proteasome beta-subunit, putative	X		X			27	27	5	5	19	19							23.8	23.8	5	5	15	15													256	256	29773	29751	7.1	6.7
622	PB300353.00.0		High mobility group protein, putative	X		X			28.4		3		25								36.8		7		37														95		11120		9.9
623	PB000799.03.0	PY04269	Eukaryotic translation initiation factor 3 subunit 7, putative	X		X			29.2	25.3	8	13	16	28							15.8	14	5	7	8	11													367	537	42694	62119	8.1	8.6
624	PB000601.02.0	PY00768	26S proteasome regulatory subunit 4, putative	X		X			38.1	40	8	12	25	29							42.6	34.9	8	11	43	65													289	447	31982	49709	6.4	7.8
625	PB001437.02.0	PY01562	Adenylate kinase, putative	X		X			52.5	44.2	11	8	65	39							38	31.8	12	10	38	32													242	242	27400	27329	8.9	9
626	PB000747.01.0		Merozoite capping protein 1 (MCP1), putative	X		X			17.5		12		46								8.3		3		3														314		35765		9.6
627	PB001419.02.0	PY03147	Conserved hypothetical protein	X		X			7.2	7.3	2	2	3	3							7.2		2		2														235	234	26659	26534	8	7.8
628	PB000253.02.0	PY03372	Conserved hypothetical protein	X		X			8.3	7.9	2	2	2	2							9.5	9	2	2	2	2													252	267	29006	30804	4.9	5
629	PB000140.01.0		Hypothetical protein	X		X			9.6		4		11								2.3		1		2														478		56632		9.1
630	PB300486.00.0		Co-chaperone GrpE, putative	X		X			13.7		2		4								13.7		3		8														211		24654		5.5
631	PB000058.03.0	PY04977	Spermidine synthase, putative	X		X			2.5		1		2								4.4	5.9	1	1	5	5													320	238	36517	27126	7.5	6.4
632	PB000530.02.0	PY06011	Casein kinase 1	X		X			26.9	24.1	10	11	16	23							8.6	10.2	2	5	5	13													245	323	27949	37673	9.5	9.3
633	PB000009.01.0	PY00532	Hypothetical protein	X		X			6.2		2		3								12.7		3		5														307		36135		4.9
634	PB001055.02.0		Hypothetical protein	X		X			14.1		2		4								32.4		2		14														71		7925		9.9
635	PB001133.00.0	PY02805	26S proteasome regulatory subunit 7, putative	X		X			18.3	16.2	8	8	15	15							18.1	12.8	5	4	11	9													420	475	46817	53585	6.7	7.7
636	PB000262.01.0	PY06242	Thioredoxin-related protein, putative	X		X			13.1	13.1	3	3	9	9							5.8	5.8	1	1	1	1													206	206	23633	23559	9.1	9
637	PB001073.02.0	PY03301	Adenylosuccinate synthetase, putative	X		X			12.4	4.6	3	1	3	2							7.3	4.6	2	1	3	1													437	439	49776	49857	7.8	7.2
638	PB000533.00.0		Ubiquitin/ribosomal fusion protein uba52 homologue, putative	X		X			15.6		2		7								16.9		4		18														77		8999		10.3
639	PB001207.02.0	PY00624	Cytidine triphosphate synthetase, putative	X		X			6.3	6.3	3	3	4	4							5.4	5.4	3	3	7	7													757	756	85911	86216	7.6	7.1
640	PB001002.03.0		Basic transcription factor 3b, putative	X		X			23.5		5		22								22.9		2		7														170		19449		9.5
641	PB000282.02.0	PY02173	Ribosomal protein L14, putative	X		X			26	8.5	6	1	14	1							17.3	6.4	3	1	10	3													127	141	14608	16464	10.1	10.3
642	PB000590.02.0	PY02559	Methionine aminopeptidase, type II, putative	X		X			14	4.4	5	2	9	5							5.7	2.5	2	1	3	1													563	571	64421	65289	7.9	8.3
643	PB001039.00.0	PY02477	Conserved hypothetical protein	X		X			7.8	5	3	2	7	5							2.6		1		2														627	659	72569	75806	9.2	9.2
644	PB001100.02.0	PY06012	Structure specific recognition protein, putative	X		X			18.3	12.2	8	5	14	7							4.9	2.6	2	1	2	1													486	493	56442	57150	4.9	4.9
645	PB000434.03.0	PY01901	Helicase, truncated, putative	X		X			15.5	13.7	2	2	2	2							6.4	5.7	1	1	1	1													187	212	21406	24456	9.8	9.6
646	PB000699.02.0	PY01412	Hypothetical protein	X		X			1.9	2.5	4	5	7	13							1.3	1.3	1	3	1	4													1419	2584	166007	297200	5	5.3
647	PB000995.03.0		Ribosomal L37ae protein, putative	X		X			45.8		5		50								38.5		5		32														96		10809		10.4
648	PB000780.02.0	PY03558	Peptide chain release factor subunit 1, putative	X		X			27.5	27.3	8	8	21	21							13.2	13.1	5	5	8	8													425	428	48007	48379	7.9	7.5
649	PB000818.03.0	PY01115	DNA-directed RNA polymerase II second largest subunit, putative	X		X			1.5	2.4	1	3	1	5							3.6	2.1	1	2	2	6													527	1312	58991	148159	5.7	7.4
650	PB001102.03.0		Ribosomal protein S26e, putative	X		X			15		2		2								8.4		1		7														107		12535		11.1
651	PB001024.00.0	PY03170	60S Ribosomal protein L44, putative	X		X			23.3	23.3	3	3	15	15							10.7	18.4	2	3	13	15													103	103	12085	12066	10.5	10.5
652	PB000267.00.0		Small GTP-binding protein sar1, putative	X		X			24.9		4		5								13		2		4														185		21110		8.2
653	PB000415.02.0	PY04370	Bifunctional dihydrofolate reductase-thymidylate synthase, putative	X		X			12.6	8.7	5	4	10	9							2.6		1		2														585	588	68715	68868	7.6	7.9
654	PB000414.01.0	PY06769	Ser/Arg-rich splicing factor, putative	X		X			9.8		6		21								7.4		2		3														297	210	35930	25730	10.2	10.1
655	PB000246.02.0	PY02893	Adenosylhomocysteinase(S-adenosyl-L-homocystein e hydrolase), putative	X		X			52.4	43.4	28	24	160	154							49.1	39.9	17	17	51	51													452	479	50567	53695	6.2	5.6
656	PB001351.02.0	PY03736	Minichromosome maintenance protein 3, putative	X		X			3.6	1.5	1	1	1	1							6.1	2.5	2	2	4	4													413	997	47017	113264	8.3	6.2
657	PB001354.02.0		Ubiquitin-conjugating enzyme, putative	X		X			49.7		8		27								29.8		3		8														151		17205		6.3
658	PB000321.02.0	PY04117	Subunit of proteaseome activator complex, putative	X		X			21.9	8.3	4	2	10	3							11.5	4	2	1	13	2													278	278	32812	32793	6.3	6
659	PB000805.02.0	PY06963	RNA-binding protein, putative	X		X			34.5	31.1	12	11	34	28							32.8	27.6	8	6	20	17													348	344	40708	40415	8.4	6.9
660	PB000151.03.0	PY06246	s-adenosylmethionine synthetase, putative	X		X			47.3	47.3	24	24	120	120							35.8	35.8	14	14	42	42													402	402	45098	45098	6.9	7.1
661	PB301230.00.0		Glutathione peroxidase, putative	X		X			9		1		1								9		1		1														201		23658		9
662	PB000771.00.0	PY04907	Chromodomain protein, putative	X		X			6.4	6.5	3	3	6	6							6.1	6.2	1	1	2	2													280	276	32840	32182	9.8	9.8
663	PB000346.03.0	PY07337	T-complex protein 1, gamma subunit, putative	X		X			24.5	22.9	5	12	15	42							41.9	35.8	10	16	33	76													277	542	31267	60765	7.6	7.3
664	PB001103.00.0	PY05254	Rab2 GTPase, putative	X		X			19.2	19.2	2	2	2	2							15.5	15.5	2	2	3	3													213	213	24430	24460	7.3	7.3
665	PB301525.00.0		70 kDa peptidylprolyl isomerase, putative	X		X			19.5		5		20								26.2		8		17														282		32241		6.4
666	PB000248.00.0	PY02897	Tat-binding protein homolog, putative	X		X			23.9	22.9	8	8	44	44							28.7	27.4	12	12	37	37													422	442	48008	50077	7	6.6
667	PB300427.00.0		Hypothetical protein	X		X			22.7		2		7								8.3		1		3														132		15356		9.6
668	PB001127.02.0	PY06134	Elongation factor tu, putative	X		X			6.4	5.9	4	2	10	2							14.5	12.8	4	4	9	9													420	477	47308	53768	8.4	8.8
669	PB000002.03.0	PY00082	Hypothetical protein	X		X			11.3	4.9	3	2	4	3							13	4.9	4	2	16	15													432	571	49824	65488	9.2	9.5
670	PB000079.01.0	PY07184	Plasmodium falciparum asparagine-rich protein	X		X			12.2	7.9	6	6	11	11							8.1	1.9	3	1	7	3													655	1019	76376	118875	8.6	8.9
671	PB000738.00.0	PY04200	Transcription or splicing factor-like protein, putative	X		X			7.1	5.6	3	2	4	3							3.3		1		1														608	605	69350	68608	6.8	6.5
672	PB000923.00.0	PY04901	RNA binding protein, putative	X		X			5.2	2.1	3	1	3	1							2.2	2.1	1	1	1	1													735	759	82057	84898	6.9	6.8
673	PB001304.02.0		Signal recognition particle, putative	X		X			12.1		1		1								27.5		2		2														91		10557		9.1
674	PB000695.01.0	PY01302	Transcription elongation factor s-ii, putative	X		X			8.8		3		3								4.4		2		3														363	366	42620	43014	8.8	8.6
675	PB000364.01.0	PY00518	Conserved hypothetical protein	X		X			3.5	3.4	2	2	2	2							3	3	2	2	3	3													1215	1240	141896	144914	6	5.7
676	PB000230.00.0	PY02226	Dihydropteroate synthetase	X		X			3.7	2.6	1	1	1	1							6.6	2.3	2	1	9	6													487	688	57096	81365	6.4	7.1
677	PB000828.01.0	PY03461	Conserved hypothetical protein	X		X			18.6	10.5	7	3	41	35							14.1	10.5	4	2	9	2													220	200	26603	24722	10	10.1
678	PB001621.02.0	PY05537	Hypothetical protein	X		X			10.6	4.8	4	3	4	3							9.2		4		9														423	715	51599	86504	9.3	9.3
679	PB000470.01.0	PY05710	Nucleolar protein NOP5, putative	X		X			7.5	12.6	3	5	4	58							9.6	9.6	3	3	5	5													468	469	53070	53146	9.5	9.6
680	PB000776.01.0	PY06767	20S proteasome beta subunit, putative	X		X			15.6	7	3	2	6	5							18.3	9.4	3	2	10	9													263	287	29754	32644	5.7	5.5
681	PB001302.00.0		Phosphoglucomutase, putative	X		X			7.9		3		4								38.6		13		157														456		52730		5.9
682	PB107107.00.0	PY03819	Hypothetical protein	X		X				4.8		1		1								4.8		1		6														311		36042		9.1
683	PB001031.02.0	PY04106	Transcription factor, putative	X		X			15.1	14.5	1	1	1	1							15.1	14.5	1	1	1	1													126	131	14391	14887	8.5	8.7
684	PB000212.00.0	PY03371	RuvB DNA helicase, putative	X		X			11	10.7	3	3	4	4							9.3	5.8	3	2	5	3													474	484	53267	54833	7.2	7
685	PB000275.02.0	PY06787	60S Ribosomal protein L36, putative	X		X			8.2	8.8	2	2	7	7							14.8	34.5	4	7	8	15													122	113	14197	12685	10.7	10.9
686	PB000815.03.0	PY04677	U2 snRNP auxiliary factor, small subunit, putative	X		X			18.3	17.2	5	5	12	12							11.7	11	3	3	6	6													290	309	34851	36923	8.6	8
687	PB000296.01.0	PY00270	Small nuclear ribonucleoprotein D1, putative	X		X			16.3	16.3	1	1	8	8							16.3	16.3	1	1	5	5													123	123	13919	13919	10.2	10.2
688	PB000342.02.0	PY05536	Deoxyuridine 5'-triphosphate nucleotidohydrolase, putative	X		X			17.8	9.8	2	1	2	1							11.5		1		2														174	184	19599	20970	6.5	6.7
689	PB000648.00.0	PY01973	Translation initiation factor eIF-1A, putative	X		X			11.2		2		7								19.1	14.5	3	1	6	2													152	124	17502	14216	5.2	4.7
690	PB001513.02.0	PY06950	Conserved hypothetical protein	X		X			8.2	7.9	1	1	1	1							4.9	4.7	1	1	3	3													306	318	35764	37057	6.4	6.3
691	PB001019.00.0	PY04802	Conserved hypothetical protein	X		X			10		1		1								5.8	5.8	1	1	2	2													241	241	28220	27975	4.5	4.3
692	PB000439.03.0	PY02146	Hypothetical protein	X		X			15.4	5.9	3	2	11	3							6.6	5.7	2	2	18	6													273	509	32460	61134	7.5	6.6
693	PB000702.03.0	PY02352	Proteasome subunit, putative	X		X			19.1	19.1	4	4	6	6							37.8	37.8	5	5	18	18													246	246	27671	27745	7.8	7.8
694	PB000306.03.0	PY01609	Ubiquitin-conjugating enzyme, putative	X		X			16.8	16.8	2	2	3	3							43.1	43.1	5	5	14	14													202	202	22789	22775	5.4	5.4
695	PB000638.02.0	PY00116	Choline kinase, putative	X		X			20.9	15.4	4	3	8	5							4.8	4.5	1	1	1	1													417	441	49437	52107	6.4	5.5
696	PB001572.02.0	PY00122	Ribosomal S27a, putative	X		X			15.3	12.1	6	6	22	22							21.2	16.8	6	6	11	11													118	149	13714	17178	9.6	9.4
697	PB000893.01.0		Fibrillarin, putative	X		X			23.1		5		22								20.6		5		10														247		27260		9.4
698	PB001201.00.0	PY01267	Conserved hypothetical protein	X		X			2.3	2.2	3	3	3	3							0.6	0.6	1	1	1	1													2075	2156	241411	249388	8.1	8.2
699	PB000925.00.0	PY06911	ABC transporter, putative	X		X			27.6	12.6	6	5	11	8							30.7	22.5	4	5	11	11													163	231	18715	26811	9.5	9.3
700	PB001310.02.0	PY00793	Glucose-6-phosphate dehydrogenase/6- phosphogluconolactonase, putative	X		X			8.9	6.4	6	4	9	7							10.9	5.9	7	4	17	14													895	949	103835	109803	7.8	7.8
701	PB001088.01.0	PY04139	Conserved hypothetical protein	X		X			11.2	9.8	2	2	9	9							1.6	1.8	1	1	3	3													569	499	66080	58164	6	5.2
702	PB001037.01.0	PY07834	Conserved hypothetical protein	X		X			7.4	6.8	2	1	3	2							8.2		2		2														499	222	59129	26475	7.3	8.1
703	PB000558.01.0		Conserved hypothetical protein	X		X			9		2		4								9.7		3		11														277		31615		10.8
704	PB000099.01.0	PY01248	Small nuclear ribonucleoprotein, putative	X		X			9.9	9.9	1	1	9	9							9.9	9.9	1	1	1	1													101	101	11799	11786	9.6	9.6
705	PB000422.02.0		40S ribosomal protein S30, putative	X		X			14		1		2								26.3		2		9														57		6316		11.9
706	PB000507.01.0	PY05628	N-ethylmaleimide-sensitive fusion protein, putative	X		X			2.9	1.5	2	1	2	1							1.9		1		2														771	776	87466	88007	6.9	6.8
707	PB001185.00.0	PY03528	EH (Eps15 homology) protein, putative	X		X			17.6		8		17								10.8		4		6														528		61511		8
708	PB000751.02.0	PY05305	Glutaredoxin, putative	X		X			18.8		2		3								45.3	7.3	6	1	10	1													64	109	7263	12367	6	8.2
709	PB001022.02.0	PY05303	FAD-dependent glycerol-3-phosphate dehydrogenase, putative	X		X			7.7	1.1	4	1	8	1							28.4	12.6	11	5	46	20													627	625	71139	70906	7.8	7.7
710	PB000672.03.0	PY00152	Proteasome component C8, putative	X		X			12	10.8	2	1	2	1							8		2		8														250	204	28729	23385	6.7	6
711	PB102741.00.0		F49C12.11-like protein, putative	X		X			31.2		2		3								29.2		1		1														48		5380		9.8
712	PB000618.02.0	PY02198	Arsenical pump-driving ATPase, putative	X		X			8.1	4.2	2	1	2	1							10	9.7	2	2	3	3													369	380	42020	43073	5.8	5.3
713	PB000868.02.0	PY06447	Eukaryotic initiation factor, putative	X		X			11.8	11.8	2	2	8	8							4.1		2		3														390	390	44684	44631	7.6	7.6
714	PB000706.03.0	PY00700	Conserved hypothetical protein	X		X			31.2	21.7	3	2	16	8							31.2	21.7	4	3	8	6													125	129	14781	15289	10.3	10.2
715	PB000106.02.0	PY00044	G10 protein, putative	X		X			11	10.9	1	1	1	1							11.6	11.6	2	2	2	2													146	147	17226	17368	8.9	9
716	PB001352.02.0	PY03738	Ubiquitin carboxyl-terminal hydrolase, putative	X		X			6.1	4.4	3	1	3	2							20.3	7.8	8	3	9	3													527	527	61422	61014	6.9	6.4
717	PB000502.02.0		Conserved hypothetical protein	X		X			18.6		3		24								7.7		3		14														349		39713		5.3
718	PB000983.01.0	PY03424	Conserved hypothetical protein	X		X				0.8		1		4								0.8		2		9													1470	1856	174335	218133	8.7	8.2
719	PB107535.00.0		Hypothetical protein	X		X			10.5		1		2								7.2		1		3														152		17628		9.6
720	PB000414.02.0		Ubiquitin conjugating enzyme, putative	X		X			27.7		3		4								27.7		3		4														159		18186		8.2
721	PB000442.00.0	PY03603	Ubiquitin conjugating enzyme E2, putative	X		X			23.5	19.5	3	1	13	5							45.7	19.5	5	2	10	5													162	77	18628	8862	5.6	9.5
722	PB000733.01.0	PY02750	10 kd chaperonin, putative	X		X			18.7	14.5	1	1	9	9							36.3	28.2	2	2	7	7													91	117	9797	12758	5.1	5.5
723	PB001149.01.0		Hypothetical protein	X		X			10.1		4		13								6.7		3		6														388		44103		5.9
724	PB000550.03.0	PY01209	Translation initiation factor SUI1, putative	X		X			52.2	52.2	6	6	12	12							26.1	26.1	3	3	11	11													115	115	12840	12840	9.4	9.4
725	PB000227.01.0	PY00986	Hypothetical protein	X		X			8.3	14	1	3	2	12							8.3	4	1	1	9	9													156	329	18487	38791	9.4	5.5
726	PB000775.03.0	PY00527	26S proteasome subunit, putative	X		X			10.8		2		15								6.4		1		3														203	390	23690	46318	6.8	7.7
727	PB000602.02.0	PY02102	Conserved hypothetical protein	X		X			16.7		3		4								6.1		1		2														246	231	28979	27029	7.7	6.8
728	PB001081.01.0		Conserved hypothetical protein	X		X			7.8		6		10								4.6		2		8														1106		126466		8.5
729	PB000089.03.0		Conserved hypothetical protein	X		X			9.9		1		2								9.9		2		4														202		23609		7.3
730	PB000250.03.0	PY03087	Vacuolar ATP synthase subunit D, putative	X		X			9.6	9.6	2	2	4	4							10	10	2	2	4	4													249	249	27976	27930	8.9	9.1
731	PB000663.03.0	PY01577	Casein kinase II regulatory subunit, putative	X		X			13.2	11.4	3	3	16	16							9.2	8	2	2	3	3													303	352	35763	41545	4	4
732	PB001101.00.0	PY03081	Alanine--tRNA ligase, putative	X		X			2.9	1.1	2	1	4	2							9.8	2.3	6	2	8	3													1034	1218	119563	141063	7	8.2
733	PB000001.03.0	PY00081	Skp1 family protein, putative	X		X			18	29.5	2	5	3	6							6.4	20.5	2	3	3	6													172	176	20157	20502	4.6	4.7
734	PB000567.00.0	PY01633	Pyridoxine kinase	X		X			13.8	6.5	1	1	1	1							11.9	5.7	1	1	1	1													159	336	18445	38558	5.4	6.2
735	PB000283.03.0	PY03633	Hypothetical protein	X		X			2.2	1	3	1	6	2							2.6	2.4	2	1	2	1													1895	1318	218319	148078	8.6	8.7
736	PB001048.02.0	PY01546	Deoxyhypusine synthase, putative	X		X			4.3	4.2	1	1	2	2							10.3	4.7	2	1	2	1													419	428	48012	48956	6.4	6.8
737	PB001100.00.0	PY05659	Hypothetical protein	X		X			11.6	9.2	1	1	6	6							33	26.2	4	4	15	15													112	141	13021	16208	5.2	6.3
738	PB000108.03.0		Cysteine protease, putative	X		X			20.6		15		43								5.4		2		3														912		103928		5.1
739	PB000824.00.0	PY05971	ATP synthase F1, alpha subunit, putative	X		X			5.2	4.9	2	2	3	3							13.5	9.5	5	4	10	9													518	548	58024	61577	7.6	8.5
740	PB000102.00.0		Hypothetical protein	X		X			11.4		1		8								14.1		2		5														184		21751		9.3
741	PB000059.03.0	PY03756	Peptidase, putative	X		X			4.5	5.8	2	2	2	2							1.7	2.2	1	1	3	3													528	412	61720	48225	6.5	7.9
742	PB000898.02.0	PY06081	Conserved hypothetical protein	X		X			7.1		2		2								2.3	2.9	1	1	2	2													665	512	77588	59651	6.4	8.2
743	PB000150.02.0	PY04174	Guanylate kinase, putative	X		X			7.2	7.1	1	1	2	2							7.7	7.6	1	1	1	1													195	198	23310	23592	8.6	6
744	PB000234.03.0	PY00463	PbmpC, putative	X		X			7.1	7.1	2	2	3	3							7.1	7.1	2	2	5	5													322	323	36350	36529	9.1	9.3
745	PB001082.02.0	PY04731	Conserved hypothetical protein	X		X			4.4		1		1								5.4	4.6	1	1	1	1													410	477	47459	55673	6	7.7
746	PB001008.01.0	PY02834	Septum formation protein MAF homologue, putative	X		X			12.9	6	2	1	8	5							6.1	6	1	1	1	1													263	266	30438	30715	7.7	7.6
747	PB001635.02.0	PY05100	Hydroxyacyl glutathione hydrolase, putative	X		X			7		2		13								12.9		2		4														256	179	29604	21127	7.5	8.5
748	PB001443.02.0	PY02784	Cell cycle regulator protein, putative	X		X			25.4	25	3	3	7	7							10.2	10	1	1	1	1													177	180	19856	20228	8.5	8.4
749		PY04712	Ribosomal protein S26e	X		X				15		2		2								8.4		1		7														107		12507		11.1
750		PY04219	RNAse L inhibitor protein, putative	X		X				7.2		4		5								3		2		3														663		75401		8.9
751		PY05141	basic transcription factor 3, putative	X		X				9.8		3		19								9.2		1		6														174		19892		9.4
752	PB104904.00.0	PY07409	60S ribosomal protein L23, putative	X		X			48.9	48.9	10	10	102	102							43.9	43.9	6	6	68	68													139	139	14975	14975	10	10
753		PY01750	60S ribosomal protein L27 homolog	X		X				13.8		4		18								20.4		7		27														181		21785		10.2
754		PY02360	70 kDa peptidylprolyl isomerase, putative	X		X				14.1		4		10								20.3		7		12														306		34984		5.8
755		PY03629	T-complex protein 1, alpha subunit	X		X				33.1		20		46								46.6		26		67														502		55830		6.6
756		PY00817	co-chaperone GrpE, putative	X		X				10.2		2		7								10.2		3		8														285		33160		8.5
757	PB106158.00.0	PY02209	Protein gar2, putative	X		X			10		3		6								7.7		2		6														509	532	57349	60102	8.6	7.9
758		PY02899	Hypothetical protein	X		X				5.1		3		13								4.3		3		6														396		45817		5.9
759		PY07077	High mobility group protein	X		X				21.4		3		25								27.8		7		37														126		14956		9.7
760		PY01824	Putative Rab7 GTPase	X		X				9.9		2		2								18.1		3		3														232		27025		8.7
761		PY05478	Hypothetical protein	X		X				10.9		2		10								5.2		2		10														230		27469		5.3
762		PY01351	Hypothetical protein	X		X				2.5		2		6								1.2		2		4														1103		126978		9
763	PB107464.00.0	PY04822	Hypothetical protein	X		X				1.2		3		13								0.6		1		2													430	2031	49939	234076	7.2	9.1
764	PB103684.00.0	PY05725	Apurinic/apyrimidinic endonuclease Apn1	X		X			5.9	3.9	3	2	6	5							3.6	4.3	1	1	1	1													559	460	64336	53394	9.4	9.1
765	PB103686.00.0	PY01848	Translation initiation factor 6, putative	X		X			8.9	8.9	2	2	6	6							15.8	15.8	1	1	2	2													247	247	27214	27214	4.7	4.7
766		PY03838	Hypothetical protein	X		X				1.7		1		1								1.1		1		2														1089		124952		8.9
767		PY03802	Similar to ubiquitin specific protease 11-related	X		X				1.6		1		3								1.2		1		1														1098		128186		7.4
768	PB000233.03.0		Hypothetical protein	X		X			18.1		6		36								2		2		2														454		53028		7.5
769	PB105909.00.0	PY06087	Hypothetical protein	X		X			1.9		2		5								2.2	2.2	3	3	3	3													1572	1567	177917	176432	8.8	8.9
770	PB000978.03.0		Hypothetical protein	X		X			3		2		2								2.6		1		1														845		99129		6.4
771		PY03775	Hypothetical protein	X		X				9.9		4		20								2.8		1		1														426		48727		5.9
772		PY02599	Protein phosphatase-1 regulatory subunit 7 alpha2	X		X				1.1		1		3								2.9		3		17														1231		146638		6.1
773		PY02009	Immediate early protein homolog-related	X		X				6.9		8		45								2.9		1		1														593		68872		4.9
774		PY03798	Hypothetical protein	X		X				6.8		3		16								3		1		2														398		47104		8.2
775	PB000253.03.0		Hypothetical protein	X		X			8.5		5		9								3.2		3		4														1032		116519		8.8
776	PB000155.03.0		Hypothetical protein	X		X			16.9		7		12								4.7		2		4														338		39402		8.7
777		PY04688	Glutamine synthetase, putative	X		X				5		3		9								5.2		2		5														563		65725		6.4
778		PY03834	AhpC/TSA family, putative	X		X				9.5		11		40								6.2		3		3														422		47656		9.8
779		PY05627	Plasmodium vivax PV1H14065_P-related	X		X				2.2		1		4								6.5		3		5														587		68937		5.2
780		PY01972	Hypothetical protein	X		X				12.8		2		7								8.3		2		4														133		15485		8.6
781	PB000999.03.0		Hypothetical protein	X		X			15		2		2								8.4		1		7														107		12523		11.1
782		PY05342	Arabidopsis thaliana At5g67630/K9I9_20	X		X				2.2		1		1								8.7		4		8														539		61466		5.9
783	PB300291.00.0		Hypothetical protein	X		X			37.7		11		57								9.4		2		3														244		28823		5.2
784	PB000753.02.0		Hypothetical protein	X		X			9.7		1		1								9.7		1		2														124		13343		9.5
785	PB300487.00.0		Hypothetical protein	X		X			23.6		2		2								10		2		2														140		16000		9.3
786	PB000736.03.0		Hypothetical protein	X		X			19.3		2		4								10.1		2		6														109		12438		4.9
787	PB301223.00.0		Merozoite capping protein-1 (MCP1), putative	X		X			30.3		15		57								10.2		3		3														254		29095		8.8
788	PB000611.03.0		Hypothetical protein	X		X			7.9		2		6								10.9		2		2														265		30405		5.1
789		PY06774	Hypothetical protein	X		X				11.7		1		1								11.7		2		3														103		12371		9.7
790		PY04367	Small GTP-binding protein	X		X				17.3		3		4								13		2		4														185		21105		8.2
791	PB301269.00.0		Hypothetical protein	X		X			16.5		6		10								15.3		4		8														346		39983		7.5
792	PB000064.00.0		Hypothetical protein	X		X			7.7		1		4								16		2		4														169		19693		4.9
793		PY06446	Ribosomal L37ae protein family, putative	X		X				23.3		4		24								16.4		3		15														116		13190		9.8
794		PY02847	Hypothetical protein	X		X				8.6		1		8								16.7		3		10														245		28942		5
795	PB105143.00.0		Hypothetical protein	X		X			16.9		1		1								16.9		1		6														89		10473		9.7
796	PB300191.00.0		Hypothetical protein	X		X			17.3		3		5								17.8		3		12														191		21252		7.5
797		PY04699	PR264	X		X				24		6		21								18.2		2		3														121		14143		10
798	PB402742.00.0		Hypothetical protein	X		X			12.8		1		1								18.6		2		3														188		21959		4.3
799	PB107547.00.0		Hypothetical protein	X		X			21.9		2		9								18.8		1		1														64		7482		9.1
800	PB000581.03.0		Hypothetical protein	X		X			32.2		4		66								22.4		2		2														152		17033		4.9
801	PB000332.03.0		Hypothetical protein	X		X			15.1		1		1								22.7		5		11														119		13823		4.9
802	PB000156.02.0		Hypothetical protein	X		X			35.6		3		7								24.4		3		22														135		15454		9.5
803	PB103596.00.0		Hypothetical protein	X		X			22.8		1		1								24.8		2		2														101		11275		9.4
804		PY01635	40s ribosomal protein s14, putative	X		X				25.5		1		16								27.5		3		36														51		5931		11.6
805	PB000645.02.0		Hypothetical protein	X		X			39.9		7		15								28.8		3		9														153		17697		8.8
806	PB000578.02.0		Hypothetical protein	X		X			7.5		1		3								29.3		4		8														147		17359		6.6
807	PB104581.00.0	PY03813	Hypothetical protein	X		X				10.6		1		2							30.3	10.6	3	3	9	9													66	189	7324	21165	6.6	9.6
808	PB104659.00.0	PY01604	Hypothetical protein	X		X				30.8		2		27								30.8		2		13														39		4591		5.3
809	PB000724.01.0		Hypothetical protein	X		X			29.7		3		25								38.5		7		37														91		10543		10
810	PB000823.01.0		Hypothetical protein	X		X			24.3		4		15								50.9		6		27														173		19175		9.6
811	PB000112.01.0		Hypothetical protein	X		X			89.5		2		7								71.1		1		1														38		4132		4.2
812	PB301379.00.0		Hypothetical protein	X		X			50		1		4								72.5		3		22														40		4445		5.9
813	PB001601.02.0		Hypothetical protein	X		X			28.4		3		25								36.8		7		37														95		11120		9.9
814	PB300283.00.0		Hypothetical protein	X		X			27.2		2		2								21.9		2		3														151		17211		7.2
815	PB300681.00.0		Hypothetical protein	X		X			10.1		4		10								22.8		4		9														267		29770		5.9
816		PY07383	Prespore-specific protein	X		X				4.9		1		1								4.9		1		6														386		44599		5.2
817	PB000927.03.0	PY01224	Heat shock protein DNAJ homologue Pfj4, putative	X		X			11.4	8.2	1	1	1	1								8.2		3		6													210	245	23776	27908	8.9	9.2
818	PB000671.01.0	PY03394	DNA topoisomerase II, putative	X	X				3.3	1.6	3	2	5	4	2.6	1.9	2	2	4	4																			1092	1489	125475	170440	8.4	8.4
819	PB000458.03.0	PY02706	Transportin, putative	X	X				15.3	11.1	13	10	20	14	4.5	1.4	3	1	3	1																			1108	1155	127944	132664	5.3	5.4
820	PB001208.00.0	PY01075	Rab18 GTPase, putative	X	X				26.4	44.5	3	3	4	4	6.5		1		1																				201	119	23127	13751	8	5.8
821	PB000816.02.0	PY03776	Conserved hypothetical protein	X	X				3.2	3.2	1	1	1	1	2.8		1		2																				497	507	55108	56240	8.3	8.3
822	PB001115.01.0	PY04496	Replication factor C subunit 1, putative	X	X				2.3	1.4	1	1	3	3	2.3	1.4	1	1	3	3																			512	888	58605	101836	9	9.1
823	PB000729.02.0	PY02307	Conserved hypothetical protein	X	X				8.2		1		3		16.3	16.3	2	2	3	3																			306	306	34784	34756	6.4	6.4
824	PB000119.00.0	PY05380	Transcriptional regulator, putative	X	X				7.3	5.8	12	11	28	27	3.5		2		3																				1069	1099	124317	127736	5.1	5.1
825	PB001126.00.0	PY01854	Clathrin heavy chain, putative	X	X				6.1	8.1	6	14	7	21	4.2	2.5	3	3	3	3																			1197	2004	139183	232112	6.3	6.7
826	PB000975.03.0		Coatomer alpha subunit, putative	X	X				5.7		3		3		2.8		2		4																				672		78015		8.4
827	PB000783.02.0	PY00203	DNA polymerase delta catalytic subunit, putative	X	X				1.1	1.1	1	1	1	1	2.9	4.9	1	2	10	12																			1089	1097	125629	126636	8.6	8.6
828	PB000513.03.0		Conserved hypothetical protein	X	X				22.9		10		19		4		1		1																				497		57403		8.2
829	PB001047.02.0	PY01548	N-myristoyltransferase, putative	X	X				7.9	7.8	2	2	3	3	8.2	3.9	4	3	5	3																			404	411	47554	48256	8.8	8.3
830	PB000713.00.0	PY01272	Coatamer protein, beta subunit, putative	X	X				10.3	2	3	2	4	3	3.7	1	1	1	1	1																			348	1286	40300	148477	5.4	5.9
831	PB000309.00.0		Hypothetical protein	X	X				6.4		3		8		1.1		1		2																				1164		134500		7
832	PB000196.03.0	PY06348	Hypothetical protein	X	X				2.4	1.3	4	1	7	4	0.7	1.3	1	1	3	3																			2509	1300	298012	152236	9.1	9.1
833	PB000167.03.0	PY01513	DNA repair protein RAD23, putative	X	X				11.1	6.5	3	2	7	6	3.3	3.3	1	1	1	1																			368	368	42163	42072	4.6	4.5
834	PB300843.00.0		Splicing factor	X	X				5.2		3		4		8.1		3		4																				904		107251		9.7
835	PB000314.01.0	PY01765	Hypothetical protein	X	X				2.2	1.3	1	1	1	1	3.3	2	2	2	6	6																			789	1297	89554	147376	5.9	5.1
836	PB000430.02.0	PY01202	Spliceosome-associated protein, putative	X	X				6		2		21		6		2		10																				366	415	41141	46442	6.4	5.4
837	PB001037.00.0	PY00252	NAD synthase, putative	X	X				5.5		3		7		2.5		1		2																				747	857	87241	99658	6.9	7
838	PB000902.01.0	PY00897	Aspartate aminotransferase, putative	X	X				5.7	3.2	2	1	2	1	4.7	4.6	1	1	5	5																			406	410	47041	47252	7.4	7.1
839	PB106570.00.0	PY07506	Etramp (subtelomeric gene family)	X	X				17.1		4		16		9.5		1		1																				304	364	32122	38785	9.8	9.8
840	PB000615.01.0	PY00851	DNA primase, large subunit, putative	X	X				5	4.9	1	1	5	5	3.8	3.8	1	1	3	3																			525	532	62267	62991	9.1	9
841	PB000058.02.0	PY07154	Ribonucleotide reductase small subunit, putative	X	X				10	12.3	4	5	6	8	8.4	3.5	2	1	2	1																			299	373	35647	44892	6.2	6.5
842	PB000370.02.0	PY02084	Oxoglutarate/malate translocator protein, putative	X	X				6.6	6.6	3	3	5	5	6.6	6.6	3	3	7	7																			319	319	35632	35494	9.4	9.3
843	PB000031.01.0	PY02315	Protein phosphatase, putative	X	X				10.2	6.3	3	2	4	2	7		4		39																				531	523	61096	60102	5.4	5.5
844	PB000019.03.0	PY05488	Hypothetical protein	X	X				5.1	2.9	2	1	3	2	8.1	4.8	3	1	5	1																			788	516	91525	60160	6.5	5.8
845	PB000906.01.0	PY03463	Hypothetical protein	X	X				10.4	1.1	6	1	18	2	2		2		3																				491	831	58061	97354	5.3	7.7
846	PB001082.03.0		Pst-a (hydrolase)/lysophospholipase-like protein, putative	X	X				22.2		8		13		5.2		1		2																				347		40027		8.7
847	PB001318.02.0	PY01205	Conserved hypothetical protein	X	X				11.5	20.9	8	9	39	36	3.8	6.5	3	3	6	6																			469	277	54972	32844	5.7	9.3
848	PB000171.00.0	PY04251	Conserved hypothetical protein	X	X				5.4		1		2		14		2		6																				350	366	41235	42666	5.8	6.4
849	PB001288.02.0	PY04329	Subtilisin-like protease 1, PbSub1	X	X				5.3		1		1		2.5		1		1																				561		62873		6.2
850	PB000911.00.0	PY06066	Vacuolar ATP synthetase, putative	X	X				11.9		2		4		28		4		9																				118		11780		9
851	PB001292.00.0	PY03514	Splicing factor 3b, subunit 3, 130kD, putative	X	X				8.4	6.9	9	8	18	16	2.9	2.8	2	2	3	3																			1216	1235	138195	140281	6.5	6.5
852	PB001195.00.0	PY07509	Valine -- tRNA ligase, putative	X	X				1		1		1		4.8		2		2																				961	959	116481	114911	9.1	9.3
853	PB000368.00.0	PY06466	Hypothetical protein	X	X				6.5	3.8	1	1	1	1	6.5	3.8	1	1	1	1																			275	474	32373	55787	8.7	7.2
854	PB000676.00.0	PY00109	Trophozoite cysteine proteinase precursor, putative	X	X				12.3	6.2	6	3	12	3	4.2	4	1	1	2	2																			505	520	58603	60334	7.1	6.7
855	PB000802.01.0		Hypothetical protein	X	X				3.8		3		10		3.6		2		3																				530		63572		9.2
856	PB000333.00.0	PY03213	Conserved hypothetical protein	X	X				2.8		1		2		2.8		1		1																				612		72748		5.4
857	PB000121.02.0	PY02510	Pbsec61, putative	X	X				4.2	3.9	1	1	1	1	4.2	3.9	1	1	2	2																			471	519	52167	58108	8.5	8.9
858		PY07197	Hypothetical protein	X	X					8.4		1		1		5.5		2		3																				273		31800		5.1
859	PB107093.00.0	PY00292	Cysteine protease, putative (SERA family)	X	X				24.8	1.9	22	2	68	4	3.5		2		2																				1023	1132	112814	123719	5	5.3
860	PB000812.01.0	PY02048	Hypothetical protein	X	X					1.1		1		1		1.4		1		1																				1140		132680		8.4
861		PY01669	Splicing factor	X	X					5.1		10		15		2.9		4		5																				2958		344760		8.9
862	PB000166.02.0	PY02490	Protein kinase, putative	X	X					0.6		1		12		0.6		1		6																			1122	2699	130340	315078	9.2	9
863	PB000226.00.0		Hypothetical protein	X	X				13		7		7		2.3		1		1																				770		90756		7.9
864		PY05642	SNF2 family N-terminal domain, putative	X	X					2.3		2		7		2.4		2		3																				1312		152020		6.3
865		PY00908	Similar to S. cerevisiae SIK1	X	X					17.8		8		16		4		1		1																				505		58170		6.5
866	PB000000.03.0		Hypothetical protein	X	X				4.5		1		2		4.5		1		1																				287		34704		6.9
867	PB001083.03.0		Hypothetical protein	X	X				11.4		5		10		4.6		1		2																				394		45540		8.9
868	PB301265.00.0		Hypothetical protein	X	X				4.9		2		4		5.6		1		5																				304		36183		8.8
869	PB102172.00.0	PY01146	Hypothetical protein	X	X				12.2		5		13		7.2		1		3																				278		31760		8.3
870	PB200006.00.2		PIR protein, putative	X	X				11.1		1		2		7.3		2		2																				288		32637		5.5
871	PB301345.00.0		Hypothetical protein	X	X				4.6		1		1		7.4		1		2																				284		32812		8.6
872	PB300945.00.0		Hypothetical protein	X	X				4.6		1		1		8.3		1		1																				216		25470		6.4
873	PB300491.00.0		Hypothetical protein	X	X				17.5		7		24		8.9		2		9																				462		52257		7.9
874		PY07476	Fragile histidine triad protein	X	X					10.1		1		6		10.1		1		4																				129		15048		6.4
875	PB100936.00.0		Hypothetical protein	X	X				13.8		5		14		10.2		1		1																				275		31908		4.7
876	PB000570.02.0		Hypothetical protein	X	X				9.4		1		3		13.9		2		5																				267		30473		8.8
877	PB107616.00.0		Hypothetical protein	X	X				35.3		2		4		14.3		1		1																				119		12731		4.5
878	PB000635.00.0		Hypothetical protein	X	X				15.6		3		29		15.6		2		3																				96		10965		8.7
879	PB301495.00.0		Hypothetical protein	X	X				10.8		2		3		18.5		4		4																				130		14788		7.9
880	PB000484.02.0		Hypothetical protein	X	X				36.5		11		37		19		3		7																				63		6569		10.3
881		PY00496	Histone 3	X	X					33.1		7		35		23.5		2		106																				136		15446		11.1
882	PB300826.00.0		Hypothetical protein	X	X				15.3		1		1		28.6		3		4																				98		10813		8
883	PB301431.00.0		Hypothetical protein	X	X				68		5		34		28.7		2		2																				122		13900		4.3
884	PB300420.00.0		Hypothetical protein	X	X				3.1		1		2		3.1		1		1																				414		49797		6.1
885	PB300723.00.0		Hypothetical protein	X	X				2.1		1		1		5.5		1		10																				580		66290		9
886	PB301397.00.0		Hypothetical protein	X	X				18.7		2		4		44		4		9																				75		7707		9.6
887	PB500010.00.0		PIR protein, putative	X	X				10.6		1		2		7		2		2																				301		33918		5.4
888	PB500033.00.0		PIR protein, putative	X	X				5		1		2		3.3		2		2																				641		72622		8.9
889	PB001510.02.0		Bi-functional enzyme: long-chain fatty- acid Co-A ligase and oxalyl Co-A decarboxylase, putative					X																									2.6		1		2		925		108029		8.3
890	PB000576.02.0	PY03874	Hypothetical protein					X																									10.2	1.6	5	2	6	3	980	2366	116069	279276	8.9	8.1
891	PB000805.00.0	PY01910	Conserved hypothetical protein					X																									5.7	2.5	6	3	6	3	1743	1521	205336	180018	7.2	7.2
892	PB000955.03.0	PY01154/PY01153	LCCL/Lectin Adhesive-like Protein 6, PbLAP6					X																									4.3		3		3		1468		169256		8.3
893	PB000337.02.0		Hypothetical protein					X																									3.9		2		2		953		113320		8.1
894	PB000251.01.0	PY00455	Conserved hypothetical protein					X																									10.8		5		5		927	999	105565	113822	5.7	5.9
895	PB000252.01.0	PY00454	Plasmodium Perforin-Like Protein 1 (PbPLP1)					X																									12.1	2.2	7	2	14	4	708	727	79127	81259	5.4	5.3
896	PB000294.02.0	PY01971	DNA-directed RNA polymerase I, putative					X																									5.1	5.9	1	1	3	3	333	286	38605	32920	7.5	8
897	PB000880.02.0	PY00037	DEAD box helicase, putative					X																									6		2		3		552	656	64481	76677	9.2	8.9
898	PB000438.01.0	PY05262	Hypothetical protein					X																									5.5	1.9	2	1	3	1	617	850	73547	101068	8.7	7.9
899	PB000270.00.0	PY04357	41 kDa antigen					X																										3.9		3		4	410	989	49122	114837	9.5	8.9
900	PB000701.02.0		Serine protease belonging to subtilisin family, putative					X																									16.3		3		3		288		32064		8.3
901	PB301405.00.0		Hypothetical protein					X																									18.6		1		3		86		10120		6.5
902	PB000860.00.0	PY02854	Hypothetical protein					X																									2.6	4.5	2	3	2	3	1029	1139	120522	134155	8.8	8.2
903	PB300366.00.0		Hypothetical protein					X																									3.5		1		1		426		49983		9.2
904	PB000887.01.0	PY06713	Conserved hypothetical protein					X																									3.5		1		1		286		33391		4.9
905	PB000093.02.0	PY03141	Hypothetical protein					X																									6.6		3		3		1004	1153	118019	135643	4.5	4.4
906	PB000262.03.0	PY01947	Hypothetical protein					X																										1.6		2		6		2095		241540		5.5
907		PY01338	Hypothetical protein					X																										0.4		1		2		3644		431800		8.5
908	PB000605.02.0		Hypothetical protein					X																									3.2		2		2		760		90760		9
909		PY04591	Hypothetical protein					X																										4.5		1		2		290		34393		5.6
910	PB000507.02.0		Hypothetical protein					X																									5		2		2		605		70656		5.7
911		PY06863	PIR protein, putative					X																										5.4		1		1		298		34451		7.5
912	PB101248.00.0	PY05176	Hypothetical protein					X																									6		3		12		557	853	63046	98533	9.5	9
913	PB100886.00.0	PY05834	Hypothetical protein					X																										6.1		1		4		247		29571		9.2
914	PB300911.00.0		Hypothetical protein					X																									6.3		1		2		207		24652		8.3
915	PB000889.02.0		Hypothetical protein					X																									7		4		6		841		100508		8.5
916	PB104094.00.0		Pbst-b (P. berghei subtelomeric gene family b)					X																									7.5		1		3		214		24275		8.5
917		PY05708	PIR protein, putative					X																										7.5		1		1		295		33998		8.8
918	PB000682.03.0		Hypothetical protein					X																									7.8		2		5		473		55598		4.9
919		PY07630	PYST-A (P. yoelii subtelomeric gene family a)					X																										11.4		1		2		158		18368		9.4
920	PB200011.00.0	PY07491	PIR protein, putative					X																									12		2		2		267		30710		8.3
921	PB300505.00.0		Hypothetical protein					X																									15		1		1		80		9107		9.6
922	PB000340.02.0		Hypothetical protein					X																									15.3		1		1		144		16433		4.5
923	PB200043.00.2		PIR protein, putative					X																									17.3		4		8		359		41558		7.8
924	PB300406.00.0		Hypothetical protein					X																									21.6		2		2		102		11828		9.8
925	PB200045.00.0	PY05792	PIR protein, putative					X																									24.6	2.4	5	1	9	1	269	329	31776	38747	7.3	8.8
926	PB000508.02.0		Hypothetical protein					X																									13.1		2		2		229		26180		7.5
927	PB402997.00.0		Pbst-b (P. berghei subtelomeric gene family b)					X																									6.5		1		3		247		28248		9.1
928	PB200036.00.0		PIR protein, putative					X																									12.1		2		2		264		30340		8.3
929	PB500007.00.0		PIR protein, putative					X																									14.4		2		2		222		25461		7.1
930	PB500034.00.0		PIR protein, putative					X																									11.7		2		2		274		31416		8.8
931		PY07325	PIR protein, putative					X																										6.6		1		2		333		38747		9.3
932	PB001279.02.0	PY06076	Hypothetical protein				X																				1.9		1		2								1006	1734	119756	206886	8.9	8.1
933	PB300652.00.0		Hypothetical protein				X																				4.8		2		4								500		59427		8.2
934	PB000938.03.0	PY06440	Hypothetical protein				X																				2.2	2.9	2	2	4	4							1509	1147	180286	138162	8.9	8.5
935	PB000579.01.0	PY03269	Hypothetical protein				X																				1.4		1		2								1520	2694	177047	313400	6.1	6.4
936	PB000769.00.0		DNA repair protein RAD50, putative				X																				15.1		2		3								272		31613		9
937	PB000346.02.0	PY01024	Conserved hypothetical protein				X																				10.1		2		2								426	488	49649	56429	4.4	4.4
938	PB001163.02.0	PY02993	Exported serine/threonine protein kinase				X																				3		2		2								1304	1668	153854	193959	8.7	8.9
939	PB000818.02.0	PY06156	Conserved hypothetical protein				X																				1.6		1		1								1171	1009	138929	119556	6.5	6.3
940	PB000333.03.0		Hypothetical protein				X																				7		1		1								157		18576		5.5
941	PB001142.02.0	PY03237	Conserved hypothetical protein				X																				2.1		3		6								2420	2497	285264	293981	8.7	8.7
942	PB001535.02.0	PY00139	Hypothetical protein				X																				4.8	1	3	1	4	2							887	919	102245	106266	8.2	8.4
943	PB001243.02.0	PY05631	Conserved hypothetical protein				X																				2.3		1		1								577		68648		9.2
944	PB001154.00.0	PY00764	Hypothetical protein				X																				1.2		2		7								3504	3604	407112	418670	8.5	7.2
945	PB000462.02.0	PY04833	Phospholipase C-like, putative				X																				1.3		1		10								1306	846	154781	99894	8.9	8.9
946	PB000856.01.0		Tyrosine --tRNA ligase, putative				X																				2.7		1		2								518		60989		9.1
947	PB000439.01.0	PY02068	Conserved hypothetical protein				X																				3.2		2		5								507		58599		5.6
948	PB000735.01.0	PY05532	Hypothetical protein				X																				4.8	1.7	1	1	1	1							249	705	29281	82663	7.7	8.6
949	PB000997.00.0	PY02609	Hypothetical protein				X																				3	2.1	1	1	1	1							535	779	62889	92559	9.1	9
950	PB001136.00.0	PY02803	ATP synthase F1, gamma chain, mitochondrial precursor, putative				X																				11.4	3.8	2	1	3	2							290	316	32857	35930	9	9.3
951	PB001061.02.0	PY02337	Translation initiation factor IF-2, putative				X																				2.3	1.3	3	1	4	2							1076	1018	125920	118670	7.8	6.6
952	PB000647.00.0	PY04969	Hypothetical protein				X																				5.3		2		6								568		66182		7.9
953	PB000624.01.0	PY00114	ATP binding protein, putative				X																				3.2	3.2	1	1	1	1							411	412	48283	48532	4.9	4.9
954	PB000425.01.0	PY07151	Hypothetical protein				X																				5.1	1.9	2	1	2	1							648	690	76289	81091	8	8.1
955	PB000064.01.0	PY00811	Conserved hypothetical protein				X																				7.2	2.6	5	2	5	2							1368	1583	159778	184841	8.2	7.5
956	PB000901.03.0	PY07453	Conserved hypothetical protein				X																				2		2		2								702	533	82922	63045	8.3	9
957	PB000517.00.0		Hypothetical protein				X																				2		3		8								2283		264481		8.6
958	PB000882.03.0	PY01913	Conserved hypothetical protein				X																				2.6	3.5	1	1	2	2							574	424	68010	50067	9.2	9.1
959	PB001043.02.0	PY03691	Hypothetical protein				X																				4.3	2.4	1	1	1	1							368	680	43035	78728	8.3	5.7
960	PB000344.00.0	PY00506	Hypothetical protein				X																				6.2	1.1	6	1	18	1							786	797	92280	93258	6.1	5
961	PB000629.03.0	PY01937	Hypothetical protein				X																					0.8		2		3							2030	3869	240658	457798	5.2	5.5
962	PB000426.01.0	PY03666	Hypothetical protein				X																				3.1	1.2	3	2	4	2							1712	2356	200033	277221	8.9	9
963	PB000043.01.0	PY01814	Conserved hypothetical protein				X																				2	1.8	3	1	5	2							1493	657	178463	78250	8.7	7.8
964	PB000292.03.0		Hypothetical protein				X																				1.4		2		2								1350		161047		5.3
965	PB000176.00.0	PY00336	Conserved hypothetical protein				X																				8.6	8.3	1	1	2	2							198	206	23504	24330	5.9	5.5
966	PB000412.02.0		Conserved hypothetical protein				X																				4.2		2		2								669		78963		8.9
967	PB000217.03.0	PY05378	Hypothetical protein				X																					1.3		1		1								1036		119807		6.6
968	PB000414.00.0	PY05377	Hypothetical protein				X																				4		2		3								829	2694	94654	314087	5.1	6.6
969	PB001038.00.0	PY00253	Conserved hypothetical protein				X																				2.7		2		2								1076		125667		9.1
970	PB001081.02.0	PY04729	Conserved hypothetical protein				X																				7.8		2		2								437	454	51885	54003	4.7	4.7
971	PB000992.02.0	PY00513	Vacuolar-type H+-translocating inorganic pyrophosphatase, putative				X																				3.9	7.1	1	3	1	4							918	1007	101273	111307	8.1	8.3
972	PB001038.03.0		Conserved hypothetical protein				X																				3.1		1		2								413		48648		6.5
973	PB103906.00.0	PY01185	235 kDa rhoptry protein				X																				2.2		4		7								1755	2723	205321	320453	6	5.8
974		PY06052	Hypothetical protein				X																					2.8		2		2								1314		154039		7.8
975	PB301428.00.0	PY01674	Pb-reticulocyte binding protein				X																				6.5	5.4	3	3	3	4							537	903	63403	107567	7	8.2
976	PB107227.00.0	PY00626	DNA repair protein RAD50, putative				X																					1.2		1		2							711	1919	85775	228396	9.2	8.6
977		PY04589	Hypothetical protein				X																					2.5		3		3								1526		181590		9
978	PB000146.01.0	PY02071	Hypothetical protein				X																				3.5		2		2								962	274	114028	32389	9	6.2
979		PY02606	Amine oxidase, flavin-containing, putative				X																					0.3		1		3								4189		489845		9.2
980		PY00416	Hypothetical protein				X																					0.6		1		2								3171		364939		7.4
981	PB000199.00.0		Hypothetical protein				X																				2.7		1		1								634		75982		9.2
982	PB108456.00.0		Hypothetical protein				X																				2.9		2		4								796		93148		9
983		PY06499	PIR protein, putative				X																					3.1		1		1								291		33646		7.2
984		PY00055	PIR protein, putative				X																					3.2		1		3								315		36567		7.8
985		PY06906	Hypothetical protein				X																					3.3		2		5								959		112894		8.7
986	PB300014.00.0		Hypothetical protein				X																				3.5		1		1								287		33946		8.5
987	PB301150.00.0		Hypothetical protein				X																				3.5		1		2								460		56006		5.5
988		PY00300	PIR protein, putative				X																					3.6		1		1								305		36021		8.7
989		PY05223	Hypothetical protein				X																					3.8		1		2								344		41093		8.6
990	PB000035.01.0	PY04930	235 kDa rhoptry protein				X																				4	1.4	4	2	6	2							1308	2749	153068	322595	6	6.5
991	PB300676.00.0		Hypothetical protein				X																				4.5		2		2								556		64141		7.7
992		PY05133	Hypothetical protein				X																					4.8		1		10								353		42374		8.6
993	PB000154.03.0		Hypothetical protein				X																				4.9		1		1								247		29941		8.6
994		PY07454	PIR protein, putative				X																					5		1		1								340		39928		8.3
995		PY02067	ATPase, AAA family, putative				X																					5.6		2		5								287		33237		5.6
996	PB200000.00.0	PY07036	PIR protein, putative				X																					5.7		1		2							294	298	33787	34517	8.8	8.2
997	PB200116.00.0		PIR protein, putative				X																				6		2		5								754		84117		8.9
998	PB101277.00.0		Hypothetical protein				X																				6.6		3		4								579		64629		7.6
999	PB000870.01.0		Hypothetical protein				X																				6.9		2		2								506		56925		6.3
1000	PB104816.00.0		Pbst-f (P. berghei subtelomeric gene family f)				X																				7.2		2		5								489		56524		6.8
1001		PY07747	Hypothetical protein				X																					8.7		2		3								448		49256		7.2
1002	PB200066.00.1		PIR protein, putative				X																				4		2		6								708		80749		4.9
1003	PB500052.00.0		PIR protein, putative				X																				9.4		2		2								192		22874		9
1004	PB103734.00.0	PY05354	Hypothetical protein				X																				10.7		3		3								606	1317	70236	153778	8.4	5.9
1005		PY07436	PIR protein, putative				X																					13.2		2		9								265		30977		6.7
1006	PB200066.00.2	PY06149	PIR protein, putative				X																				14.4		3		11								279		32256		4.7
1007	PB200105.00.0		PIR protein, putative				X																				19.5		2		2								210		24972		6.6
1008	PB300510.00.0		Hypothetical protein				X																				20.9		10		36								340		40396		7
1009	PB301059.00.0		Hypothetical protein				X																				22.3		3		4								112		13388		9.7
1010		PY05525	L1P family of ribosomal proteins				X																					22.8		7		19								145		16573		9.8
1011	PB301211.00.0		Hypothetical protein				X																				23.8		3		6								80		8659		10.2
1012	PB300603.00.0		Hypothetical protein				X																				24.1		8		13								195		21934		7.4
1013	PB402046.00.0		Hypothetical protein				X																				24.5		1		1								49		5649		9.1
1014	PB405016.00.0		Hypothetical protein				X																				25.9		1		1								54		6141		8.9
1015	PB301257.00.0		Hypothetical protein				X																				26.5		1		3								49		5414		7.9
1016		PY05990	14-3-3 protein				X																					32.5		7		11								117		13348		4.4
1017	PB300714.00.0		DNA repair protein RAD50-like, putative				X																				20.8		2		3								197		22453		8.4
1018	PB300351.00.0		Hypothetical protein				X																				8.6		1		1								152		17954		4.7
1019	PB300392.00.0		Hypothetical protein				X																				12		2		3								274		31132		9
1020	PB301338.00.0		Hypothetical protein				X																				11.7		1		1								308		33117		4.9
1021	PB000719.03.0	PY04760	Conserved hypothetical protein			X																4.3		2		8														301		33687		4.9
1022	PB000243.03.0		Hypothetical protein			X															15.7		1		2														108		12496		9.2
1023	PB001530.02.0	PY05570	Hypothetical protein			X															4.7	6.5	1	1	2	2													402	291	47199	34617	6.9	8.5
1024	PB000652.03.0	PY02552	Hypothetical protein			X															23	5.6	6	2	18	3													444	828	50703	95081	9.2	8.3
1025	PB000943.03.0		Hypothetical protein			X															2.6		2		5														936		107842		8.9
1026	PB000573.02.0	PY07173	Hypothetical protein			X															1.3	0.8	1	1	1	1													1050	1768	124904	210881	9	8.2
1027	PB001075.02.0	PY03302	Conserved hypothetical protein			X															10.4		1		2														202		24302		8.6
1028	PB300801.00.0		ATP synthase F1, delta subunit, mitochondrial precursor, putative			X															8.5		1		5														234		27321		9.4
1029	PB000080.01.0		Ubiquitin-like protein nedd8 homologue, putative			X															18.4		1		1														76		8662		9.6
1030	PB000050.02.0	PY00474	Hypothetical protein			X															3.9		1		3														285	343	33646	41184	4.6	4.8
1031	PB000401.00.0	PY04391	Ribosomal protein L19-like protein, putative			X															2.8	3.6	1	1	1	1													317	251	38833	30608	10.1	10.3
1032	PB000307.03.0	PY00497	Conserved hypothetical protein			X															16.3	16.3	2	2	3	3													123	123	14326	14256	8.3	7.9
1033	PB000104.00.0		Conserved hypothetical protein			X															37.5		8		28														128		15311		8
1034	PB000664.00.0	PY03498	Conserved hypothetical protein			X															6.4		2		3														706		82012		9
1035	PB000719.01.0	PY01462	Nascent polypeptide associated complex alpha chain, putative			X															8.1	8.1	1	1	6	6													185	185	20820	20763	4.8	4.8
1036	PB001342.02.0	PY03246	Splicing factor 3a subunit, putative			X															6.5	6.5	1	1	1	1													231	231	27302	27366	9.4	9.4
1037	PB000291.01.0		Conserved hypothetical protein			X															1.7		1		1														1345		153204		6
1038	PB000613.00.0	PY05229	Mitochondrial import outer membrane translocase subunit tom40			X															3.7	3.5	1	1	6	6													376	396	43589	45827	7.8	8.4
1039	PB000269.02.0	PY01046	Hypothetical protein			X															2.3	0.8	1	1	1	1													683	1932	80111	225393	6.8	5.7
1040	PB000811.01.0	PY02049	Hypothetical protein			X															3.4		1		4														447	597	51009	67681	8.2	5.3
1041	PB000084.00.0	PY00053	Conserved hypothetical protein			X															1.6		2		2														1115	1096	131645	128615	7.3	6.2
1042	PB000979.02.0	PY01893	Regulator of chromosome condensation protein, putative			X															3.1		1		5														618	665	70622	75502	6.8	8
1043	PB001203.02.0	PY02878	Conserved hypothetical protein			X															8.7		1		1														183		21381		8.4
1044	PB000711.02.0	PY03292	Thioredoxin-like protein, putative			X															6.6	3.4	1	1	3	3													211	412	24824	48644	5.3	8.9
1045	PB000957.01.0	PY04680	Conserved hypothetical protein			X															2.7	2.3	1	1	1	1													524	612	61919	72286	6.8	5.8
1046	PB001093.00.0	PY04694	Conserved hypothetical protein			X															3.6	4	2	1	5	4													962	405	114194	48238	9.2	8.4
1047	PB000028.02.0	PY07204	Conserved hypothetical protein			X															8	4.7	2	1	4	3													547	549	62397	62652	9.2	8.9
1048	PB000535.01.0		Outer arm dynein light chain 2, putative			X															15.8		3		3														197		22775		8.4
1049	PB106209.00.0	PY04245	Hypothetical protein			X															10.9		1		1														137		16883		9.6
1050	PB402680.00.0		Hypothetical protein			X															8.1		1		1														198		22559		9.3
1051	PB000456.01.0	PY00567	Hypothetical protein			X															6.2	4.2	1	1	4	4													177	263	21411	31497	5.2	5.9
1052	PB000839.00.0	PY05996	Conserved hypothetical protein			X															4.2		1		1														311	322	37015	38223	7	8.3
1053	PB000727.01.0	PY07166	Prohibitin, putative			X															9.9	9.9	2	2	5	5													272	272	30531	30482	8.9	8.7
1054	PB000129.01.0	PY07130	Hypothetical protein			X															28.7	12.8	7	6	12	16													373	624	42943	70923	6.1	5.4
1055	PB000372.02.0	PY02083	Conserved hypothetical protein			X															3.4	1.3	3	2	3	2													763	817	89100	95340	9.4	9.5
1056	PB000100.01.0	PY03076	Plasmodium Perforin-Like Protein 4 (PbPLP4)			X															8.9		4		12														664		77301		6.6
1057	PB300697.00.0		Hypothetical protein			X															6.4		1		1														267		31014		5.9
1058	PB001050.01.0	PY00572	Conserved hypothetical protein			X																5.7		1		1														441		50348		5.1
1059	PB000654.02.0	PY00382	Peptidyl-prolyl cis-trans isomerase precursor, putative			X															18.6	5.7	4	3	13	5													210	210	23899	23909	5.7	5.7
1060	PB000888.03.0	PY03701	Glutamate dehydrogenase, putative			X															7.1	4.4	5	3	9	6													1181	1206	136771	139480	7	6.1
1061	PB000020.03.0	PY07681	von willebrand factor a-domain-related protein (WARP) [micronemal protein]			X															30.2	2.6	9	1	93	1													288	303	32041	33776	4.9	4.9
1062	PB000096.01.0	PY04337	Hypothetical protein			X															9.4	9.4	3	3	8	8													277	278	32401	32531	7.5	8.4
1063	PB000469.02.0	PY00046	Conserved hypothetical protein			X															5.2		1		3														192	193	22881	22860	6.8	6.4
1064	PB000687.01.0	PY02536	Conserved hypothetical protein			X															5.4	4.5	1	1	8	8													276	331	31162	37170	9.5	9.1
1065	PB001216.00.0		Phosphomannomutase, putative			X															15.5		2		3														207		23914		5.5
1066	PB000951.00.0	PY01999	10b antigen, putative			X															3.5	2	2	2	3	4													1158	1688	134248	195114	9.3	9.2
1067	PB000310.02.0	PY04990	Conserved hypothetical protein			X															22.2	21.4	2	2	2	2													126	131	15092	15667	5.6	5.3
1068	PB000497.03.0	PY00100	Hypothetical protein			X															1.9	6.9	1	1	1	1													886	248	104338	29714	7.7	8.5
1069	PB103216.00.0	PY05512	Hypothetical protein			X															11.8		1		3														102		11705		8
1070	PB001235.02.0	PY00468	Ubiquitin-conjugating enzyme, putative			X															11	12.1	1	1	1	1													191	173	21550	19451	4.9	4.5
1071	PB300700.00.0		Flavoprotein subunit of succinate dehydrogenase			X															8.6		2		11														373		41943		7.8
1072	PB001153.02.0	PY05471	ADP-ribosylation factor-like protein, putative			X															9	9	1	1	2	2													177	178	20136	20255	8.1	7.9
1073	PB000789.03.0	PY04073	Dynamin protein, putative			X															7	4	2	2	5	5													415	718	46862	82354	5.4	6.7
1074	PB001059.00.0	PY03786	Rad51 homolog, putative			X															23.2	10.2	6	5	13	11													349	352	38369	38684	6.7	6.7
1075	PB001171.02.0	PY01746	Vacuolar sorting protein 35, putative			X															5.2	1.8	2	1	2	1													650	938	76267	110252	7.5	6.4
1076	PB000299.02.0	PY02155	Conserved hypothetical protein			X																8.6		2		2														198		22609		8.7
1077	PB000162.01.0	PY04400	Ubiquitin C-terminal hydrolase, family 1, putative			X															12.6	4.5	3	1	8	5													365	419	42938	49589	5	5.6
1078	PB000484.01.0	PY04421	Exported protein 1 (EXP1)			X															12.5		3		13														72	169	7805	18420	9.1	9.6
1079	PB000034.01.0		Conserved hypothetical protein			X															18.3		5		13														263		30474		6.3
1080	PB000480.01.0	PY06420	Conserved hypothetical protein			X															9.6		1		2														125		14583		5.2
1081	PB000656.03.0		Vacuolar ATP synthase subunit F, putative			X															15.1		1		3														53		6053		5.8
1082	PB000461.01.0	PY03535	Hypothetical protein			X															7.8	5.2	3	3	14	14													359	535	42228	62219	6.7	6.5
1083	PB001051.02.0	PY04079	Conserved hypothetical protein			X															16.7	12.4	3	2	6	4													269	275	31932	32673	7.5	7.3
1084	PB000644.03.0		U6 snRNA associated Sm-like protein Ls; U6 snRNA associated Sm-like protein LsM4, putative			X															13.3		1		1														128		14224		10.1
1085	PB000758.01.0		DNA-directed RNA polymerase 2, putative			X															14		2		5														121		13639		8.6
1086	PB000884.02.0	PY00038	DNAJ protein, putative			X															5.7	4.6	1	1	1	1													298	367	35799	44110	6.4	5.4
1087	PB000194.03.0	PY06973	60S ribosomal protein L24, putative			X															10	6.2	1	1	5	5													110	178	12847	20771	10.4	10.4
1088	PB300785.00.0		Hypothetical protein			X															31.2		5		49														144		16272		4.5
1089	PB001375.02.0	PY00193	Conserved hypothetical protein			X															5.1	4.5	1	1	1	1													235	268	27637	31595	7.4	6.9
1090	PB001348.02.0	PY01969	Hypothetical protein			X															1.6		1		1														894	1491	105121	175817	5.9	5.7
1091	PB000051.02.0	PY03273	Conserved hypothetical protein			X															6		2		2														533	599	61968	69402	8.2	7.9
1092	PB000861.02.0	PY07141	Small GTPase Rab11, putative			X															10.5	7	2	1	3	1													209	172	23831	19563	8.6	7.4
1093	PB000859.02.0	PY03521	Conserved hypothetical protein			X																2.9		4		12													1338	1632	157006	189192	8.9	8.9
1094	PB000860.02.0		Dihydrolipoamide succinyltransferase, putative			X															17.4		6		17														413		46633		6.9
1095	PB000642.03.0	PY01589	Vacuolar ATP synthase subunit g, putative			X															9.2		1		5														119		13756		8.8
1096	PB000177.03.0	PY03886	Dihydrofolate synthase/folylpolyglutamate synthase, putative			X															3.6	3.5	1	1	1	1													469	491	53667	56088	7.2	7.1
1097	PB000653.03.0	PY04557	Conserved hypothetical protein			X															8.7	14.7	2	2	2	2													344	204	40323	23697	7.9	8.5
1098	PB000249.03.0	PY03088	Conserved hypothetical protein			X															10.2	8	2	2	2	2													334	425	38794	49093	6.9	5.1
1099	PB000165.00.0	PY04888	DNA replication licensing factor MCM6 homologue, putative			X															4	2.2	4	2	5	4													940	941	107060	107085	5.3	5.3
1100	PB001373.02.0	PY01091	Actin-depolymerising factor (ADF2), putative			X															19.6	8.4	3	1	10	1													143	143	16715	16753	6	5.6
1101	PB000877.01.0		ATP-dependent DNA helicase, putative			X															11.4		3		6														307		35459		5
1102	PB300308.00.0		Aminomethyltransferase, mitochondrial precursor			X															7.4		2		7														272		30768		6.5
1103	PB001102.00.0	PY03080	Hypothetical protein			X															25.8	4.5	17	6	249	22													674	1409	78657	159884	4.1	5
1104	PB001078.03.0	PY05705	Mitochondrial import inner membrane translocase subunit tim9			X															42.9	30.4	3	2	16	5													91		10722		8.2
1105	PB001334.02.0		Secreted ookinete adhesive protein (SOAP)			X															59.6		11		104														161		17570		8.1
1106	PB000372.00.0	PY04135	Conserved hypothetical protein			X															16.1	7.7	6	3	16	9													386	401	44568	46285	8.3	8.7
1107	PB000851.00.0	PY01377	Conserved hypothetical protein			X															4.8	4.5	1	1	2	2													503	530	59495	62471	5.6	6.1
1108	PB000755.02.0	PY00164	Conserved hypothetical protein			X															4		1		1														551	565	63948	65645	8.2	7.4
1109	PB000251.00.0	PY01641	Conserved hypothetical protein			X															15.9	17.1	1	1	1	1													113	105	12926	11978	4.8	5.5
1110	PB000709.00.0	PY05191	Calmodulin, putative			X															33.8	9.6	3	1	19	12													136	136	15429	15460	4.9	4.8
1111	PB000432.02.0	PY01201	Hypothetical protein			X															13		5		5														591	1493	69066	173735	5.1	6.5
1112	PB000993.03.0		Hypothetical protein			X															6.8		4		9														800		93953		6.5
1113	PB000018.03.0		Conserved hypothetical protein			X															14.7		1		1														156		18097		5.2
1114	PB000593.02.0	PY02558	Mitochondrial import inner membrane translocase subunit tim17			X															13	13	1	1	2	2													162	162	17972	17956	9.6	9.6
1115	PB300666.00.0		Conserved hypothetical protein			X															10.5		2		2														391		45673		8.8
1116	PB000487.03.0		Small subunit DNA primase, putative			X															2.7		1		1														368		43535		8
1117	PB000036.01.0	PY00412	RNA helicase, putative			X																0.6		1		1													1362	2165	160080	253832	8	7.5
1118	PB000018.02.0	PY05634	Ubiquinol cytochrome c oxidoreductase, putative			X															9.3	9.2	2	2	13	13													356	357	40968	41138	6.7	6.7
1119	PB000910.02.0	PY01678	Conserved hypothetical protein			X															7.5	6.2	1	1	6	6													265	322	30597	37600	9.3	9.7
1120	PB001120.01.0	PY05556	Conserved hypothetical protein			X															5.9		3		9														423	568	49495	66338	8.6	8.7
1121	PB000977.00.0	PY04851	Conserved hypothetical protein			X															2.8	2.4	1	1	3	3													464	546	54685	64518	5.6	5
1122	PB000840.03.0	PY04945	Hypothetical protein			X																5.2		1		1														307		36498		9.7
1123	PB001148.00.0	PY05907	Pyridine nucleotide transhydrogenase, putative			X															3.4	1.7	4	2	15	9													1125	1201	126910	135151	7.5	7
1124	PB000633.00.0	PY00860	Conserved hypothetical protein			X															48.3	32.2	8	4	27	19													151	152	17102	17208	6.5	6.5
1125	PB000159.01.0	PY00672	ATPase, putative			X															4.4	4.4	1	1	1	1													429	430	49392	49550	7.5	7.5
1126	PB000755.01.0	PY04141	Conserved hypothetical protein			X															11.4		2		2														307		35300		6.7
1127	PB000095.02.0	PY03278	Cytochrome c1 precursor, putative			X															4.6	4.6	1	1	26	26													393	394	45956	46056	8.3	8.3
1128	PB001012.01.0	PY04402	Hypothetical protein			X															2.6		1		1														352	703	39533	79365	8.2	9.1
1129	PB000061.01.0	PY06605	Protein serine/threonine phosphatase, putative			X															1.8	1.8	1	1	2	2													880	881	99596	99695	7.9	7.8
1130	PB000621.00.0	PY06665	20S proteasome beta 4 subunit, putative			X															5.1	5.6	1	1	2	2													214	195	25336	22864	8.8	8.1
1131	PB000685.03.0		Hypothetical protein			X															18.4		4		4														190		22008		10.1
1132	PB000197.00.0	PY03692	Hypothetical protein			X															3.5	2.8	1	1	1	1													432	537	49639	61583	6.1	7.8
1133	PB000700.00.0	PY04148	Actin 3			X															15.1	15.2	3	3	5	5													378	375	42307	41964	7.1	7.7
1134	PB000701.00.0		Hypothetical protein			X															11.5		1		1														104		12254		7.1
1135	PB000174.01.0	PY01244	Hypothetical protein			X															12.4	10.2	2	2	2	2													234	283	27536	33513	8.4	9.2
1136	PB001039.01.0		Conserved hypothetical protein			X															35.5		4		53														155		17867		6.3
1137	PB000571.00.0	PY05774	Vacuolar ATP synthase subunit c			X															5.6		1		1														355		42085		7.9
1138	PB000915.00.0	PY04869	Hypothetical protein			X																3		1		1														576		67640		6.5
1139	PB000637.02.0		Conserved hypothetical protein			X															5.9		1		1														289		33994		8.9
1140	PB000636.02.0		Conserved hypothetical protein			X															9.3		1		1														216		25222		4.7
1141	PB000852.02.0	PY00422	DNA-directed RNA polymerase ii 15.1 kDa polypeptide, putative			X															5.7	4.9	1	1	1	1													194	226	23229	26952	6.8	5.4
1142	PB000251.03.0	PY00196	Conserved hypothetical protein			X															9.2	4.1	2	1	2	1													240	245	29147	29698	9.5	9.3
1143	PB001239.02.0	PY00503	Dihydrolipoamide acyltransferase, putative			X															15.2	3.9	4	1	26	22													440	465	49736	52319	7.1	6
1144	PB300813.00.0		Hypothetical protein			X															14.2		3		22														381		44896		7.9
1145	PB001023.00.0	PY03169	1-cys-glutaredoxin-like protein-1 (PbGLP-1), putative			X															28.6		4		8														168		19422		9.3
1146	PB000227.02.0	PY05029	Conserved hypothetical protein			X															1.7		2		5														878	1023	103961	121076	5.1	5
1147	PB301382.00.0		Ubiquitin-conjugating enzyme E2, putative			X															24.8		2		3														137		15423		5.3
1148	PB000864.03.0	PY01716	Aspartyl protease, putative			X															15.8	11.3	4	1	7	2													430		49155		8.1
1149	PB000288.00.0	PY01719	Glycogen synthase kinase, putative			X															3.1		1		1														424		49621		8.6
1150	PB000233.00.0	PY04858	CSP and TRAP-related protein (CTRP)			X															26.1	5.8	43	12	282	42													1850	2401	208787	258454	5	4.8
1151	PB000182.01.0		Conserved hypothetical protein			X															3.7		2		3														456		53505		7.2
1152	PB000894.00.0		Hypothetical protein			X															18.8		2		3														176		20454		8.9
1153	PB001259.02.0	PY04090	Replication factor a protein, putative			X															1		1		2														1164	1168	134903	135412	6.6	6.7
1154	PB000737.02.0	PY02308	Hypothetical protein			X															10.1	7.1	1	1	10	10													149	211	17976	25191	10	10
1155	PB000557.01.0		26s proteasome aaa-ATPase subunit Rpt3			X															9.1		1		8														198		22718		9.1
1156	PB000593.03.0	PY00549	Chromosome associated protein, putative			X															8.6		1		1														185		22303		9.5
1157	PB000982.02.0	PY02203	Conserved hypothetical protein			X															9.1	8.3	2	2	5	5													232	252	27039	29294	7.9	8.3
1158	PB000271.01.0	PY02814	Nuclear cap-binding protein, putative			X															9.9		2		5														222		26388		9.5
1159	PB000022.03.0	PY06455	Conserved hypothetical protein			X															5.8	5.7	3	3	8	8													362	367	41711	42309	4.7	4.7
1160	PB000238.03.0	PY03781	Conserved hypothetical protein			X															22.5		3		4														173		21027		8
1161	PB000886.03.0	PY02736	Hypothetical protein			X															2.6	0.7	1	1	1	1													307	1109	35522	127989	9.3	6.1
1162	PB000929.00.0		Conserved hypothetical protein			X															20		4		4														245		28221		8.7
1163	PB001130.01.0	PY05226	Topoisomerase I, putative			X															2.2	2	1	1	2	2													805	886	93838	103511	9.1	9
1164	PB000503.03.0	PY02819	Rab1 protein			X															12.7	8.2	1	1	3	3													134	207	15296	23759	5.7	5.5
1165	PB300830.00.0		Hypothetical protein			X															14.2		1		3														148		17083		6.2
1166	PB300483.00.0		Conserved hypothetical protein			X															13.3		2		4														105		11876		10.3
1167	PB001041.03.0		Hypothetical protein			X															7		1		1														314		37182		5.5
1168	PB000306.02.0		Developmental protein, putative			X															13.9		1		5														144		16332		8.9
1169	PB000314.02.0	PY03130	Hypothetical protein			X															8.7	3.3	3	1	6	4													310	393	36005	45995	7.3	7.5
1170	PB000373.01.0	PY03638	Conserved hypothetical protein			X															7.9	5.7	1	1	1	1													152	210	17586	24413	8.6	9.4
1171	PB000214.02.0	PY02391	Conserved hypothetical protein			X															14.9	14.9	3	3	5	5													249	249	28507	28517	6.4	6.4
1172	PB000908.00.0	PY07489	Conserved hypothetical protein			X															4.7	4.7	1	1	1	1													190	190	22375	22436	9.3	9
1173	PB001283.02.0	PY01606	Gamma-glutamylcysteine synthetase, putative			X															3.8	1.2	3	1	6	1													965	999	113168	116640	5.6	5.4
1174	PB000418.03.0	PY05336	PDI-like protein, putative			X															58.3	41.7	14	12	73	55													204	206	23243	23428	7	7
1175	PB000936.01.0	PY05180	Plasmodium Perforin-Like Protein 3 (PbPLP3)			X															4.1	2.1	4	2	15	7													815		92903		6.9
1176	PB000908.02.0		Thioredoxin, putative			X															36		3		12														100		11496		5.6
1177	PB000657.03.0	PY05182	Fumarate hydratase, putative			X															7.8	4.8	3	2	15	13													625	671	71183	76455	8.9	8.8
1178	PB001582.02.0		Conserved hypothetical protein			X															11.7		1		1														103		12279		6.3
1179	PB300680.00.0		RNA binding function, putative			X															24.4		2		3														164		19189		9
1180	PB300774.00.0		Conserved hypothetical protein			X															17		4		4														272		31730		6.9
1181	PB000981.01.0	PY01520	Hypothetical protein			X															1.4		1		2														1012	1768	118142	205674	9	6.5
1182	PB301545.00.0		Mitochondrial import inner membrane translocase subunit tim10			X															21.3		1		5														75		8545		6.5
1183	PB000669.01.0	PY03614	U6 snRNA-associated Sm-like protein, putative			X															17.6		1		6														108	92	12093	10417	6.1	6.7
1184	PB000464.00.0	PY02427	Kinesin-related protein, putative			X															1.3	1.1	1	1	1	1													1661	2013	191920	233745	9.2	9.3
1185	PB001193.02.0	PY05585	Glycerol-3-phosphate dehydrogenase, putative			X															11.1		2		2														351	320	39195	35994	7.7	7.5
1186	PB001194.02.0	PY05584	Signal recognition particle 19 kd protein, putative			X															16.7	14.8	1	1	1	1													126	142	14731	16691	9.7	9.8
1187	PB000938.02.0		Conserved hypothetical protein			X															12.8		1		1														133		15178		5.7
1188	PB001128.00.0	PY01852	Phosphatidylethanolamine-binding protein, putative			X															9	8.9	2	2	2	2													189	190	21592	21635	8.7	8.2
1189	PB000124.01.0	PY01806	Hypothetical protein with cytochrome c heme-binding site			X															10.7	3.9	4	2	9	6													457	457	53203	53247	8.1	8.1
1190	PB000314.00.0	PY01137	Conserved hypothetical protein			X															18.2	12.1	6	4	6	4													500	512	57315	58727	6.6	6.6
1191	PB000911.03.0	PY05131	Hypothetical protein			X															1.5	1.1	1	1	2	2													913	1265	107363	148408	9.5	9.5
1192	PB000623.02.0	PY07066	Hypothetical protein			X															8.4		3		6														274	403	31874	47816	9.5	6.7
1193	PB000968.02.0	PY04794	Cytochrome b5, putative			X															32.5		2		7														114		13260		7.8
1194	PB001294.00.0		Conserved hypothetical protein			X															20.1		1		2														134		14351		8.8
1195	PB000156.01.0	PY05543	Conserved hypothetical protein			X															23.8	12.8	3	2	3	2													126	141	14154	16009	8.4	8.7
1196	PB000930.02.0	PY06022	Ubiquitin-like protein, putative			X															15.1	15.1	1	1	1	1													73	73	8589	8589	8.7	8.7
1197	PB000245.02.0		Conserved hypothetical protein			X															15.4		7		14														240		28333		9.2
1198	PB106481.00.0		Cutinase, cutA, putative			X															6.1		1		1														214		25707		10
1199	PB300566.00.0		Hbeta58/Vps26 protein homolog, putative			X															8.3		1		2														157		18539		7.8
1200	PB104303.00.0		Hypothetical protein			X															5.1		1		3														158		18574		9.4
1201	PB001032.02.0	PY00008	Chitinase (CHT1)			X															51.7	12.3	14	15	127	198													321	697	36709	75519	6.2	5
1202		PY02798	Hypothetical protein			X																8.4		3		39														154		17565		4.2
1203	PB000989.03.0	PY03258	Chromosome condensation protein, putative			X															4.3	1.4	1	1	6	6													493	1463	58654	170519	5.1	5.7
1204	PB101572.00.0	PY01343	Conserved hypothetical protein			X															3.7		1		2														436	496	50995	58297	4.4	4.4
1205		PY06161	Small zinc finger-like protein-related			X																21.3		1		6														75		8545		6.5
1206		PY05468	Flavoprotein subunit of succinate dehydrogenase			X																5.7		2		6														631		70326		8
1207		PY00616	GTP-binding protein Era			X																9.3		2		2														440		51335		8.6
1208		PY02845	aminomethyltransferase, mitochondrial precursor			X																5.3		2		7														379		43473		7.1
1209	PB000459.02.0	PY00022	Hypothetical protein			X															8.5	3.9	1	1	2	2													284	617	32898	72997	4.6	5
1210		PY05765	RNA binding function, putative			X																4.7		1		1														278		32805		8.7
1211		PY04487	BIS(5-nucleosyl)-tetraphosphatase (diadenosine tetraphosphatase), putative			X																8.1		1		1														173		20084		7.4
1212	PB300916.00.0	PY01807	D-ribulose-5-phosphate 3-epimerase, putative			X															7.9	7.9	2	2	2	2													227	227	25572	25544	6.5	6.5
1213	PB000157.02.0	PY05523	Hypothetical protein			X															3.3		1		1														486	578	57443	67920	9.4	9.5
1214		PY01200	TPR Domain, putative			X																3.1		3		8														1162		136984		6.7
1215		PY03527	Hypothetical protein			X																2.5		1		3														512		59545		7.7
1216		PY05367	Hbeta58/Vps26 protein homolog, putative			X																4.1		1		2														314		36767		8.7
1217	PB101416.00.0	PY05718	Hypothetical protein			X															52.9		1		3														34	173	4006	19942	8.7	8.8
1218		PY05293	Hypothetical protein			X																19.6		3		3														168		19636		8.3
1219	PB100309.00.0	PY06521	Conserved hypothetical protein			X															11.5	13.2	1	1	1	1													139	121	16470	14192	8.6	8
1220	PB000315.02.0	PY04905	Hypothetical protein			X															12.6	3.7	1	1	4	4													135	456	16048	53819	7.4	5.2
1221		PY01887	Hypothetical protein			X																6.6		2		6														287		33675		7.3
1222	PB108045.00.0	PY03698	Hypothetical protein			X															9.3	1.7	6	2	10	2													569	1264	64530	143334	7.8	9
1223		PY05674	CCAAT-box DNA binding protein subunit B			X																1		1		2														859		97944		9.9
1224	PB406061.00.0		Hypothetical protein			X															2.1		1		1														423		49564		9.9
1225		PY00667	DNA primase small subunit			X																2.3		1		1														435		51353		7.7
[truncated: 611 more rows]

## Sheet: Patra et al. 2008
Table 1 from Patra et al. 2008: Summary of Plasmodium falciparum orthologues detected in zygote, ookinete and ookinete culture supernatant						of Plasmodium gallinaceum by MudPIT analysis.
[truncated: 978 more rows]

[truncated: 3 more sheets: Lal et al. 2009, Abraham et al. 2004, Abraham et al. EST BLAST hits  ]
