# Supplementary material for: Subcompartmentalisation of Proteins in the Rhoptries Correlates with Ordered Events of Erythrocyte Invasion by the Blood Stage Malaria Parasite
Source: PLoS One. 2012 Sep 25;7(9):e46160. doi: 10.1371/journal.pone.0046160 (PMC3458004; doi:10.1371/journal.pone.0046160)
Supplement: Table S2 — Ranking strategy of P. falciparum proteins from Table S1 to identify candidate invasins. (XLSX) [file pone.0046160.s004.xlsx]

## Sheet: This Study
Suppl. Table S2. Zuccala et al
Description		Bozdech MFC represents the blood stage maximum fold change (MFC) of gene expression observed in the P.falcuparum glass slide time-course study (Bozdech et al., 2003). This data was sourced from Plasmodb.	Bozdech MFC Rank represents the rank of ‘Bozdech MFC’ data values whereby a higher ranking represents a greater MFC value. In the case of no data, the gene was assigned the average of the remaining possible rankings.	Le Roch MFC (Blood) represents the blood stage maximum fold change (MFC) of gene expression observed within the P. falciparum Affymetrix time-course study (Le Roch et al., 2003). Note that we re-performed RMA analysis using only the Blood stage arrays from this dataset to calculate the MFC.	LeRoch MFC Rank represents the rank of ‘LeRoch MFC’ data values whereby a higher ranking represents a greater MFC value. In the case of no data, the gene was assigned the average of the remaining possible rankings.	Combined MFC Rank = ( ‘LeRoch MFC Rank’ + ‘Bozdech MFC Rank’ ) / 2 (NB. In the case where one of the LeRoch MFC or Bozdech MFC datapoints was absent, the ranking of the remaining data point was assigned).	Lasonder SGS emPAI score is a measure of protein abundance in the P. falciparum salivary gland sporozoites (SGS), taken from (Lasonder et al., 2008)	Lasonder SGS emPAI Rank represents the rank of ‘Lasonder SGS emPAI score’ whereby a higher ranking represents a greater emPAI score. Note that when there was no data, an average of the remaining possible rankings was assigned.	Leiden Merozoite No. Spectra represents the protein abundance within the P. falciparum merozoite proteome taken from the Leiden Malaria Group (unpublished data).	Leiden Merozoite No. Spectra Rank represents the rank of ‘Leiden Merozoite No. Spectra’ whereby a higher ranking represents a greater number of observed spectra. Note that when there was no data, an average of the remaining possible rankings was assigned.	AVERAGE Rank (Combined MFC, Lasonder SGS, Leiden MER) = ( ‘Combined MFC Rank’ + ‘Lasonder SGS emPAI Rank’ + Leiden Merozoite No. Spectra Rank ) / 3	AVERAGE Rank Order represents the ascending order of the ‘AVERAGE Rank (Combined MFC, Lasonder SGS, Leiden MER)’ values. The first 50 genes in this column represent the top 50 invasin candidates.
Known name	Pf Accession	Bozdech MFC	Bozdech MFC Rank	Le Roch MFC (Blood)	Le Roch MFC Rank	Combined MFC Rank (Bozdech MFC & LeRoch MFC)	Lasonder SGS emPAI score	Lasonder SGS emPAI Rank	Leiden Merozoite No. Spectra	Leiden Merozoite No. Spectra Rank	AVERAGE Rank (Combined MFC, Lasonder SGS, Leiden MER)	AVERAGE Rank Order
AMA-1	PF11_0344	27.9	9	5.41	2	5.5	4.87919	4	12	3	4.16667	1
	PF14_0578	23.11	11	3.67	12	11.5	8.31845	2	7	11.5	8.33333	2
RON2	PF14_0495	63.83	1	4.46	4	2.5	0.155193	24	14	2	9.5	3
RON3	PFL2505c	none	635.5	4.29	8	8	0.164841	23	48	1	10.6667	4
RON4	PF11_0168	11.43	23	2.69	38	30.5	0.112029	30	10	5	21.8333	5
	MAL8P1.62	5.44	63	2.34	61	62	1.54412	8	8	8	26	6
RHOP14	PFF0645c	28.8	8	none	650	8	0.0339338	38	2	36.5	27.5	7
	PFL1465c	6.59	48	2.58	42.5	45.25	1.03887	11	2	36.5	30.9167	8
	PFD0850c	4.52	85.5	2.97	28	56.75	0.128838	27	7	11.5	31.75	9
	PFL1825w	none	635.5	2.06	79	79	2.80705	6	7	11.5	32.1667	10
	MAL13P1.121	5.16	67	1.99	85	76	0.154782	25	5	18	39.6667	11
	PFE0630c	4.39	90	2.3	64	77	0.719072	12	2	36.5	41.8333	12
	PFC0725c	3.51	125	2.35	58.5	91.75	0.226218	22	3	25.5	46.4167	13
	PFD0985w	8.61	31	2.26	68.5	49.75	0.0413366	37	1	54.5	47.0833	14
	PFI1310w	3.45	127	0.83	325	226	0.0573665	36	8	8	90	15
SPATR	PFB0570w	39.89	4	4.41	5	4.5	1.51189	9	none	376	129.833	16
ASP	PFD0295c	17.72	12	3.42	16	14	none	363	2	36.5	137.833	17
	PFI1005w	13.38	17	4.4	6	11.5	none	363	1	54.5	143	18
	PFF0670w	14.14	16	none	650	16	none	363	1	54.5	144.5	19
	PF11_0373	5.6	59.5	3.45	15	37.25	none	363	2	36.5	145.583	20
	PF11_0310	6.23	52	2.99	26	39	none	363	2	36.5	146.167	21
	PFL1155w	5.03	69	2.58	42.5	55.75	none	363	3	25.5	148.083	22
	PFI1330c	none	635.5	2.48	49	49	none	363	2	36.5	149.5	23
	PF14_0679	none	635.5	2.3	64	64	none	363	3	25.5	150.833	24
	PF14_0567	4.49	88.5	1.89	96.5	92.5	none	363	11	4	153.167	25
	PFL1900w	10.17	28	2.13	71	49.5	none	363	1	54.5	155.667	26
	PFD0530c	4.52	85.5	2.4	55.5	70.5	none	363	2	36.5	156.667	27
	PFI0160w	8.58	32	2.09	76.5	54.25	none	363	1	54.5	157.25	28
	PF14_0375	4.66	80	2.44	51	65.5	none	363	1	54.5	161	29
	MAL8P1.108	none	635.5	1.78	106.5	106.5	none	363	5	18	162.5	30
	PFI0810c	none	635.5	1.92	92	92	none	363	2	36.5	163.833	31
	PFD0795w	4.86	75.5	1.73	112.5	94	none	363	2	36.5	164.5	32
	PF13_0180	3.24	151	2.06	79	115	none	363	5	18	165.333	33
	PF14_0614	3.66	114.5	1.65	124.5	119.5	none	363	5	18	166.833	34
	PFE0605c	3.74	109.5	1.32	181.5	145.5	none	363	2	36.5	181.667	35
	PF14_0376	3.66	114.5	1.18	211.5	163	0.333521	16	none	376	185	36
	PF07_0032	2.66	228.5	1.91	93.5	161	0.258659	20	none	376	185.667	37
	PFC0910w	3.49	126	1.43	164.5	145.25	none	363	1	54.5	187.583	38
	PF11_0139	2.95	183	1.27	190.5	186.75	none	363	3	25.5	191.75	39
	PFC0800w	2.81	205	1.23	197.5	201.25	none	363	7	11.5	191.917	40
	PF11_0452	7.8	38	0.94	291	164.5	none	363	1	54.5	194	41
	PFL1930w	4.92	74	0.62	412.5	243.25	none	363	8	8	204.75	42
	PF10_0126	2.27	309	1.18	211.5	260.25	none	363	5	18	213.75	43
	PFL0640w	2.88	192.5	0.86	319	255.75	none	363	3	25.5	214.75	44
	PF10_0140	3.82	105.5	0.67	395.5	250.5	none	363	2	36.5	216.667	45
	PFB0180w	2.7	215	0.96	279.5	247.25	none	363	1	54.5	221.583	46
	PF11_0433	2.16	331.5	1.42	168	249.75	none	363	1	54.5	222.417	47
	PF10_0112	2.46	269.5	0.91	301	285.25	1.24233	10	none	376	223.75	48
	PFF0290w	none	635.5	none	650	642.75	0.415361	15	4	21.5	226.417	49
	PF10_0061	2.69	218.5	0.73	366.5	292.5	0.465258	14	none	376	227.5	50
	PFE1015c	2.41	277.5	0.91	301	289.25	none	363	2	36.5	229.583	51
	MAL8P1.139	2.14	338.5	0.95	284	311.25	none	363	4	21.5	231.917	52
	PF14_0354	2.35	294.5	0.75	356	325.25	none	363	6	14.5	234.25	53
	PFB0295w	1.86	414.5	1.44	161	287.75	none	363	1	54.5	235.083	54
	PFE1010w	2.19	325	0.96	279.5	302.25	0.0959408	32	none	376	236.75	55
	PFB0200c	2.34	297	0.81	332	314.5	0.089023	34	none	376	241.5	56
	PF14_0711	2.83	198.5	0.59	432	315.25	0.0616471	35	none	376	242.083	57
	PFC0960c	2.61	240	0.65	400.5	320.25	none	363	1	54.5	245.917	58
	PF14_0557	3.53	123	0.34	548.5	335.75	0.128838	28	none	376	246.583	59
	PFF0870w	51.69	2	none	650	2	none	363	none	376	247	60
	PF11_0044	2.68	222.5	0.52	465.5	344	none	363	2	36.5	247.833	61
	PF11_0442	49.18	3	4.02	10	6.5	none	363	none	376	248.5	62
	MAL7P1.75	none	635.5	4.06	9	9	none	363	none	376	249.333	63
	PF14_0224	37.45	6	3.55	14	10	none	363	none	376	249.667	64
	PF10_0208	1.76	444	1.14	224	334	none	363	1	54.5	250.5	65
	PFL0035c	11.04	26	5.88	1	13.5	none	363	none	376	250.833	66
	PF11_0347	15.44	14	3.27	17	15.5	none	363	none	376	251.5	67
	PF11_0381	26.56	10	3.08	24	17	none	363	none	376	252	68
	PF10_0094	11.5	22	3.56	13	17.5	none	363	none	376	252.167	69
	PFL0600w	2.13	342	0.8	337.5	339.75	none	363	1	54.5	252.417	70
	PF11_0507	12.14	21	3.15	22.5	21.75	none	363	none	376	253.583	71
	PF13_0201	1.6	495	0.98	272.5	383.75	14.6726	1	none	376	253.583	72
	PFC0315c	2.38	286	0.6	426.5	356.25	0.122018	29	none	376	253.75	73
	MAL8P1.32	8.37	34	3.8	11	22.5	none	363	none	376	253.833	74
	MAL13P1.278	14.74	15	2.81	34	24.5	none	363	none	376	254.5	75
	PF10_0222	none	635.5	2.99	26	26	none	363	none	376	255	76
	PFI0975c	6.98	44	3.24	18	31	none	363	none	376	256.667	77
	PF14_0761	7.38	42	3.15	22.5	32.25	none	363	none	376	257.083	78
	PF14_0250	16.94	13	2.41	54	33.5	none	363	none	376	257.5	79
	PFD0465c	8.26	36	none	650	36	none	363	none	376	258.333	80
	PFI1655c	none	635.5	2.73	36	36	none	363	none	376	258.333	81
	PF13_0314	2.68	222.5	0.42	509.5	366	0.0938116	33	none	376	258.333	82
	PFL1240c	2.14	338.5	0.62	412.5	375.5	none	363	2	36.5	258.333	83
	PF13_0125	7.4	41	2.88	32.5	36.75	none	363	none	376	258.583	84
	PFE0675c	6.8	46	2.95	29	37.5	none	363	none	376	258.833	85
	PF14_0325	4.95	72.5	5.09	3	37.75	none	363	none	376	258.917	86
	PF14_0024	6.89	45	2.88	32.5	38.75	none	363	none	376	259.25	87
	PF11_0180	10.51	27	2.4	55.5	41.25	none	363	none	376	260.083	88
	PFE0555w	8.56	33	2.43	52.5	42.75	none	363	none	376	260.583	89
	PF07_0070	none	635.5	2.57	44	44	none	363	none	376	261	90
	PFL2425w	none	635.5	2.5	47.5	47.5	none	363	none	376	262.167	91
	PFF1210w	6.56	49	none	650	49	none	363	none	376	262.667	92
	PFC0370w	12.86	19	2.06	79	49	none	363	none	376	262.667	93
	PF08_0110	1.61	490.5	0.81	332	411.25	none	363	6	14.5	262.917	94
	PFF1420w	6.29	51	none	650	51	none	363	none	376	263.333	95
	MAL8P1.113	2.41	277.5	0.4	526	401.75	none	363	3	25.5	263.417	96
	PF14_0248	4.19	97	4.36	7	52	none	363	none	376	263.667	97
	PFE1260c	13	18	1.98	86.5	52.25	none	363	none	376	263.75	98
	PFF1100c	6.08	54	none	650	54	none	363	none	376	264.333	99
	PFF1460c	5.97	55	none	650	55	none	363	none	376	264.667	100
	PF10_0034	8.21	37	2.1	74.5	55.75	none	363	none	376	264.917	101
	PF08_0029	5.62	58	none	650	58	none	363	none	376	265.667	102
	PFE0145w	4.8	78.5	2.6	40	59.25	none	363	none	376	266.083	103
	PF13_0154	5.6	59.5	2.34	61	60.25	none	363	none	376	266.417	104
	PFB0435c	4.59	82	2.63	39	60.5	none	363	none	376	266.5	105
	PF14_0452	none	635.5	0.61	419.5	419.5	3.64088	5	none	376	266.833	106
	MAL13P1.102	4.28	94	2.89	30.5	62.25	none	363	none	376	267.083	107
	PFE0435c	1.95	384.5	0.61	419.5	402	none	363	2	36.5	267.167	108
	PF14_0647	5.23	66	2.3	64	65	none	363	none	376	268	109
	PF14_0309	3.68	113	3.21	20	66.5	none	363	none	376	268.5	110
	PF14_0572	8.27	35	1.88	98.5	66.75	none	363	none	376	268.583	111
	PFI1660w	none	635.5	2.27	67	67	none	363	none	376	268.667	112
	PFB0500c	3.65	116.5	3.23	19	67.75	none	363	none	376	268.917	113
	MAL13P1.23	none	635.5	0.68	390.5	390.5	none	363	1	54.5	269.333	114
	PF07_0129	11.24	25	1.71	114.5	69.75	none	363	none	376	269.583	115
	PF11_0304	7.11	43	1.86	100	71.5	none	363	none	376	270.167	116
	PFL2065c	none	635.5	2.12	72	72	none	363	none	376	270.333	117
	PFF0360w	1.85	417	none	650	417	0.304321	19	none	376	270.667	118
	PF10_0096	none	635.5	0.67	395.5	395.5	none	363	1	54.5	271	119
	PFF1410c	1.76	444	none	650	444	none	363	9	6	271	120
	PFE1410c	9.38	29	1.67	121	75	none	363	none	376	271.333	121
	PF08_0082	7.74	39	1.73	112.5	75.75	none	363	none	376	271.583	122
	PFC0371w	none	635.5	2.09	76.5	76.5	none	363	none	376	271.833	123
	PFB0695c	31.28	7	1.48	154	80.5	none	363	none	376	273.167	124
	PF14_0500	none	635.5	2.05	81	81	none	363	none	376	273.333	125
	PF14_0293	none	635.5	2.03	82.5	82.5	none	363	none	376	273.833	126
	PF10_0192	none	635.5	2.02	84	84	none	363	none	376	274.333	127
	PFI1195c	1.94	388	0.56	447.5	417.75	0.105295	31	none	376	274.917	128
	PF13_0106	5.93	56	1.69	118	87	none	363	none	376	275.333	129
	PF07_0126	3.56	122	2.43	52.5	87.25	none	363	none	376	275.417	130
	PF10_0339	none	635.5	1.97	88	88	none	363	none	376	275.667	131
	PF14_0150	3.59	119	2.37	57	88	none	363	none	376	275.667	132
	PFC0755c	4.28	94	2.03	82.5	88.25	none	363	none	376	275.75	133
	PF11_0386	4.57	83.5	1.81	102	92.75	none	363	none	376	277.25	134
	PF07_0084	none	635.5	1.91	93.5	93.5	none	363	none	376	277.5	135
	PF08_0014	4.01	102	1.98	86.5	94.25	none	363	none	376	277.75	136
	PFC0310c	3.17	162.5	2.89	30.5	96.5	none	363	none	376	278.5	137
	PFC0595c	3.86	104	1.95	90	97	none	363	none	376	278.667	138
	PFF0730c	1.76	444	none	650	444	0.333521	17	none	376	279	139
	PFI1155w	3.75	107.5	1.95	90	98.75	none	363	none	376	279.25	140
	PF10_0189	6.68	47	1.48	154	100.5	none	363	none	376	279.833	141
	PFL2410w	3.21	155	2.54	46	100.5	none	363	none	376	279.833	142
	PFC0250c	5.14	68	1.58	133.5	100.75	none	363	none	376	279.917	143
	MAL13P1.103	3	177.5	2.99	26	101.75	none	363	none	376	280.25	144
	PFD0550c	1.76	444	0.64	404	424	none	363	1	54.5	280.5	145
	PF11_0404	4.83	77	1.63	128.5	102.75	none	363	none	376	280.583	146
	PF13_0152	3.2	156	2.45	50	103	none	363	none	376	280.667	147
	PFE0410w	3.69	111.5	1.89	96.5	104	none	363	none	376	281	148
	PFL1185c	3.01	174.5	2.79	35	104.75	none	363	none	376	281.25	149
	PFE1190c	none	635.5	1.79	105	105	none	363	none	376	281.333	150
	PFL1145w	7.45	40	1.38	170.5	105.25	none	363	none	376	281.417	151
	PF13_0327	4.04	100	1.69	118	109	none	363	none	376	282.667	152
	PFF0750w	3.74	109.5	none	650	109.5	none	363	none	376	282.833	153
	PFL1150c	4.49	88.5	1.51	144.5	116.5	none	363	none	376	285.167	154
	PF14_0063	4.5	87	1.5	148	117.5	none	363	none	376	285.5	155
	PF10_0374	1.84	420.5	0.53	459.5	440	none	363	1	54.5	285.833	156
	PFC0840w	3.3	140.5	1.88	98.5	119.5	none	363	none	376	286.167	157
	PF11_0402	5.35	64	1.34	176	120	none	363	none	376	286.333	158
	PF14_0484	3.01	174.5	2.1	74.5	124.5	none	363	none	376	287.833	159
	MAL13P1.42	3.82	105.5	1.51	144.5	125	none	363	none	376	288	160
	PF14_0266	3.25	148	1.8	103.5	125.75	none	363	none	376	288.25	161
	PF10_0358	none	635.5	1.63	128.5	128.5	none	363	none	376	289.167	162
	PF10_0180	3.38	133.5	1.64	126.5	130	none	363	none	376	289.667	163
	PF14_0709	2.69	218.5	2.55	45	131.75	none	363	none	376	290.25	164
	PFF0115c	3.39	132	none	650	132	none	363	none	376	290.333	165
	PF11_0148	none	635.5	1.59	132	132	none	363	none	376	290.333	166
	PF13_0329	3.42	129	1.56	136.5	132.75	none	363	none	376	290.583	167
	PF11_0383	9.26	30	1.09	236.5	133.25	none	363	none	376	290.75	168
	PFF0080c	3.37	135.5	none	650	135.5	none	363	none	376	291.5	169
	PFF1505w	3.37	135.5	none	650	135.5	none	363	none	376	291.5	170
	PFE1240w	3.4	130.5	1.53	141	135.75	none	363	none	376	291.583	171
	PF11_0264	3.52	124	1.5	148	136	none	363	none	376	291.667	172
	PFD0875c	2.96	181	1.9	95	138	none	363	none	376	292.333	173
	PF07_0093	none	635.5	1.55	138.5	138.5	none	363	none	376	292.5	174
	PFL1485w	none	635.5	1.54	140	140	none	363	none	376	293	175
	PF14_0556	5.47	62	1.15	220.5	141.25	none	363	none	376	293.417	176
	PF14_0440	4.23	96	1.3	186.5	141.25	none	363	none	376	293.417	177
	PFF0320c	3.28	142.5	none	650	142.5	none	363	none	376	293.833	178
	MAL13P1.151	none	635.5	0.52	465.5	465.5	none	363	1	54.5	294.333	179
	MAL13P1.390	3.27	145	none	650	145	none	363	none	376	294.667	180
	PFC0262c	2.68	222.5	2.26	68.5	145.5	none	363	none	376	294.833	181
	PF14_0506	4.1	98	1.25	194	146	none	363	none	376	295	182
	PF10_0188	5.81	57	1.08	240.5	148.75	none	363	none	376	295.917	183
	PFL0840c	5.3	65	1.1	234.5	149.75	none	363	none	376	296.25	184
	MAL13P1.51	3.24	151	none	650	151	none	363	none	376	296.667	185
	PF10_0324	2.88	192.5	1.74	111	151.75	none	363	none	376	296.917	186
	PFI1665w	2.82	201.5	1.8	103.5	152.5	none	363	none	376	297.167	187
	PFF1175c	3.22	154	none	650	154	none	363	none	376	297.667	188
	PF11_0316	3.27	145	1.43	164.5	154.75	none	363	none	376	297.917	189
	MAL13P1.206	2.9	189.5	1.68	120	154.75	none	363	none	376	297.917	190
	PFI1125c	1.19	582	0.62	412.5	497.25	0.236127	21	none	376	298.083	191
	PFE1225w	4.57	83.5	1.13	227.5	155.5	none	363	none	376	298.167	192
	PF14_0703	4.61	81	1.11	231.5	156.25	none	363	none	376	298.417	193
	PFA0290w	2.68	222.5	1.95	90	156.25	none	363	none	376	298.417	194
	PFL0650c	1.81	429.5	0.2	583	506.25	0.664489	13	none	376	298.417	195
	PFF1395c	3.19	157.5	none	650	157.5	none	363	none	376	298.833	196
	MAL7P1.98	none	635.5	1.46	158.5	158.5	none	363	none	376	299.167	197
	PF14_0721	2.49	259.5	2.35	58.5	159	none	363	none	376	299.333	198
	PFL0730w	3.36	137	1.32	181.5	159.25	none	363	none	376	299.417	199
	PFF1115w	3.18	159.5	none	650	159.5	none	363	none	376	299.5	200
	PF10_0052	2.86	196.5	1.66	122.5	159.5	none	363	none	376	299.5	201
	PF07_0104	37.79	5	0.86	319	162	none	363	none	376	300.333	202
	PF13_0028	3.17	162.5	none	650	162.5	none	363	none	376	300.5	203
	PF11_0248	2.82	201.5	1.65	124.5	163	none	363	none	376	300.667	204
	PF14_0227	3.58	120.5	1.19	207.5	164	none	363	none	376	301	205
	PF14_0057	none	635.5	1.43	164.5	164.5	none	363	none	376	301.167	206
	PFF0155w	3.14	165	none	650	165	none	363	none	376	301.333	207
	PF07_0062	2.91	187	1.5	148	167.5	none	363	none	376	302.167	208
	PFC0126c	3.27	145	1.27	190.5	167.75	none	363	none	376	302.25	209
	PFB0145c	12.5	20	0.86	319	169.5	none	363	none	376	302.833	210
	PFF0720w	3.03	171	none	650	171	none	363	none	376	303.333	211
	MAL7P1.157	4.8	78.5	1.01	265.5	172	none	363	none	376	303.667	212
	PF10_0286	4.29	92	1.05	252	172	none	363	none	376	303.667	213
	PF11_0059	none	635.5	1.37	172	172	none	363	none	376	303.667	214
	PFE0995c	2.42	274	2.21	70	172	none	363	none	376	303.667	215
	PFD0430c	1.47	534.5	0.39	533.5	534	7.00235	3	none	376	304.333	216
	PFF0260w	3.01	174.5	none	650	174.5	none	363	none	376	304.5	217
	PF14_0056	2.95	183	1.38	170.5	176.75	none	363	none	376	305.25	218
	PF13_0223	3	177.5	none	650	177.5	none	363	none	376	305.5	219
	PFL1340c	none	635.5	1.32	181.5	181.5	none	363	none	376	306.833	220
	PF13_0267	4.31	91	0.98	272.5	181.75	none	363	none	376	306.917	221
	PFL1890c	none	635.5	1.31	184.5	184.5	none	363	none	376	307.833	222
	PFF0695w	2.91	187	none	650	187	none	363	none	376	308.667	223
	PF11_0424	2.49	259.5	1.71	114.5	187	none	363	none	376	308.667	224
	PFL1780w	3.05	167.5	1.19	207.5	187.5	none	363	none	376	308.833	225
	PFL1025c	4.28	94	0.95	284	189	none	363	none	376	309.333	226
	PF13_0128	2.81	205	1.36	173	189	none	363	none	376	309.333	227
	PF13_0083	2.55	248	1.62	130	189	none	363	none	376	309.333	228
	PF11_0074	2.56	244.5	1.57	135	189.75	none	363	none	376	309.583	229
	PF14_0531	3.44	128	1.05	252	190	none	363	none	376	309.667	230
	PFL2570w	2.7	215	1.4	169	192	none	363	none	376	310.333	231
	PFB0365w	3.3	140.5	1.07	244.5	192.5	none	363	none	376	310.5	232
	PF14_0232	2.46	269.5	1.7	116	192.75	none	363	none	376	310.583	233
	MAL13P1.327	2.51	255	1.58	133.5	194.25	none	363	none	376	311.083	234
	MAL13P1.485	2.87	194.5	none	650	194.5	none	363	none	376	311.167	235
	MAL8P1.49	3.33	138.5	1.05	252	195.25	none	363	none	376	311.417	236
	PFB0385w	2.91	187	1.2	204	195.5	none	363	none	376	311.5	237
	PFL1395c	2.39	283.5	1.76	109	196.25	none	363	none	376	311.75	238
	PFF1305w	2.86	196.5	none	650	196.5	none	363	none	376	311.833	239
	PF14_0270	2.8	207	1.28	189	198	none	363	none	376	312.333	240
	PF10_0226	2.09	350	2.5	47.5	198.75	none	363	none	376	312.583	241
	PF14_0673	3.17	162.5	1.08	240.5	201.5	none	363	none	376	313.5	242
	PFL1940w	6.32	50	0.75	356	203	none	363	none	376	314	243
	PFL1585c	3.01	174.5	1.11	231.5	203	none	363	none	376	314	244
	PF07_0042	3.05	167.5	1.08	240.5	204	none	363	none	376	314.333	245
	PF14_0592	1.99	371	2.72	37	204	none	363	none	376	314.333	246
	PF14_0471	2.3	304.5	1.78	106.5	205.5	none	363	none	376	314.833	247
	PF11_0467	2.73	212	1.22	199.5	205.75	none	363	none	376	314.917	248
	MAL13P1.89	2.52	253	1.46	158.5	205.75	none	363	none	376	314.917	249
	PF13_0281	5.51	61	0.76	351	206	none	363	none	376	315	250
	PFI0380c	2.59	241.5	1.35	174	207.75	none	363	none	376	315.583	251
	PF11_0269	2.63	236.5	1.32	181.5	209	none	363	none	376	316	252
	PF11_0339	2.67	226	1.25	194	210	none	363	none	376	316.333	253
	PFE1185w	4.98	70	0.76	351	210.5	none	363	none	376	316.5	254
	PFE0425w	2.69	218.5	1.2	204	211.25	none	363	none	376	316.75	255
	PFL2115c	2.36	292.5	1.6	131	211.75	none	363	none	376	316.917	256
	PF14_0331	3.02	172	1.05	252	212	none	363	none	376	317	257
	PFC0180c	1.28	571.5	0.27	568.5	570	1.85144	7	none	376	317.667	258
	PF11_0400	none	635.5	1.17	215.5	215.5	none	363	none	376	318.167	259
	PFE0310c	3.28	142.5	0.94	291	216.75	none	363	none	376	318.583	260
	PFL2230c	2.67	226	1.19	207.5	216.75	none	363	none	376	318.583	261
	PFL0420w	3.24	151	0.95	284	217.5	none	363	none	376	318.833	262
	PF14_0665	2.82	201.5	1.1	234.5	218	none	363	none	376	319	263
	PFE0900w	none	635.5	1.16	218.5	218.5	none	363	none	376	319.167	264
	PF13_0059	2.21	320.5	1.69	118	219.25	none	363	none	376	319.417	265
	MAL8P1.151	2.83	198.5	1.08	240.5	219.5	none	363	none	376	319.5	266
	PFL0235w	none	635.5	1.15	220.5	220.5	none	363	none	376	319.833	267
	MAL13P1.194	4.96	71	0.72	373.5	222.25	none	363	none	376	320.417	268
	PF14_0386	3.33	138.5	0.89	308.5	223.5	none	363	none	376	320.833	269
	PFC0410w	none	635.5	1.14	224	224	none	363	none	376	321	270
	PFL2180w	2.34	297	1.49	151	224	none	363	none	376	321	271
	PF13_0157	2.9	189.5	1.03	262	225.75	none	363	none	376	321.583	272
	PF11_0230	3.58	120.5	0.81	332	226.25	none	363	none	376	321.75	273
	PFE1165c	2.37	289.5	1.43	164.5	227	none	363	none	376	322	274
	PFB0545c	2.41	277.5	1.33	178.5	228	none	363	none	376	322.333	275
	PFA0250w	2.33	299.5	1.47	156.5	228	none	363	none	376	322.333	276
	PF14_0028	2.64	233	1.14	224	228.5	none	363	none	376	322.5	277
	PFE1080w	2.52	253	1.2	204	228.5	none	363	none	376	322.5	278
	PF10_0332	2.56	244.5	1.17	215.5	230	none	363	none	376	323	279
	PFL0680c	3.62	118	0.77	344.5	231.25	none	363	none	376	323.417	280
	PF13_0260	3.24	151	0.88	311.5	231.25	none	363	none	376	323.417	281
	PFI1680w	2.87	194.5	0.99	268	231.25	none	363	none	376	323.417	282
	MAL13P1.184	2.77	208	1.04	258	233	none	363	none	376	324	283
	PF14_0619	3.13	166	0.91	301	233.5	none	363	none	376	324.167	284
	PFI1255w	2.47	265.5	1.21	201.5	233.5	none	363	none	376	324.167	285
	PF10_0097	2.12	344.5	1.66	122.5	233.5	none	363	none	376	324.167	286
	MAL13P1.95	2.5	256.5	1.18	211.5	234	none	363	none	376	324.333	287
	PF14_0481	2.81	205	1.02	264	234.5	none	363	none	376	324.5	288
	PF14_0641	2.99	179	0.94	291	235	none	363	none	376	324.667	289
	PFF0270c	2.62	238.5	none	650	238.5	none	363	none	376	325.833	290
	MAL13P1.111	none	635.5	1.08	240.5	240.5	none	363	none	376	326.5	291
	MAL13P1.74	2.54	250	1.11	231.5	240.75	none	363	none	376	326.583	292
	PFC0166w	2.59	241.5	none	650	241.5	none	363	none	376	326.833	293
	PFC1005c	1.98	374.5	1.76	109	241.75	none	363	none	376	326.917	294
	PF10_0221	2.67	226	1.04	258	242	none	363	none	376	327	295
	PF08_0011	2.06	358.5	1.64	126.5	242.5	none	363	none	376	327.167	296
	PF10_0225	2.66	228.5	1.04	258	243.25	none	363	none	376	327.417	297
	PF10_0267	2.32	301.5	1.24	196	248.75	none	363	none	376	329.25	298
	PF13_0246	2.64	233	1.01	265.5	249.25	none	363	none	376	329.417	299
	MAL13P1.238	2.3	304.5	1.25	194	249.25	none	363	none	376	329.417	300
	PFL1895w	2.94	185	0.87	315	250	none	363	none	376	329.667	301
	PFC0506w	none	635.5	1.05	252	252	none	363	none	376	330.333	302
	PF08_0018	2.16	331.5	1.34	176	253.75	none	363	none	376	330.917	303
	PFL1430c	2.08	352	1.47	156.5	254.25	none	363	none	376	331.083	304
	PFE0730c	1.61	490.5	3.18	21	255.75	none	363	none	376	331.583	305
	PF14_0570	1.75	449	2.29	66	257.5	none	363	none	376	332.167	306
	PF07_0058	1.97	377.5	1.55	138.5	258	none	363	none	376	332.333	307
	PFL1050w	2.18	326.5	1.26	192	259.25	none	363	none	376	332.75	308
	PF13_0273	2.69	218.5	0.91	301	259.75	none	363	none	376	332.917	309
	PF14_0333	4.95	72.5	0.56	447.5	260	none	363	none	376	333	310
	MAL7P1.137	11.39	24	0.44	498.5	261.25	none	363	none	376	333.417	311
	PFL0375w	2.35	294.5	1.12	229	261.75	none	363	none	376	333.583	312
	PFI1575c	2.82	201.5	0.84	322.5	262	none	363	none	376	333.667	313
	PFL1630c	none	635.5	1.03	262	262	none	363	none	376	333.667	314
	PFD0405c	2.48	262.5	none	650	262.5	none	363	none	376	333.833	315
	PF14_0193	3.04	169.5	0.75	356	262.75	none	363	none	376	333.917	316
	PFE1085w	3.4	130.5	0.67	395.5	263	none	363	none	376	334	317
	PF11_0306	1.93	391	1.52	142	266.5	none	363	none	376	335.167	318
	PF14_0128	1.7	461	2.11	73	267	none	363	none	376	335.333	319
	PF13_0208	2.53	251	0.95	284	267.5	none	363	none	376	335.5	320
	PFL1795c	3.04	169.5	0.73	366.5	268	none	363	none	376	335.667	321
	PFL0255c	2.21	320.5	1.17	215.5	268	none	363	none	376	335.667	322
	PF14_0407	2.37	289.5	1.06	247	268.25	none	363	none	376	335.75	323
	PFB0270w	1.78	436.5	1.82	101	268.75	none	363	none	376	335.917	324
	PFD0487c	2.46	269.5	none	650	269.5	none	363	none	376	336.167	325
	PF11_0068	2.49	259.5	0.96	279.5	269.5	none	363	none	376	336.167	326
	PF14_0157	1.92	394.5	1.51	144.5	269.5	none	363	none	376	336.167	327
	PFA0500w	1.64	482	2.34	61	271.5	none	363	none	376	336.833	328
	PF14_0427	2.63	236.5	0.89	308.5	272.5	none	363	none	376	337.167	329
	PFI0500w	none	635.5	0.98	272.5	272.5	none	363	none	376	337.167	330
	PF14_0276	1.78	436.5	1.76	109	272.75	none	363	none	376	337.25	331
	PF11_0528	4.86	75.5	0.51	472	273.75	none	363	none	376	337.583	332
	PF11_0247	2.64	233	0.87	315	274	none	363	none	376	337.667	333
	PF07_0123	2.43	272	0.97	276.5	274.25	none	363	none	376	337.75	334
	PF10_0291	2.64	233	0.86	319	276	none	363	none	376	338.333	335
	PFE0265c	2.25	311.5	1.08	240.5	276	none	363	none	376	338.333	336
	PF13_0359	2.14	338.5	1.17	215.5	277	none	363	none	376	338.667	337
	PFL2145w	3.75	107.5	0.56	447.5	277.5	none	363	none	376	338.833	338
	PFI0750c	3.24	151	0.64	404	277.5	none	363	none	376	338.833	339
	PFC1030w	2.38	286	0.98	272.5	279.25	none	363	none	376	339.417	340
	PFL1775c	1.91	398.5	1.45	160	279.25	none	363	none	376	339.417	341
	PFC0130c	3.69	111.5	0.56	447.5	279.5	none	363	none	376	339.5	342
	PF14_0132	4.08	99	0.52	465.5	282.25	none	363	none	376	340.417	343
	PF07_0077	2.11	346.5	1.16	218.5	282.5	none	363	none	376	340.5	344
	PFB0410c	2.47	265.5	0.91	301	283.25	none	363	none	376	340.75	345
	PF10_0321	2.65	230	0.8	337.5	283.75	none	363	none	376	340.917	346
	PFI1265w	2.41	277.5	0.94	291	284.25	none	363	none	376	341.083	347
	PF14_0212	3.19	157.5	0.62	412.5	285	none	363	none	376	341.333	348
	PF11_0167	1.49	529.5	2.59	41	285.25	none	363	none	376	341.417	349
	PFB0420w	2.56	244.5	0.82	327.5	286	none	363	none	376	341.667	350
	PF11_0072	1.99	371	1.21	201.5	286.25	none	363	none	376	341.75	351
	PF13_0148	3.26	147	0.6	426.5	286.75	none	363	none	376	341.917	352
	MAL7P1.139	2.29	306	0.98	272.5	289.25	none	363	none	376	342.75	353
	MAL13P1.285	6.22	53	0.4	526	289.5	none	363	none	376	342.833	354
	PF10_0179	1.86	414.5	1.43	164.5	289.5	none	363	none	376	342.833	355
	PFC0571c	2.55	248	0.81	332	290	none	363	none	376	343	356
	PFL1035w	none	635.5	0.94	291	291	none	363	none	376	343.333	357
	PF14_0310	1.9	402	1.31	184.5	293.25	none	363	none	376	344.083	358
	PF14_0289	3.17	162.5	0.6	426.5	294.5	none	363	none	376	344.5	359
	PF07_0076	2.49	259.5	0.81	332	295.75	none	363	none	376	344.917	360
	PF14_0070	2.64	233	0.74	360	296.5	none	363	none	376	345.167	361
	PF13_0289	2.73	212	0.7	383.5	297.75	none	363	none	376	345.583	362
	PFF1245c	none	635.5	none	650	642.75	0.333521	18	none	376	345.583	363
	PF07_0068	2.23	317	0.96	279.5	298.25	none	363	none	376	345.75	364
	PFI0830c	3.65	116.5	0.48	485	300.75	none	363	none	376	346.583	365
	PFL0100c	none	635.5	0.91	301	301	none	363	none	376	346.667	366
	PFB0605w	2.34	297	0.9	306.5	301.75	none	363	none	376	346.917	367
	PFA0510w	2.06	358.5	1.06	247	302.75	none	363	none	376	347.25	368
	PF14_0430	1.92	394.5	1.18	211.5	303	none	363	none	376	347.333	369
	MAL7P1.134	1.84	420.5	1.29	188	304.25	none	363	none	376	347.75	370
	PFL0835w	2.47	265.5	0.77	344.5	305	none	363	none	376	348	371
	PF10_0105	2.02	366	1.07	244.5	305.25	none	363	none	376	348.083	372
	PFF1285w	none	635.5	none	650	642.75	0.143521	26	none	376	348.25	373
	PFI1585c	none	635.5	0.9	306.5	306.5	none	363	none	376	348.5	374
	PFF0180w	2.28	307.5	none	650	307.5	none	363	none	376	348.833	375
	PF11_0115	2.23	317	0.91	301	309	none	363	none	376	349.333	376
	MAL8P1.157	2.4	281	0.78	340.5	310.75	none	363	none	376	349.917	377
	PFE0645w	2.31	303	0.86	319	311	none	363	none	376	350	378
	MAL7P1.201	2.25	311.5	none	650	311.5	none	363	none	376	350.167	379
	PFE1315w	3.38	133.5	0.44	498.5	316	none	363	none	376	351.667	380
	PFL1210w	2.4	281	0.76	351	316	none	363	none	376	351.667	381
	PFC0465c	1.61	490.5	1.51	144.5	317.5	none	363	none	376	352.167	382
	PF07_0034	1.75	449	1.3	186.5	317.75	none	363	none	376	352.25	383
	PFD0285c	2.76	209.5	0.6	426.5	318	none	363	none	376	352.333	384
	PFL0090c	2.48	262.5	0.71	378	320.25	none	363	none	376	353.083	385
	PF08_0028	2.42	274	0.73	366.5	320.25	none	363	none	376	353.083	386
	MAL13P1.292	none	635.5	none	650	642.75	none	363	1	54.5	353.417	387
	PFI1190w	none	635.5	0.84	322.5	322.5	none	363	none	376	353.833	388
	PFB0700c	2.21	320.5	0.82	327.5	324	none	363	none	376	354.333	389
	PF10_0101	1.84	420.5	1.11	231.5	326	none	363	none	376	355	390
	PFD0600c	2.06	358.5	0.92	296	327.25	none	363	none	376	355.417	391
	PF11_0163	1.59	501.5	1.48	154	327.75	none	363	none	376	355.583	392
	PFB0320c	2.39	283.5	0.72	373.5	328.5	none	363	none	376	355.833	393
	PFD0480w	1.71	458	1.22	199.5	328.75	none	363	none	376	355.917	394
	PF11_0441	4.03	101	0.31	558.5	329.75	none	363	none	376	356.25	395
	PF11_0394	2.15	335	0.83	325	330	none	363	none	376	356.333	396
	MAL13P1.249	1.94	388	0.98	272.5	330.25	none	363	none	376	356.417	397
	PFA0245w	3.98	103	0.31	558.5	330.75	none	363	none	376	356.583	398
	PF14_0269	2.7	215	0.56	447.5	331.25	none	363	none	376	356.75	399
	PFF0555w	2.16	331.5	none	650	331.5	none	363	none	376	356.833	400
	PFL1915w	2.33	299.5	0.73	366.5	333	none	363	none	376	357.333	401
	PFE0325w	2.13	342	0.83	325	333.5	none	363	none	376	357.5	402
	PFL0615w	1.87	410	1.04	258	334	none	363	none	376	357.667	403
	MAL13P1.227	1.9	402	0.99	268	335	none	363	none	376	358	404
	PF10_0338	1.75	449	1.14	224	336.5	none	363	none	376	358.5	405
	PFC0790w	1.91	398.5	0.97	276.5	337.5	none	363	none	376	358.833	406
	PF14_0041	1.98	374.5	0.91	301	337.75	none	363	none	376	358.917	407
	PFA0225w	1.95	384.5	0.94	291	337.75	none	363	none	376	358.917	408
	PFI0990c	2.36	292.5	0.7	383.5	338	none	363	none	376	359	409
	PF14_0223	1.5	525.5	1.49	151	338.25	none	363	none	376	359.083	410
	PF10_0060	2.46	269.5	0.63	408	338.75	none	363	none	376	359.25	411
	PF11_0079	2	368	0.88	311.5	339.75	none	363	none	376	359.583	412
	PF14_0451	1.59	501.5	1.33	178.5	340	none	363	none	376	359.667	413
	PF14_0513	2.95	183	0.44	498.5	340.75	none	363	none	376	359.917	414
	PFE1135w	2.76	209.5	0.51	472	340.75	none	363	none	376	359.917	415
	PFF1140c	2.13	342	none	650	342	none	363	none	376	360.333	416
	PF14_0519	2.1	348	0.8	337.5	342.75	none	363	none	376	360.583	417
	PFI0890c	1.79	433.5	1.05	252	342.75	none	363	none	376	360.583	418
	PFE1275c	1.46	536	1.49	151	343.5	none	363	none	376	360.833	419
	PFD0300w	1.78	436.5	1.05	252	344.25	none	363	none	376	361.083	420
	MAL13P1.186	2.12	344.5	none	650	344.5	none	363	none	376	361.167	421
	PF10_0241	2.32	301.5	0.68	390.5	346	none	363	none	376	361.667	422
	PFI0425w	1.95	384.5	0.88	311.5	348	none	363	none	376	362.333	423
	PF11_0210	1.88	406	0.94	291	348.5	none	363	none	376	362.5	424
	MAL13P1.330	2.62	238.5	0.53	459.5	349	none	363	none	376	362.667	425
	PFF0245w	2.09	350	none	650	350	none	363	none	376	363	426
	PFA0495c	1.99	371	0.81	332	351.5	none	363	none	376	363.5	427
	PFI1290w	1.68	468.5	1.09	236.5	352.5	none	363	none	376	363.833	428
	PF11_0468	2.04	362.5	0.77	344.5	353.5	none	363	none	376	364.167	429
	PFF0160c	2.07	354.5	none	650	354.5	none	363	none	376	364.5	430
	PFF0980w	2.07	354.5	none	650	354.5	none	363	none	376	364.5	431
	PF07_0046	1.59	501.5	1.19	207.5	354.5	none	363	none	376	364.5	432
	PFC0175w	1.75	449	1.03	262	355.5	none	363	none	376	364.833	433
	PF11_0181	2.98	180	0.39	533.5	356.75	none	363	none	376	365.25	434
	PFE1070c	2.24	314.5	0.66	399	356.75	none	363	none	376	365.25	435
	PF07_0119	1.24	577.5	1.56	136.5	357	none	363	none	376	365.333	436
	PFF1105c	2.06	358.5	none	650	358.5	none	363	none	376	365.833	437
	MAL13P1.20	none	635.5	0.74	360	360	none	363	none	376	366.333	438
	PFD0415c	2.37	289.5	0.59	432	360.75	none	363	none	376	366.583	439
	PF10_0050	2.73	212	0.41	517.5	364.75	none	363	none	376	367.917	440
	PF14_0034	none	635.5	0.73	366.5	366.5	none	363	none	376	368.5	441
	PF14_0695	2.42	274	0.53	459.5	366.75	none	363	none	376	368.583	442
	PF14_0628	1.29	569	1.43	164.5	366.75	none	363	none	376	368.583	443
	PF10_0204	1.32	562.5	1.34	176	369.25	none	363	none	376	369.417	444
	PFL1715w	1.72	455.5	0.95	284	369.75	none	363	none	376	369.583	445
	PFC0555c	1.53	520.5	1.14	224	372.25	none	363	none	376	370.417	446
	PF11_0401	1.88	406	0.78	340.5	373.25	none	363	none	376	370.75	447
	PF14_0535	3.18	159.5	0.19	587.5	373.5	none	363	none	376	370.833	448
	PFC0715c	2.17	328.5	0.61	419.5	374	none	363	none	376	371	449
	PFL1650w	2.01	367	0.7	383.5	375.25	none	363	none	376	371.417	450
	PFL0480w	2.55	248	0.43	503.5	375.75	none	363	none	376	371.583	451
	PFL0735w	1.86	414.5	0.8	337.5	376	none	363	none	376	371.667	452
	PF10_0243	1.37	557	1.23	197.5	377.25	none	363	none	376	372.083	453
	PFF0690c	1.96	381	none	650	381	none	363	none	376	373.333	454
	PF14_0147	2.52	253	0.42	509.5	381.25	none	363	none	376	373.417	455
	PF10_0113	2.17	328.5	0.58	437	382.75	none	363	none	376	373.917	456
	PFE0830c	2.15	335	0.59	432	383.5	none	363	none	376	374.167	457
	MAL7P1.73	2.89	191	0.23	577.5	384.25	none	363	none	376	374.417	458
	PF07_0026	2.56	244.5	0.4	526	385.25	none	363	none	376	374.75	459
	PF11_0365	2.2	323.5	0.56	447.5	385.5	none	363	none	376	374.833	460
	MAL13P1.132	1.54	518	1.04	258	388	none	363	none	376	375.667	461
	PFI1205c	none	635.5	0.68	390.5	390.5	none	363	none	376	376.5	462
	MAL13P1.319	1.97	377.5	0.64	404	390.75	none	363	none	376	376.583	463
	PF14_0049	1.8	431.5	0.76	351	391.25	none	363	none	376	376.75	464
	PF07_0063	1.99	371	0.62	412.5	391.75	none	363	none	376	376.917	465
	PFI0570w	2.03	364.5	0.61	419.5	392	none	363	none	376	377	466
	PF14_0249	2.28	307.5	0.5	478.5	393	none	363	none	376	377.333	467
	PF11_0560	1.92	394.5	none	650	394.5	none	363	none	376	377.833	468
	PFF0655c	1.92	394.5	none	650	394.5	none	363	none	376	377.833	469
	PF13_0068	1.43	542	1.06	247	394.5	none	363	none	376	377.833	470
	PF14_0094	2.5	256.5	0.39	533.5	395	none	363	none	376	378	471
	MAL8P1.41	none	635.5	0.67	395.5	395.5	none	363	none	376	378.167	472
	MAL13P1.281	2.18	326.5	0.52	465.5	396	none	363	none	376	378.333	473
	MAL13P1.112	1.93	391	0.64	404	397.5	none	363	none	376	378.833	474
	PF14_0095	2.2	323.5	0.5	478.5	401	none	363	none	376	380	475
	PF10_0407	1.25	575	1.13	227.5	401.25	none	363	none	376	380.083	476
	PF14_0671	1.67	471.5	0.81	332	401.75	none	363	none	376	380.25	477
	MAL7P1.91	2.21	320.5	0.48	485	402.75	none	363	none	376	380.583	478
	MAL8P1.35	1.74	453	0.74	360	406.5	none	363	none	376	381.833	479
	PFE0250w	1.8	431.5	0.7	383.5	407.5	none	363	none	376	382.167	480
	PF13_0084	1.5	525.5	0.94	291	408.25	none	363	none	376	382.417	481
	PFL0570c	1.97	377.5	0.57	441.5	409.5	none	363	none	376	382.833	482
	PFL2380c	2.38	286	0.38	537.5	411.75	none	363	none	376	383.583	483
	PF14_0651	none	635.5	0.62	412.5	412.5	none	363	none	376	383.833	484
	PFE0825w	1.35	559.5	0.99	268	413.75	none	363	none	376	384.25	485
	PF08_0038	1.84	420.5	0.63	408	414.25	none	363	none	376	384.417	486
	PF14_0606	1.54	518	0.88	311.5	414.75	none	363	none	376	384.583	487
	PF14_0058	1.69	465	0.73	366.5	415.75	none	363	none	376	384.917	488
	PF11_0077	2.24	314.5	0.41	517.5	416	none	363	none	376	385	489
	PF11_0233	1.83	425	0.63	408	416.5	none	363	none	376	385.167	490
	MAL7P1.159	1.64	482	0.76	351	416.5	none	363	none	376	385.167	491
	PF11_0256	2.14	338.5	0.44	498.5	418.5	none	363	none	376	385.833	492
	PF13_0250	2.25	311.5	0.4	526	418.75	none	363	none	376	385.917	493
	PF10_0073	1.66	475.5	0.73	366.5	421	none	363	none	376	386.667	494
	PFE0930w	1.69	465	0.71	378	421.5	none	363	none	376	386.833	495
	PF13_0069	2.4	281	0.3	562.5	421.75	none	363	none	376	386.917	496
	PF10_0158	2.47	265.5	0.22	579.5	422.5	none	363	none	376	387.167	497
	PF14_0564	2.25	311.5	0.38	537.5	424.5	none	363	none	376	387.833	498
	PFL1040w	1.97	377.5	0.51	472	424.75	none	363	none	376	387.917	499
	MAL7P1.117	none	635.5	0.6	426.5	426.5	none	363	none	376	388.5	500
	PFF1330c	1.82	427.5	none	650	427.5	none	363	none	376	388.833	501
	PF14_0413	1.31	564	0.94	291	427.5	none	363	none	376	388.833	502
	MAL7P1.104	1.38	554.5	0.91	301	427.75	none	363	none	376	388.917	503
	PFE0405c	1.55	514.5	0.77	344.5	429.5	none	363	none	376	389.5	504
	PF08_0077	1.77	440	0.61	419.5	429.75	none	363	none	376	389.583	505
	PFL1390w	1.62	486	0.72	373.5	429.75	none	363	none	376	389.583	506
	PF13_0164	1.59	501.5	0.74	360	430.75	none	363	none	376	389.917	507
	PFL0250w	1.67	471.5	0.68	390.5	431	none	363	none	376	390	508
	PF14_0123	1.65	479	0.7	383.5	431.25	none	363	none	376	390.083	509
	PF13_0085	1.96	381	0.49	482	431.5	none	363	none	376	390.167	510
	PF10_0183	1.89	404	0.53	459.5	431.75	none	363	none	376	390.25	511
	PFE0970w	2.07	354.5	0.42	509.5	432	none	363	none	376	390.333	512
	PFL1195w	none	635.5	0.59	432	432	none	363	none	376	390.333	513
	PF14_0539	2.03	364.5	0.43	503.5	434	none	363	none	376	391	514
	PFE0950c	2.23	317	0.32	554	435.5	none	363	none	376	391.5	515
	PFL1590c	1.56	511	0.74	360	435.5	none	363	none	376	391.5	516
	MAL13P1.78	2.37	289.5	0.2	583	436.25	none	363	none	376	391.75	517
	PFI1100w	1.6	495	0.71	378	436.5	none	363	none	376	391.833	518
	PF07_0113	1.51	522.5	0.76	351	436.75	none	363	none	376	391.917	519
	PFL0575w	1.9	402	0.51	472	437	none	363	none	376	392	520
	MAL7P1.64	none	635.5	0.58	437	437	none	363	none	376	392	521
	PF14_0265	none	635.5	0.58	437	437	none	363	none	376	392	522
	PF07_0081	1.49	529.5	0.77	344.5	437	none	363	none	376	392	523
	PFE1450c	1.94	388	0.47	488.5	438.25	none	363	none	376	392.417	524
	PF14_0051	1.95	384.5	0.45	493.5	439	none	363	none	376	392.667	525
	PFC0605w	1.47	534.5	0.77	344.5	439.5	none	363	none	376	392.833	526
	PFF0190c	1.77	440	none	650	440	none	363	none	376	393	527
	PF13_0060	2.07	354.5	0.4	526	440.25	none	363	none	376	393.083	528
	PF14_0489	1.76	444	0.58	437	440.5	none	363	none	376	393.167	529
	PFD0540c	1.3	566	0.87	315	440.5	none	363	none	376	393.167	530
	PFB0685c	1.87	410	0.51	472	441	none	363	none	376	393.333	531
	PF13_0022	1.87	410	0.51	472	441	none	363	none	376	393.333	532
	MAL8P1.28	none	635.5	0.57	441.5	441.5	none	363	none	376	393.5	533
	PFL0980w	none	635.5	0.57	441.5	441.5	none	363	none	376	393.5	534
	PF13_0290	1.62	486	0.65	400.5	443.25	none	363	none	376	394.083	535
	PFD0085c	2.11	346.5	0.36	543	444.75	none	363	none	376	394.583	536
	MAL8P1.33	none	635.5	0.56	447.5	447.5	none	363	none	376	395.5	537
	PFL1280w	1.58	507	0.69	388	447.5	none	363	none	376	395.5	538
	PFD0825c	1.41	546.5	0.76	351	448.75	none	363	none	376	395.917	539
	PF10_0310	1.64	482	0.61	419.5	450.75	none	363	none	376	396.583	540
	PF08_0128	none	635.5	0.55	453	453	none	363	none	376	397.333	541
	PFE1430c	1.56	511	0.67	395.5	453.25	none	363	none	376	397.417	542
	PF14_0682	1.66	475.5	0.59	432	453.75	none	363	none	376	397.583	543
	PFL0495c	1.44	540	0.72	373.5	456.75	none	363	none	376	398.583	544
	PF14_0243	2.16	331.5	0.2	583	457.25	none	363	none	376	398.75	545
	PFI1045w	none	635.5	0.53	459.5	459.5	none	363	none	376	399.5	546
	PF13_0040	1.68	468.5	0.55	453	460.75	none	363	none	376	399.917	547
	PFE0110w	1.4	549	0.72	373.5	461.25	none	363	none	376	400.083	548
	MAL13P1.326	2.09	350	0.25	573	461.5	none	363	none	376	400.167	549
	PF14_0414	2.05	361	0.3	562.5	461.75	none	363	none	376	400.25	550
	MAL13P1.129	1.37	557	0.73	366.5	461.75	none	363	none	376	400.25	551
	MAL13P1.348	1.39	552	0.72	373.5	462.75	none	363	none	376	400.583	552
	MAL8P1.14	2.15	335	0.18	592	463.5	none	363	none	376	400.833	553
	PFE1145w	1.79	433.5	0.45	493.5	463.5	none	363	none	376	400.833	554
	PF11_0244	1.67	471.5	0.54	455.5	463.5	none	363	none	376	400.833	555
	PF10_0090	1.87	410	0.41	517.5	463.75	none	363	none	376	400.917	556
	PFI1165c	1.59	501.5	0.6	426.5	464	none	363	none	376	401	557
	PF14_0725	1.83	425	0.43	503.5	464.25	none	363	none	376	401.083	558
	PF11_0382	1.99	371	0.31	558.5	464.75	none	363	none	376	401.25	559
	MAL7P1.149	none	635.5	0.52	465.5	465.5	none	363	none	376	401.5	560
	PFL2250c	1.4	549	0.7	383.5	466.25	none	363	none	376	401.75	561
	PFL2390c	1.96	381	0.32	554	467.5	none	363	none	376	402.167	562
	PFD0335c	1.86	414.5	0.4	526	470.25	none	363	none	376	403.083	563
	PFC0176c	1.41	546.5	0.67	395.5	471	none	363	none	376	403.333	564
	PFF0350w	1.67	471.5	none	650	471.5	none	363	none	376	403.5	565
	PFC0050c	1.32	562.5	0.7	383.5	473	none	363	none	376	404	566
	PFC0225c	1.42	544.5	0.64	404	474.25	none	363	none	376	404.417	567
	PF11_0330	1.77	440	0.42	509.5	474.75	none	363	none	376	404.583	568
	PFD0790c	1.69	465	0.48	485	475	none	363	none	376	404.667	569
	PF10_0186	1.84	420.5	0.39	533.5	477	none	363	none	376	405.333	570
	PF07_0100	1.6	495	0.53	459.5	477.25	none	363	none	376	405.417	571
	PFL1120c	1.58	507	0.56	447.5	477.25	none	363	none	376	405.417	572
	MAL7P1.66	1.28	571.5	0.7	383.5	477.5	none	363	none	376	405.5	573
	PF14_0642	1.91	398.5	0.31	558.5	478.5	none	363	none	376	405.833	574
	PF11_0143	1.88	406	0.33	551	478.5	none	363	none	376	405.833	575
	PFL1460c	none	635.5	0.5	478.5	478.5	none	363	none	376	405.833	576
	PF10_0356	none	635.5	0.5	478.5	478.5	none	363	none	376	405.833	577
	PF14_0441	2.04	362.5	0.17	595	478.75	none	363	none	376	405.917	578
	PFI0980w	1.45	538	0.61	419.5	478.75	none	363	none	376	405.917	579
	PFL0605c	1.82	427.5	0.39	533.5	480.5	none	363	none	376	406.5	580
	PF14_0400	1.87	410	0.32	554	482	none	363	none	376	407	581
	PFI0505c	1.56	511	0.55	453	482	none	363	none	376	407	582
	PF07_0082	1.55	514.5	0.54	455.5	485	none	363	none	376	408	583
	PF14_0155	1.62	486	0.48	485	485.5	none	363	none	376	408.167	584
	PFE0665c	1.38	554.5	0.61	419.5	487	none	363	none	376	408.667	585
	MAL8P1.56	1.84	420.5	0.32	554	487.25	none	363	none	376	408.75	586
	PF14_0396	1.71	458	0.41	517.5	487.75	none	363	none	376	408.917	587
	PF14_0114	1.7	461	0.41	517.5	489.25	none	363	none	376	409.417	588
	PF11_0153	1.59	501.5	0.5	478.5	490	none	363	none	376	409.667	589
	PFL0560c	none	635.5	0.46	490.5	490.5	none	363	none	376	409.833	590
	PFC0330w	1.78	436.5	0.35	545.5	491	none	363	none	376	410	591
	PF14_0523	1.71	458	0.4	526	492	none	363	none	376	410.333	592
	MAL13P1.245	1.66	475.5	0.42	509.5	492.5	none	363	none	376	410.5	593
	PF13_0089	1.91	398.5	0.19	587.5	493	none	363	none	376	410.667	594
	PFE0700c	none	635.5	0.45	493.5	493.5	none	363	none	376	410.833	595
	PF14_0161	1.93	391	0.16	596.5	493.75	none	363	none	376	410.917	596
	MAL13P1.220	1.62	486	0.43	503.5	494.75	none	363	none	376	411.25	597
	PFB0425c	1.74	453	0.37	540	496.5	none	363	none	376	411.833	598
	PFL1605w	1.66	475.5	0.41	517.5	496.5	none	363	none	376	411.833	599
	PF13_0066	1.39	552	0.57	441.5	496.75	none	363	none	376	411.917	600
	PFC1055w	1.81	429.5	0.29	566	497.75	none	363	none	376	412.25	601
	PF07_0094	1.35	559.5	0.58	437	498.25	none	363	none	376	412.417	602
	PF13_0107	1.5	525.5	0.51	472	498.75	none	363	none	376	412.583	603
	PF14_0312	1.72	455.5	0.32	554	504.75	none	363	none	376	414.583	604
	PF11_0131	1.5	525.5	0.48	485	505.25	none	363	none	376	414.75	605
	PFF0560c	1.58	507	none	650	507	none	363	none	376	415.333	606
	PFD0700c	1.49	529.5	0.47	488.5	509	none	363	none	376	416	607
	MAL8P1.45	none	635.5	0.42	509.5	509.5	none	363	none	376	416.167	608
	MAL7P1.124	1.51	522.5	0.44	498.5	510.5	none	363	none	376	416.5	609
	PFC0260w	1.83	425	0.16	596.5	510.75	none	363	none	376	416.583	610
	PFL0385c	1.48	532.5	0.46	490.5	511.5	none	363	none	376	416.833	611
	PF14_0575	1.42	544.5	0.5	478.5	511.5	none	363	none	376	416.833	612
	PF08_0066	1.34	561	0.52	465.5	513.25	none	363	none	376	417.417	613
	PFL0710w	1.49	529.5	0.44	498.5	514	none	363	none	376	417.667	614
	MAL13P1.216	1.7	461	0.26	571	516	none	363	none	376	418.333	615
	PF14_0483	none	635.5	0.41	517.5	517.5	none	363	none	376	418.833	616
	PFD0145c	1.69	465	0.26	571	518	none	363	none	376	419	617
	PFC0515c	1.6	495	0.36	543	519	none	363	none	376	419.333	618
	PF13_0317	1.55	514.5	0.4	526	520.25	none	363	none	376	419.75	619
	PF11_0089	1.4	549	0.45	493.5	521.25	none	363	none	376	420.083	620
	PF10_0167	1.74	453	0.18	592	522.5	none	363	none	376	420.5	621
	PFB0510w	1.69	465	0.2	583	524	none	363	none	376	421	622
	PFE0190c	1.55	514.5	0.39	533.5	524	none	363	none	376	421	623
	PFE1125w	none	635.5	0.4	526	526	none	363	none	376	421.667	624
	PFL2210w	1.75	449	0.11	603.5	526.25	none	363	none	376	421.75	625
	PFD0165w	1.57	509	0.34	548.5	528.75	none	363	none	376	422.583	626
	PF13_0357	1.39	552	0.42	509.5	530.75	none	363	none	376	423.25	627
	PFI1080w	1.59	501.5	0.3	562.5	532	none	363	none	376	423.667	628
	PF11_0481	1.65	479	0.18	592	535.5	none	363	none	376	424.833	629
	PF14_0062	1.62	486	0.18	592	539	none	363	none	376	426	630
	PFE0540w	none	635.5	0.37	540	540	none	363	none	376	426.333	631
	PFI1065c	none	635.5	0.37	540	540	none	363	none	376	426.333	632
	PFE0880c	1.3	566	0.41	517.5	541.75	none	363	none	376	426.917	633
	PFD0200c	1.24	577.5	0.42	509.5	543.5	none	363	none	376	427.5	634
	PFC0610c	1.61	490.5	0.15	599	544.75	none	363	none	376	427.917	635
	PF08_0070	1.65	479	0.04	611.5	545.25	none	363	none	376	428.083	636
	PFI0435c	none	635.5	0.35	545.5	545.5	none	363	none	376	428.167	637
	PFI1335w	none	635.5	0.34	548.5	548.5	none	363	none	376	429.167	638
	MAL7P1.97	none	635.5	0.34	548.5	548.5	none	363	none	376	429.167	639
	PFL1060c	1.59	501.5	0.15	599	550.25	none	363	none	376	429.75	640
	MAL8P1.55	1.6	495	0.06	608.5	551.75	none	363	none	376	430.25	641
	PF11_0122	1.53	520.5	0.2	583	551.75	none	363	none	376	430.25	642
	PFL1360c	1.45	538	0.27	568.5	553.25	none	363	none	376	430.75	643
	PFL0180w	1.45	538	0.23	577.5	557.75	none	363	none	376	432.25	644
	PFL0760w	1.26	573	0.36	543	558	none	363	none	376	432.333	645
	PFB0501c	1.54	518	0.13	602	560	none	363	none	376	433	646
	PF14_0751	1.37	557	0.29	566	561.5	none	363	none	376	433.5	647
	PFA0155c	none	635.5	0.29	566	566	none	363	none	376	435	648
	PF10_0152	1.48	532.5	0.08	606	569.25	none	363	none	376	436.083	649
	PFE1090w	none	635.5	0.26	571	571	none	363	none	376	436.667	650
	PF14_0622	1.23	579.5	0.3	562.5	571	none	363	none	376	436.667	651
	PFI0550w	1.43	542	0.14	601	571.5	none	363	none	376	436.833	652
	PF08_0112	none	635.5	0.24	575	575	none	363	none	376	438	653
	PFI0595c	none	635.5	0.24	575	575	none	363	none	376	438	654
	PF11_0222	1.43	542	0.04	611.5	576.75	none	363	none	376	438.583	655
	PFI1635w	1.17	583	0.24	575	579	none	363	none	376	439.333	656
	PFL2015w	none	635.5	0.22	579.5	579.5	none	363	none	376	439.5	657
	PF11_0057	1.25	575	0.18	592	583.5	none	363	none	376	440.833	658
	PF10_0329	1.23	579.5	0.19	587.5	583.5	none	363	none	376	440.833	659
	PF10_0333	1.3	566	0.09	605	585.5	none	363	none	376	441.5	660
	PF07_0055	1.29	569	0.11	603.5	586.25	none	363	none	376	441.75	661
	PFL1990c	none	635.5	0.19	587.5	587.5	none	363	none	376	442.167	662
	MAL7P1.92	1.29	569	0.06	608.5	588.75	none	363	none	376	442.583	663
	PFI0210c	1.25	575	0.05	610	592.5	none	363	none	376	443.833	664
	PFI0485c	1.22	581	0.07	607	594	none	363	none	376	444.333	665
	PFL1985c	none	635.5	0.15	599	599	none	363	none	376	446	666
	MAL13P1.128	none	635.5	none	650	642.75	none	363	none	376	460.583	667
	MAL13P1.34	none	635.5	none	650	642.75	none	363	none	376	460.583	668
	MAL13P1.360	none	635.5	none	650	642.75	none	363	none	376	460.583	669
	MAL13P1.67	none	635.5	none	650	642.75	none	363	none	376	460.583	670
	PF14_0787	none	635.5	none	650	642.75	none	363	none	376	460.583	671
	PFF0135w	none	635.5	none	650	642.75	none	363	none	376	460.583	672
	PFF0205w	none	635.5	none	650	642.75	none	363	none	376	460.583	673
	PFF0210w	none	635.5	none	650	642.75	none	363	none	376	460.583	674
	PFF0460w	none	635.5	none	650	642.75	none	363	none	376	460.583	675
	PFF0490w	none	635.5	none	650	642.75	none	363	none	376	460.583	676
	PFF0505c	none	635.5	none	650	642.75	none	363	none	376	460.583	677
	PFF0540c	none	635.5	none	650	642.75	none	363	none	376	460.583	678
	PFF0545c	none	635.5	none	650	642.75	none	363	none	376	460.583	679
	PFF0550w	none	635.5	none	650	642.75	none	363	none	376	460.583	680
	PFF0595c	none	635.5	none	650	642.75	none	363	none	376	460.583	681
	PFF0910c	none	635.5	none	650	642.75	none	363	none	376	460.583	682
	PFF1010c	none	635.5	none	650	642.75	none	363	none	376	460.583	683
	PFF1080w	none	635.5	none	650	642.75	none	363	none	376	460.583	684
	PFF1160w	none	635.5	none	650	642.75	none	363	none	376	460.583	685
	PFF1165c	none	635.5	none	650	642.75	none	363	none	376	460.583	686
	PFF1455c	none	635.5	none	650	642.75	none	363	none	376	460.583	687

## Sheet: fr. TableS1 Lasonder et al.
Accession number version 5.3	Protein name	reannotation PlasmoDB 2008/07/15	Protein Mass	Protein pI	Oocysts	sporozoites oocyst derived	sporozoites salivary gland	emPAI	mosquito fraction
MAL13P1.121	hypothetical protein	adenosine-diphosphatase	66158.5	6.069		1	2	0.154782	0.6
MAL13P1.141	hypothetical protein	conserved Plasmodium protein, unknown function	19271.8	9.349			1	0.246941	0.25
MAL13P1.145	hypothetical protein	conserved Plasmodium protein, unknown function	252463	8.669			1	0.0337934	0.333333
MAL13P1.152	hypothetical protein	conserved Plasmodium protein, unknown function	103029	9.409			1	0.0404983	0.5
MAL13P1.172	hypothetical protein, conserved	conserved protein, unknown function	30870.8	8.669			4	0.532287	0.5
MAL13P1.212	hypothetical protein	SPECT, putative	28455.9	5.349			16	4.22857	0.941176
MAL13P1.214	phosphoethanolamine N-methyltransferase, putative	phosphoethanolamine N-methyltransferase	31023.5	5.679		4	9	2.24139	0.382353
MAL13P1.221	aspartate carbamoyltransferase		43224.5	8.659		10	4	0.519911	0.875
MAL13P1.233	hypothetical protein	nucleic acid binding protein, putative	24968.6	7.869		2	1	0.519911	0.272727
MAL13P1.237	hypothetical protein	conserved Plasmodium protein, unknown function	42133.2	7.369	1	9	10	2.05293	0.273973
MAL13P1.248	nucleoside diphospahte hydrolase		23248.9	5.989			2	0.373267	0.125
MAL13P1.254	hypothetical protein	conserved Plasmodium protein, unknown function	31329.3	9.929		11	9	1.55559	1
MAL13P1.266	hypothetical protein	conserved Plasmodium protein, unknown function	191642	8.669			1	0.0711741	1
MAL13P1.268	hypothetical protein	conserved Plasmodium protein, unknown function	66388.2	8.809	1		1	0.131842	1
MAL13P1.269	hypothetical protein	tryptophan-rich antigen, putative	94434.3	6.039			1	0.128838	1
MAL13P1.270	proteasome subunit, putative		27211.1	6.389		4	7	1.48944	0.458333
MAL13P1.283	TCP-1/cpn60 chaperonin family, putative		57935.6	6.339			14	0.901565	0.25
MAL13P1.288	hypothetical protein, conserved	conserved Plasmodium protein, unknown function	18409.7	9.419		1	1	0.445195	0.4
MAL13P1.301	guanylyl cyclase	guanylyl cyclase	370366	9.479			1	0.0902888	0.333333
MAL13P1.302	hypothetical protein	SUMO ligase, putative	64105.6	8.859			1	0.137479	1
MAL13P1.308	hypothetical protein, conserved	hypothetical protein,conserved	290837	5.379		34	56	1.14775	0.833333
MAL13P1.322	splicing factor, putative		134552	9.039			1	0.0420962	1
MAL13P1.343	proteasome regulatory subunit, putative		35189.1	6.499		1	3	0.467799	0.190476
MAL13P1.47	mitochondrial ATP synthase delta subunit, putative		30179	9.649			1	0.206608	0.166667
MAL13P1.56	m1-family aminopeptidase		125983	7.499		53	51	3.94665	0.536082
MAL13P1.92	40S ribosomal protein S15, putative	40S ribosomal protein S15/S19, putative	17029.3	10.499			1	0.725304	0.0909091
MAL7P1.122	conserved GTP-binding protein, putative		45135.3	7.119		4	7	0.858792	0.255814
MAL7P1.125	hypothetical protein	conserved Plasmodium protein, unknown function	101074	8.999			5	0.353507	1
MAL7P1.81	eukaryotic translation initiation factor 3 37.28 kDa subunit, putative	eukaryotic translation initiation factor 3 37.28 kDa subunit, putative	37260.7	6.669			2	0.211528	0.125
MAL8P1.125	tyrosyl-tRNA synthetase, putative		43425	7.709			1	0.232847	0.0526316
MAL8P1.128	proteasome subunit alpha, putative	proteasome subunit alpha, putative	32406.1	6.139		1	6	1.08755	0.269231
MAL8P1.142	proteasome beta-subunit		30852.3	6.239			5	1.03644	0.263158
MAL8P1.17	disulfide isomerase precursor, putative		55479.3	5.789	12	28	24	11.4366	0.453901
MAL8P1.62	hypothetical protein, conserved in other Plasmodium species	conserved Plasmodium protein, unknown function	32145.2	5.459		9	10	1.54412	0.904762
MAL8P1.66	hypothetical protein	conserved Plasmodium protein, unknown function	26202.2	8.819		5	4	0.578902	1
MAL8P1.69	14-3-3 protein homologue, putative	14-3-3 protein homologue, putative	29457.3	5.209	5	12	15	6.86665	0.336842
MAL8P1.72	high mobility group protein, putative		11527.4	10.269		2	3	5.03423	0.454545
MAL8P1.73	hypothetical protein	conserved Plasmodium protein, unknown function	141184	9.929		16	13	0.414432	1
MAL8P1.78	small heat shock protein, putative		19358.8	5.439		5	12	8.24717	1
PF07_0029	heat shock protein 86		86112.4	5.179	3		24	2.62438	0.154286
PF07_0032	Cg8 protein		27532.7	6.019			1	0.258659	0.333333
PF07_0033	Cg4 protein		99901.6	5.769		18	24	1.84823	0.323077
PF07_0040	lysophospholipase-like protein, putative	lysophospholipase, putative	42330.5	9.329		1	2	0.258925	0.75
PF07_0054	histone h2b, putative		13754.5	11.069	2	7	7	9.44765	0.470588
PF07_0059	4-nitrophenylphosphatase, putative		36800	6.509			2	0.412538	0.285714
PF07_0072	calmodulin-domain protein kinase, putative	calcium-dependent protein kinase 4	60741.3	6.739			7	0.486528	0.179487
PF07_0073	seryl-tRNA synthetase, putative		62414.4	6.769			7	0.326457	0.28
PF07_0079	60S ribosomal protein L11a, putative		20214.8	10.379		3	3	1.32851	0.315789
PF07_0080	40S ribosomal protein S10, putative		16467.7	9.859			2	0.591676	0.125
PF07_0085	ferrodoxin reductase-like protein		72675.4	9.089		1	8	0.362933	0.692308
PF07_0088	40S ribosomal protein S5, putative		21849.5	9.869			1	0.302274	0.0555556
PF07_0089	hypothetical protein	conserved Plasmodium protein, unknown function	53252.6	9.109		18	18	5.84307	0.5625
PF07_0112	proteasome subunit alpha type 5, putative		28370.3	5.229		3	7	1.10454	0.4
PF07_0117	eukaryotic translation initiation factor 2 alpha subunit, putative	eukaryotic translation initiation factor 2 alpha subunit, putative	37796.3	5.399			4	0.425128	0.210526
PF07_0127	hypothetical protein	conserved Plasmodium protein, unknown function	17789.3	9.629		3	6	1.47151	1
PF08_0007	hypothetical protein	conserved Plasmodium protein, unknown function	21060.6	4.749			6	3.22819	1
PF08_0008	hypothetical protein	conserved Plasmodium protein, unknown function	85196.6	6.099		3	22	2.95648	0.925926
PF08_0019	guanine nucleotide-binding protein, putative		35663.9	6.489		1	7	1.03644	0.216216
PF08_0031	oxoglutarate/malate translocator protein, putative		35363.6	9.739			1	0.2109	0.333333
PF08_0032	hypothetical protein		76633.6	9.369		4	1	0.0624678	0.555556
PF08_0036	transport protein		86113.8	6.169			1	0.26638	0.111111
PF08_0039	ribosomal protein, putative	60S ribosomal protein L22, putative	16371.4	10.469			2	1.00439	0.285714
PF08_0045	2-oxoglutarate dehydrogenase e1 component		121073	7.929		3	4	0.146589	0.5
PF08_0054	heat shock 70 kDa protein		73868.5	5.749	6	35	35	16.4863	0.348624
PF08_0071	Fe-superoxide dismutase		22719.2	6.529		3	6	2.87673	0.346154
PF08_0073	hypothetical protein	conserved Plasmodium protein, unknown function	44818.4	7.449	1	6	21	7.21797	1
PF08_0074	hypothetical protein, conserved		27241.8	10.709	1		6	1.63518	0.170732
PF08_0075	60S ribosomal protein L13, putative	60S ribosomal protein L13-2, putative	25425.2	11.069			1	0.310811	0.0384615
PF08_0076	40S ribosomal protein S16, putative		16275.1	10.489			4	2.28579	0.153846
PF08_0087	importin alpha, putative		61120.3	5.439		5	1	0.105295	0.272727
PF08_0088	hypothetical protein	conserved Plasmodium protein, unknown function	53720.8	5.569			2	0.324978	1
PF08_0096	RNA helicase, putative		108568	9.179	1		6	0.149439	0.291667
PF08_0100	ruvB-like DNA helicase, putative		59557.4	8.429			1	0.258925	1
PF08_0108	pepsinogen, putative		65072.9	5.599			11	1.0154	1
PF08_0119	hypothetical protein	conserved Plasmodium protein, unknown function	10279	4.839			1	2.52428	1
PF08_0129	protein phosphatase, putative		70031.6	5.139			1	0.174829	0.125
PF08_0131	1-cys peroxidoxin		25147.6	6.549			2	0.47968	0.0952381
PF10_0039	hypothetical protein	membrane skeletal protein IMC1-related	32633.7	7.219			8	1.22381	0.8
PF10_0061	hypothetical protein	conserved Plasmodium protein, unknown function	50222	8.369			4	0.465258	1
PF10_0063	hypothetical protein		11969.3	9.539		2	3	1.10454	0.227273
PF10_0068	hypothetical protein		29511.7	9.289		2	1	0.425103	0.176471
PF10_0071	rhoGAP protein	rhoGAP GTPase, putative	75061	5.709			2	0.249409	1
PF10_0084	tubulin beta chain, putative		49718.9	4.989	1	8	21	27.0759	0.285714
PF10_0086	adenylate kinase, putative	adenylate kinase	27593.6	9.169			3	0.407107	0.15
PF10_0107	hypothetical protein	conserved protein, unknown function	13774	6.089			4	5.5789	0.444444
PF10_0111	20S proteasome beta subunit, putative		30577	5.469		1	2	0.34934	0.333333
PF10_0112	hypothetical protein	conserved Plasmodium membrane protein, unknown function	19656.3	8.999		2	2	1.24233	0.8
PF10_0115	QF122 antigen		131545	9.469			5	0.240938	0.15625
PF10_0120	hypothetical protein		23004.9	9.289		1	1	0.246941	0.285714
PF10_0121	hypoxanthine phosphoribosyltransferase		26345.6	7.819		3	8	2.28449	0.297297
PF10_0122	phosphoglucomutase, putative		68256	6.619		2	4	0.395174	0.315789
PF10_0143	ADA2-like protein		300067	8.939			1	0.0572028	1
PF10_0146	hypothetical protein	conserved Plasmodium protein, unknown function	267819	8.029			1	0.0541472	0.25
PF10_0149	cysteine -- tRNA ligase, putative	cysteinyl-tRNA synthetase, putative	69379.6	7.069			12	0.665703	0.375
PF10_0153	hsp60		62511.6	6.959	16	28	18	1.17397	0.521008
PF10_0155	enolase		48647.3	6.459	2	18	20	6.22727	0.285714
PF10_0166	hypothetical protein	conserved Plasmodium protein, unknown function	36381.4	5.879		3	4	0.832981	0.875
PF10_0170	hypothetical protein	conserved Plasmodium protein, unknown function	15666.8	5.249		3	5	4.69422	1
PF10_0203	ADP-ribosylation factor		20898.8	6.079		5	9	1.46617	0.368421
PF10_0210	deoxyribose-phosphate aldolase, putative		28961.4	7.099			5	0.511853	0.104167
PF10_0218	citrate synthase, mitochondrial precursor, putative		64999.8	9.229			8	0.527108	0.8
PF10_0242	hypothetical protein	conserved Plasmodium protein, unknown function	180829	4.659			1	0.0849492	0.047619
PF10_0264	40S ribosomal protein, putative	40S ribosomal protein S2B, putative	29837.3	6.139			4	0.930698	0.235294
PF10_0283	hypothetical protein	hypothetical protein	43815.3	8.449			1	0.34036	1
PF10_0289	adenosine deaminase, putative		42438.5	5.679	1	21	16	3.87382	0.436782
PF10_0298	26S proteasome subunit, putative		46771.2	5.999		4	2	0.304321	0.6
PF10_0309	hypothetical protein		107733	8.439	1		2	0.0811967	1
PF10_0334	flavoprotein subunit of succinate dehydrogenase		70649.8	8.619			1	0.0660505	1
PF10_0340	methionine -- tRNA ligase, putative		104102	7.719			15	0.632371	0.217391
PF10_0360	hypothetical protein	acetyl-coA transporter, putative	55745.7	9.349			1	0.117552	1
PF10_0366	ADP/ATP transporter on adenylate translocase		33704.7	9.809	2	12	5	0.609943	0.463415
PF11_0055	hypothetical protein	conserved protein, unknown function	49234.9	9.369	4	17	11	0.960661	0.421053
PF11_0061	histone H4, putative		11448.4	11.349	5	9	9	212.209	0.433962
PF11_0062	histone H2B		13117.1	10.569	3	7	8	15.7011	0.428571
PF11_0065	ribosomal protein S4, putative	40S ribosomal protein S4, putative	32333.7	10.279		1	3	0.22159	0.108108
PF11_0069	hypothetical protein	conserved Plasmodium protein, unknown function	32055	5.189			1	0.180695	0.0625
PF11_0096	casein kinase II, alpha subunit, putative		39864.7	8.969	1	9	7	0.832981	0.361702
PF11_0097	succinyl-CoA synthetase alpha subunit, putative	succinyl-CoA synthetase alpha subunit, putative	47500.7	8.849			6	1.25393	0.5
PF11_0098	endoplasmic reticulum-resident calcium binding protein		39349.7	4.809		9	20	5.48573	0.341176
PF11_0099	heat shock protein DnaJ homologue Pfj2		62337	9.239		3	1	0.160155	0.333333
PF11_0106	60S Ribosomal protein L36, putative	apicoplast ribosomal protein L36e precursor, putative	12779.5	11.319			1	1.03887	0.166667
PF11_0114	actin, putative		44295.5	5.879			15	2.46719	0.882353
PF11_0127	hypothetical protein	conserved Plasmodium protein, unknown function	285427	9.309			1	0.0460822	1
PF11_0142	hypothetical protein, conserved	ubiquitin domain containing protein	42679.6	4.869		5	4	1.49149	0.529412
PF11_0145	glyoxalase I, putative	glyoxalase I	42413.7	5.989			2	0.232847	0.2
PF11_0164	peptidyl-prolyl cis-trans isomerase		21717.3	7.349	2	8	6	1.61489	0.363636
PF11_0168	hypothetical protein	moving junction protein	344706	6.809		25	10	0.112029	0.945946
PF11_0174	hypothetical protein		80361.1	6.059			12	1.0594	0.857143
PF11_0177	ubiquitin C-terminal hydrolase, family 1, putative	deubiquinating/deneddylating enzyme	54426.1	5.659			4	0.550516	0.8
PF11_0183	GTP-binding nuclear protein ran/tc4		24859.8	7.909		5	10	6.53351	0.241935
PF11_0189	hypothetical protein	insulinase, putative	173516	5.519			5	0.276093	0.185185
PF11_0208	phosphoglycerate mutase, putative		28752.1	8.459			20	18.5978	0.28169
PF11_0250	high mobility group-like protein NHP2, putative		16002.4	5.319			1	0.725304	1
PF11_0252	hypothetical protein	neutral-sphingomyelinase activation factor protein, putative	195711	7.969	2		1	0.025068	0.6
PF11_0257	ethanolamine kinase, putative		49882.3	5.819		12	8	0.978319	0.666667
PF11_0258	co-chaperone GrpE, putative	co-chaperone GrpE, putative	34464.3	8.949			3	0.584893	0.333333
PF11_0268	hypothetical protein	Kelch-motif containing protein, putative	68004.3	5.819		2	1	0.110306	1
PF11_0270	threonine -- tRNA ligase, putative		119471	9.039			10	0.224489	0.238095
PF11_0282	deoxyuridine 5'-triphosphate nucleotidohydrolase, putative		19561	6.769			1	0.302274	0.0714286
PF11_0287	hypothetical protein	conserved protein, unknown function	33097.3	8.949		4	5	0.730196	0.642857
PF11_0289	hypothetical protein	conserved Plasmodium protein, unknown function	168638	8.789			1	0.0912562	0.333333
PF11_0292	hypothetical protein	conserved Plasmodium protein, unknown function	29123	5.569		1	4	0.584893	0.227273
PF11_0301	spermidine synthase		36571.7	8.089	1	8	2	0.324978	0.52381
PF11_0313	ribosomal phosphoprotein P0	60S ribosomal protein P0	34945.3	6.509		4	8	1.00138	0.266667
PF11_0331	t-complex protein 1, alpha subunit, putative	TCP-1/cpn60 chaperonin family	60222.7	6.899			11	0.651652	0.23913
PF11_0332	hypothetical protein	conserved Plasmodium protein, unknown function	31711.1	5.319		1	2	0.311134	0.2
PF11_0338	Aquaglyceroporin		28278.8	7.189		2	2	0.780734	0.285714
PF11_0344	Apical membrane antigen 1 precursor, AMA1	apical membrane antigen 1, AMA1	71995.6	5.599		2	19	4.87919	0.954545
PF11_0351	heat shock protein hsp70 homologue		73252.3	6.759	7	26	15	0.986667	0.413793
PF11_0352	protein disulfide isomerase related protein	protein disulfide isomerase related protein	49163.5	9.079	1	16	6	0.481643	0.766667
PF11_0377	casein kinase 1		37606.6	9.429			8	1.22381	0.363636
PF11_0396	Protein phosphatase 2C	Protein phosphatase 2C	107185	4.689			1	0.126996	0.0555556
PF11_0411	hypothetical protein	conserved Plasmodium protein, unknown function	16783.5	6.979		1	1	0.778279	1
PF11_0413	hypothetical protein	conserved Plasmodium protein, unknown function	52781.2	4.679			1	0.29155	0.0714286
PF11_0416	myosin heavy chain subunit, putative	myosin heavy chain subunit, putative	191111	9.469			1	0.0253439	1
PF11_0421	hypothetical protein	conserved Plasmodium protein, unknown function	99593	9.819			1	0.0931308	1
PF11_0423	hypothetical protein	conserved Plasmodium protein, unknown function	12705.5	10.139			1	0.725304	1
PF11_0426	hypothetical protein	conserved Plasmodium protein, unknown function	15568.9	8.679			1	0.310811	1
PF11_0437	hypothetical protein	60S ribosomal protein L28, putative	14397.8	10.509			1	0.445195	0.0714286
PF11_0438	Ribosomal protein, putative	60S ribosomal protein L35Ae, putative	16255.1	10.849			2	1.24233	0.181818
PF11_0473	hypothetical protein	conserved Plasmodium protein, unknown function	16263	5.759			1	0.258925	1
PF11_0474	hypothetical protein, conserved	conserved Plasmodium protein, unknown function	29100.2	9.609			1	0.310811	1
PF11_0486	MAEBL, putative		243061	9.189		33	1	0.0466512	1
PF13_0014	40S ribosomal protein S7 homologue, putative	40S ribosomal protein S7, putative	22466.6	10.079			3	1.03887	0.115385
PF13_0021	small heat shock protein, putative		25179.3	6.269			2	0.425103	0.1
PF13_0045	40S ribosomal protein S27, putative		9135.58	9.049			1	0.908576	0.2
PF13_0049	60S ribosomal protein L24, putative		19232.5	10.749			2	0.891802	0.105263
PF13_0058	hypothetical protein		16515.4	4.319		2	2	2.02036	0.666667
PF13_0065	vacuolar ATP synthase, catalytic subunit a		68532.5	5.769			7	0.412538	0.112903
PF13_0070	branched-chain alpha keto-acid dehydrogenase, putative		49839.9	7.399	2	14	10	0.891089	0.553191
PF13_0119	small GTPase Rab11		24736.9	9.129		3	3	0.564917	0.4
PF13_0121	dihydrolipoamide succinyltransferase, putative	dihydrolipamide succinyltransferase component of 2-oxoglutarate dehydrogenase complex	47600.4	6.609		3	2	0.389495	0.714286
PF13_0141	L-lactate dehydrogenase		34086	7.369	5	9	16	28.5481	0.375
PF13_0156	proteasome subunit beta type 7 precursor, putative		29942.2	8.199			2	0.322797	0.222222
PF13_0166	protein kinase, putative		66821.7	8.759			1	0.0843659	1
PF13_0179	isoleucine--tRNA ligase, putative	isoleucine - tRNA ligase, putative	151214	7.689		1	6	0.217444	0.14
PF13_0186	hypothetical protein	conserved Plasmodium protein, unknown function	27385.8	4.379			2	0.389495	1
PF13_0201	sporozoite surface protein 2	sporozoite surface protein 2|Thrombospondin-related anonymous protein, TRAP	64701.8	5.219	1	6	35	14.6726	1
PF13_0213	60S ribosomal subunit protein L6e, putative	60S ribosomal protein L6-2, putative	25516.4	10.429			1	0.345622	0.0588235
PF13_0214	elongation factor 1-gamma, putative		50428.3	9.009		3	11	1.33264	0.25
PF13_0224	60S ribosomal subunit protein L18, putative	60S ribosomal protein L18, putative	21732.7	10.849			1	0.282354	0.0434783
PF13_0226	hypothetical protein, conserved	conserved Plasmodium protein, unknown function	53687.1	5.259		3	8	0.659337	1
PF13_0229	IRP-like protein		103313	7.899	1		25	1.20273	0.634146
PF13_0232	Casein kinase II regulatory subunit, putative		45256.6	4.009			2	0.359356	0.285714
PF13_0233	myosin a		92218.8	8.599	2	39	49	10.3076	1
PF13_0234	phosphoenolpyruvate carboxykinase		66166.4	6.249		8	17	2.08344	0.925926
PF13_0242	isocitrate dehydrogenase (NADP), mitochondrial precursor		53559.6	8.949		6	6	0.34569	0.428571
PF13_0257	glutamate--tRNA ligase	glutamate - tRNA ligase	101354	9.039			7	0.187205	0.14
PF13_0262	lysine--tRNA ligase	lysine - tRNA ligase	67547.7	7.259			12	0.726383	0.244898
PF13_0268	ribosomal protein L17, putative	60S ribosomal protein L17, putative	23400	11.149			1	0.302274	0.0666667
PF13_0269	glycerol kinase, putative		56616.7	6.169			4	0.246671	1
PF13_0272	thioredoxin-related protein, putative		23972.4	9.639		8	5	2.62243	0.361111
PF13_0282	proteasome subunit, putative		27930.4	6.079		1	4	0.900602	0.333333
PF13_0293	hypothetical protein	histone-lysine N-methyltransferase, putative	59983.4	9.089			1	0.145048	1
PF13_0304	elongation factor 1 alpha		48927.9	9.329	6	16	31	17.8551	0.344156
PF13_0314	hypothetical protein	conserved Plasmodium protein, unknown function	118225	6.469			1	0.0938116	1
PF13_0315	RNA binding protein, putative		57078.9	5.669			3	0.350314	0.2
PF13_0316	40S ribosomal protein S13	40S ribosomal protein S13, putative	17239.6	10.659			1	0.34036	0.0416667
PF13_0322	falcilysin	falcilysin	138776	6.769	4	55	55	4.11754	0.542857
PF13_0328	proliferating cell nuclear antigen		30567.5	4.999	2	7	15	5.42979	0.369231
PF13_0346	ubiquitin/ribosomal fusion protein uba52 homologue, putative	60S ribosomal protein L40/UBI, putative	14607.9	10.199	5	6	3	0.389358	0.451613
PF13_0349	nucleoside diphosphate kinase b; putative	nucleoside diphosphate kinase b, putative	17000.9	9.279		3	9	2.87673	0.48
PF13_0354	alanine--tRNA ligase, putative	alanine - tRNA ligase, putative	165031	9.169			5	0.141488	0.217391
PF14_0065	hypothetical protein	conserved Plasmodium membrane protein, unknown function	32866.2	5.439	1	3	3	1.49336	0.875
PF14_0074	hypothetical protein	conserved Plasmodium protein, unknown function	47233.2	8.829			20	3.96737	1
PF14_0083	ribosomal protein S8e, putative	40S ribosomal protein S8e, putative	25035.4	10.269			1	0.891802	0.0526316
PF14_0090	hypothetical protein	DNA-damage inducible protein, putative	43811.4	5.209			1	0.333521	0.142857
PF14_0096	hypothetical protein	RNA binding protein, putative	59237.1	7.299		5	5	0.341881	0.333333
PF14_0104	eukaryotic translation initiation factor 2 gamma subunit, putative	eukaryotic translation initiation factor 2 gamma subunit, putative	51212.1	8.409			2	0.185971	0.0714286
PF14_0105	hypothetical protein	conserved Plasmodium protein, unknown function	39806.1	8.659		7	3	0.412538	0.833333
PF14_0122	nuclear transport factor 2, putative		14162.2	6.509		3	3	1.60096	0.428571
PF14_0141	ribosomal protein L10, putative	60S ribosomal protein L10, putative	25200.2	10.159		1	3	0.473324	0.222222
PF14_0142	serine/threonine protein phosphatase, putative		34881.6	5.469	3	7	4	1.45752	0.518519
PF14_0143	hypothetical protein	Atypical protein kinase, ABC-1 family, putative	327202	9.149		3	3	0.0995736	0.857143
PF14_0164	NADP-specific glutamate dehydrogenase		52512.6	7.699	1	10	12	0.866677	0.343284
PF14_0168	hypothetical protein	conserved Plasmodium protein, unknown function	45485.4	5.949			4	0.324978	1
PF14_0177	DNA replication licensing factor MCM2		111427	5.749			1	0.0522217	0.047619
PF14_0192	glutathione reductase	glutathione reductase	56456.7	8.179	2	12	22	3.46274	0.75
PF14_0198	glycine -- tRNA ligase, putative		103097	8.339		3	8	0.412538	0.647059
PF14_0205	ribosomal protein S25, putative	apicoplast ribosomal protein S25 precursor, putative	15730.6	10.049			3	2.88628	0.15
PF14_0230	Ribosomal protein family L5, putative	60S ribosomal protein L5, putative	33977.1	10.009			7	1.31801	0.233333
PF14_0231	ribosomal protein L7a, putative	60S ribosomal protein L7-3, putative	32559.5	10.539			4	0.644788	0.148148
PF14_0240	ribosomal protein L21e, putative	60S ribosomal protein L21e, putative	18783.1	10.299			1	0.34036	0.0769231
PF14_0241	basic transcription factor 3b, putative		19381.2	9.329		2	2	0.783906	0.222222
PF14_0244	ABC transporter, putative		75429.9	9.049			2	0.191091	0.181818
PF14_0257	hypothetical protein, conserved	conserved protein, unknown function	32985.9	4.559			5	0.841561	0.135135
PF14_0261	proliferation-associated protein 2g4, putative		42614.2	8.149			6	0.645479	0.15
PF14_0286	glutamate dehydrogenase, putative	glutamate dehydrogenase, putative	57306.4	9.179		3	12	1.02132	1
PF14_0295	ATP-specific succinyl-CoA synthetase beta subunit, putative		52136.8	8.329			1	0.145048	0.166667
PF14_0296	ribosomal protein L14, putative	60S ribosomal protein L14, putative	19284.9	10.539			2	0.779951	0.111111
PF14_0315	hypothetical protein	conserved Plasmodium membrane protein, unknown function	658115	8.989			1	0.0497585	1
PF14_0323	calmodulin		16920.1	4.419	1	4	3	0.29155	0.615385
PF14_0324	hypothetical protein, conserved	Hsp70/Hsp90 organizing protein, putative	66015.4	6.859			7	0.397548	0.0958904
PF14_0329	hypothetical protein, conserved	conserved protein, unknown function	28854	5.139		2	2	0.6252	0.363636
PF14_0341	glucose-6-phosphate isomerase	glucose-6-phosphate isomerase	67325.1	7.009			9	0.438069	0.136364
PF14_0349	histidine triad protein, putative		23579.8	6.019			2	0.693994	1
PF14_0368	2-Cys peroxiredoxin	thioredoxin peroxidase 1	21793.3	6.899	4	8	15	25.401	0.428571
PF14_0373	ubiquinol cytochrome c oxidoreductase, putative	ubiquinol-cytochrome c reductase, iron-sulfur subunit, putative	40955.3	7.489			1	0.110336	0.2
PF14_0376	hypothetical protein	Leucine carboxyl methyltransferase	36748.5	5.959			2	0.333521	0.666667
PF14_0377	vesicle-associated membrane protein, putative		27669.4	7.939		3	2	0.262817	0.5
PF14_0378	triose-phosphate isomerase	triose-phosphate isomerase	27917.3	6.249			7	1.57965	0.145833
PF14_0391	ribosomal protein L1, putative	60S ribosomal protein L1, putative	24789.8	10.189		3	2	0.515125	0.25
PF14_0393	structure specific recognition protein, putative	structure specific recognition protein	58750.3	4.869		11	5	0.389495	0.355556
PF14_0401	methionine -- tRNA ligase, putative	tRNA binding protein, putative	46412.1	7.109			8	1.04336	0.307692
PF14_0425	fructose-bisphosphate aldolase		40079.9	8.519		19	21	13.5338	0.34188
PF14_0439	leucine aminopeptidase, putative		67777.7	8.899		17	13	1.35011	0.454545
PF14_0443	centrin, putative		19298.5	4.849		1	1	0.310811	0.25
PF14_0447	hypothetical protein		44670.8	8.809			7	0.960489	1
PF14_0448	ribosomal protein S2, putative	40S ribosomal protein S2, putative	29938.8	10.269			2	0.28018	0.0714286
PF14_0452	hypothetical protein	conserved Plasmodium protein, unknown function	15781.7	5.689		2	4	3.64088	1
PF14_0467	hypothetical protein	conserved Plasmodium protein, unknown function	28747.5	9.059			15	5.66337	0.555556
PF14_0486	elongation factor 2		93462.4	6.599		12	26	1.83704	0.253333
PF14_0491	hypothetical protein	hypothetical protein	98477.7	8.469			1	0.110188	0.04
PF14_0495	hypothetical protein	conserved Plasmodium protein, unknown function	249331	8.829		12	6	0.155193	1
PF14_0510	hypothetical protein	p23 co-chaperone	30631	4.549		1	4	2.16228	0.333333
PF14_0511	glucose-6-phosphatedehydrogenase-6-phosphogluconolactonase	glucose-6-phosphate dehydrogenase-6-phosphogluconolactonase, putative	106919	6.699			8	0.24691	0.296296
PF14_0517	peptidase, putative		88447.1	6.589		6	9	0.539927	0.227273
PF14_0520	6-phosphogluconate dehydrogenase, decarboxylating, putative		52959.9	6.819			9	0.701189	0.204545
PF14_0545	thioredoxin	thioredoxin, putative	11708.8	4.929	2	4	5	6.48962	0.733333
PF14_0546	hypothetical protein, conserved	conserved Plasmodium protein, unknown function	75938.2	5.149			3	0.258925	0.166667
PF14_0557	hypothetical protein	conserved Plasmodium protein, unknown function	37488.1	7.799			1	0.128838	0.166667
PF14_0576	ubiquitin carboxyl-terminal hydrolase, putative	ubiquitin carboxyl-terminal hydrolase, putative	24118.1	5.129			1	0.445195	0.5
PF14_0578	hypothetical protein	conserved Plasmodium protein, unknown function	17106.5	6.119		4	6	8.31845	1
PF14_0579	ribosomal protein L27, putative	60S ribosomal protein L27, putative	13785.9	10.669			3	2.88628	0.166667
PF14_0586	hypothetical protein	conserved Plasmodium protein, unknown function	36916.3	6.599			2	0.232847	1
PF14_0589	valine - tRNA ligase, putative		127989	6.649			10	0.485508	0.344828
PF14_0598	glyceraldehyde-3-phosphate dehydrogenase		36611.9	7.849	4	9	24	13.0616	0.305785
PF14_0604	hypothetical protein	conserved Plasmodium protein, unknown function	30327.4	7.159			4	0.585238	0.571429
PF14_0615	ATP synthase (C/AC39) subunit, putative		44503.2	5.269			10	0.930945	0.5
PF14_0617	hypothetical protein	conserved Plasmodium protein, unknown function	33232	9.719		1	1	0.162874	0.4
PF14_0627	ribosomal protein S3, putative	40S ribosomal protein S3, putative	24652.4	10.469		2	2	0.419518	0.16
PF14_0655	RNA helicase-1, putative		45281.4	5.749		3	5	0.732521	0.163265
PF14_0676	20S proteasome beta 4 subunit, putative	20S proteasome beta 4 subunit, putative	25247.9	8.809		5	5	0.546116	0.434783
PF14_0700	hypothetical protein, conserved	DnaJ protein, putative	52422.1	5.419			1	0.202264	0.125
PF14_0711	hypothetical protein, conserved	DNA repair metallo-beta-lactamase protein, putative	102285	8.889			1	0.0616471	1
PF14_0716	Proteosome subunit alpha type 1, putative		28819.4	5.709	1	1	4	0.908576	0.315789
PFA0190c	actin		42670.8	7.279			1	0.15931	1
PFA0200w	hypothetical protein	Sporozoite stage TSP1 domain protein, S21	19321.2	9.569		1	3	1.13852	1
PFA0205w	hypothetical protein	conserved Plasmodium membrane protein, unknown function	92677.4	8.759		7	22	2.48932	0.966667
PFA0220w	ubiquitin carboxyl-terminal hydrolase, putative	ubiquitin carboxyl-terminal hydrolase, putative	130779	9.679			1	0.0589113	1
PFA0260c	hypothetical protein	adenylate cyclase-associated protein, putative	18516.3	5.349			1	0.445195	0.333333
PFA0280w	asparagine-rich antigen Pfa35-2		363848	6.699			1	0.03366	1
PFA0400c	beta3 proteasome subunit, putative		23065.5	5.319		2	4	1.50722	0.428571
PFA0425c	hypothetical protein	conserved Plasmodium protein, unknown function	37614.3	9.219			1	0.193614	1
PFA0440w	hypothetical protein	photosensitized INA-labeled protein 1, PhIL1, putative	25461.2	5.089			2	0.693994	0.133333
PFA0460c	tubulin-specific chaperone a, putative		19578.4	5.649		1	1	0.211528	0.0952381
PFB0200c	aspartate aminotransferase, putative	aminotransferase, classes I and II, putative	46975.2	6.619			1	0.089023	0.25
PFB0260w	proteasome 26S regulatory subunit, putative	proteasome 26S regulatory subunit, putative	108636	6.189		6	2	0.0982332	0.444444
PFB0325c	cysteine protease, putative	serine repeat antigen 8 (SERA-8)	78474.9	8.569		16	23	1.30861	1
PFB0445c	helicase, putative	dead/deah box helicase, putative	52190.6	5.929		1	6	0.504856	0.194444
PFB0525w	asparagine -- tRNA ligase, putative		70453.4	6.459			8	0.641126	0.285714
PFB0570w	hypothetical protein	SPATR protein, conserved in Plasmodium	29199.2	8.419			5	1.51189	1
PFB0595w	heat shock 40 kDa protein, putative		37332.9	8.999			4	0.778279	0.363636
PFB0635w	T-complex protein 1, putative		58883.7	7.379		2	8	0.391718	0.344828
PFB0640c	hypothetical protein, conserved	sec31p putative	165384	6.589			1	0.0771051	0.333333
PFB0665w	Ser/Thr protein kinase, putative	serine/threonine protein kinase, putative	204160	9.569			1	0.023531	1
PFB0795w	ATP synthase F1, alpha subunit, putative		61731.5	8.879			12	0.721361	0.4
PFB0815w	protein kinase, putative	Pf Calcium-dependent protein kinase 1	60760.9	7.719			2	0.205261	0.166667
PFB0830w	Ribosomal protein S26e, putative	40S ribosomal protein S26e, putative	12500.6	11.139			1	0.780734	0.125
PFB0835c	hypothetical protein	conserved Plasmodium protein, unknown function	60558.6	8.249			7	0.619848	0.466667
PFC0135c	conserved protein	exportin 1, putative	147843	5.919			2	0.155395	0.153846
PFC0170c	dihydrolipoamide acyltransferase, putative		50958	5.689		1	7	1.0893	0.444444
PFC0180c	membrane skeletal protein, putative		98237.9	5.619		9	25	1.85144	1
PFC0185w	hypothetical protein, conserved	membrane skeletal protein IMC1-related	61726.3	6.859		5	4	0.753181	1
PFC0210c	circumsporozoite (CS) protein		42620	5.629	2	5	9	13.0324	1
PFC0255c	ubiquitin-conjugating enzyme E2, putative	ubiquitin-conjugating enzyme E2, putative	16129.9	5.139		2	2	0.908576	0.571429
PFC0271c	glutaredoxin, putative	glutaredoxin 1	12410.5	7.949		4	2	1.39336	0.75
PFC0275w	FAD-dependent glycerol-3-phosphate dehydrogenase, putative		74641.3	8.829	2	14	4	0.189858	0.5
PFC0285c	T-complex protein beta subunit, putative		59030.3	5.729	1		16	1.12796	0.303571
PFC0295c	40S ribosomal protein S12, putative		15386.8	5.189			3	0.699623	0.142857
PFC0300c	60S ribosomal protein L7, putative		30503.9	10.609			1	0.310811	0.05
PFC0315c	hypothetical protein	conserved Plasmodium protein, unknown function	46299.6	9.269			1	0.122018	1
PFC0350c	T-complex protein eta subunit, putative	TCP-1/cpn60 chaperonin family	59539.8	5.709		1	9	0.534659	0.37037
PFC0360w	hypothetical protein, conserved	Activator of Hsp90 ATPase homolog 1-like protein, putative	16146.2	7.159		1	1	0.519911	1
PFC0725c	transporter, putative		34435.7	8.819		7	1	0.226218	0.615385
PFC0730w	conserved protein, putative	HVA22/TB2/DP1 family protein, putative	26023.9	9.649		1	2	0.693994	0.3
PFC0735w	40S ribosomal protein S15A, putative		14864.1	10.249			2	0.271829	0.111111
PFC0745c	proteasome component C8, putative		29270.4	6.619		1	1	0.238626	0.25
PFC0870w	elongation factor 1 (EF-1), putative		17695	4.799			1	0.454703	0.111111
PFC0900w	T-complex protein 1 epsilon subunit, putative		59138.3	5.969			12	0.825965	0.244898
PFC0905c	hypothetical protein	conserved Plasmodium protein, unknown function	360292	6.409	78	133	27	0.276363	0.995816
PFC0915w	ATP-dependent RNA helicase, putative		49381.6	8.419		2	2	0.103927	0.0930233
PFC0920w	histone H2A variant, putative		16443.3	10.959	4	6	5	18.2116	0.441176
PFC0975c	PFCYP19, cyclophilin, peptidyl-prolyl cis-trans isomerase		18940.3	8.539	1	5	8	6.19848	0.5
PFC1020c	40S ribosomal protein S3A, putative		30028.3	10.109			1	0.169331	0.02
PFD0210c	pbs36 homologue	pbs36 homologue	41411.3	6.979			8	0.982358	1
PFD0215c	pf52 protein		56251.2	6.779			5	0.574947	1
PFD0305c	vacuolar ATP synthase subunit b		55753.2	5.719	1	1	4	0.294123	0.12766
PFD0320c	hypothetical protein	conserved Plasmodium protein, unknown function	401315	8.799			2	0.0588692	0.25
PFD0340c	hypothetical protein	conserved Plasmodium protein, unknown function	210586	9.399			1	0.155152	1
PFD0425w	hypothetical protein	conserved protein, unknown function	112862	6.499	3	42	38	13.6359	1
PFD0430c	hypothetical protein		94456.4	5.259			26	7.00235	0.962963
PFD0525w	hypothetical protein	conserved Plasmodium protein, unknown function	37041.7	5.949			5	1.06914	0.3125
PFD0770c	ribosomal protein l15, putative	60S ribosomal protein L15, putative	25906.3	11.379			5	0.940904	0.185185
PFD0810w	small GTP-binding protein sar1		22006.4	6.999	2		3	0.68058	0.25
PFD0830w	bifunctional dihydrofolate reductase-thymidylate synthase		71690.8	7.099			4	0.255351	0.129032
PFD0850c	hypothetical protein, conserved	Memo-like protein	34273.3	7.179			1	0.128838	0.0833333
PFD0950w	ran binding protein 1	ran binding protein 1, putative	33175.6	5.169			9	1.93153	0.230769
PFD0985w	hypothetical protein	transcription factor with AP2 domain(s), putative	399922	5.939			1	0.0413366	1
PFD1050w	alpha-tubulin ii		49659.2	5.149		6	11	0.115884	0.209877
PFD1055w	ribosomal protein S19s, putative	40S ribosomal protein S19, putative	19709.6	10.409			7	2.80705	0.175
PFD1110w	hypothetical protein	conserved Plasmodium membrane protein, unknown function	42590.6	4.899	1	3	4	2.48686	0.444444
PFE0080c	rhoptry-associated protein 2, RAP2		46708.7	8.939			1	0.295902	0.0909091
PFE0165w	actin depolymerizing factor, putative		13732	7.929	2	4	6	7.28945	0.857143
PFE0170c	protein kinase, putative		100278	7.069	2	1	1	0.0797752	1
PFE0225w	3-methyl-2-oxobutanoate dehydrogenase (lipoamide), putative		43003.7	8.769	2	9	7	1.04604	0.642857
PFE0350c	60S ribosomal subunit protein L4/L1, putative	60S ribosomal protein L4, putative	46182.6	10.799			1	0.13441	0.0344828
PFE0395c	hypothetical protein	Pf38	40561.1	7.679			3	0.305213	1
PFE0480c	hypothetical protein	conserved Plasmodium protein, unknown function	46387.6	5.049			1	0.15931	1
PFE0545c	histamine-releasing factor, putative		19966.7	4.849		2	2	1.62375	0.307692
PFE0585c	myo-inositol 1-phosphate synthase, putative		69068.5	7.339		11	27	3.54889	0.391753
PFE0625w	GTPase, putative		22871.7	6.439		5	3	0.992463	0.470588
PFE0630c	orotate phosphoribosyltransferase, putative		32985.1	7.099			4	0.719072	0.8
PFE0660c	uridine phosphorylase, putative		26840.6	6.319	1	9	14	15.9601	0.571429
PFE0685w	hypothetical protein		87277.1	8.939			1	0.125336	0.0222222
PFE0785c	hypothetical protein	metabolite/drug transporter, putative	51766.4	8.179		5	7	0.642681	0.631579
PFE0810c	40S ribosomal subunit protein S14, putative	40S ribosomal protein S14, putative	16066.7	10.809			2	1.67704	0.08
PFE0845c	60S ribosomal subunit protein L8, putative	60S ribosomal protein L8, putative	27982.2	10.779			1	0.246941	0.05
PFE0915c	proteasome subunit beta type 1	proteasome subunit beta type 1, putative	29710.4	8.479			2	0.28018	0.166667
PFE0975c	40S ribosomal subunit protein S24, putative	40S ribosomal protein S24, putative	15381.8	11.049			1	0.624433	0.0555556
PFE0980c	hypothetical protein	CCR4	289233	8.249			1	0.0365074	1
PFE1005w	40S ribosomal subunit protein S9, putative	40S ribosomal protein S9, putative	22109.3	10.719			3	0.956701	0.111111
PFE1010w	protein phosphatase 2c, putative	protein phosphatase 2c, putative	82278.7	7.139			1	0.0959408	1
PFE1050w	adenosylhomocysteinase(S-adenosyl-L-homocystein e hydrolase)		53804.2	5.889			13	1.72036	0.371429
PFE1155c	mitochondrial processing peptidase alpha subunit, putative		62017.4	9.019	1	12	1	0.0771051	0.411765
PFE1195w	karyopherin beta		127272	5.069		12	25	1.17204	0.324561
PFE1250w	long-chain fatty acid CoA ligase, putative	long chain acyl-CoA synthase, ATP dependent, family 2	76802.7	8.689		3	4	0.202332	0.304348
PFE1285w	hypothetical protein	membrane skeletal protein IMC1-related	34319	6.919			9	1.22381	0.5625
PFF0290w	long chain polyunsaturated fatty acid elongation enzyme, putative		34709.5	9.709		3	2	0.415361	0.714286
PFF0360w	uroporphyrinogen decarboxylase, putative	Uoporphyrinogen III decarboxylase	48802	8.929			2	0.304321	1
PFF0410w	hypothetical protein	conserved Plasmodium protein, unknown function	232952	9.259		6	1	0.0249236	0.636364
PFF0420c	proteasome subunit alpha type 2, putative		26511.7	5.609		2	6	1.36115	0.4
PFF0430w	chaperone, putative		61494.1	6.749		5	6	0.474824	0.297297
PFF0435w	ornithine aminotransferase		46025.5	6.709			7	1.01534	0.0721649
PFF0445w	hypothetical protein	conserved Plasmodium protein, unknown function	720062	6.809			3	0.0934994	0.428571
PFF0510w	histone H3, putative	histone H3	15436.5	11.259		1	3	2.52428	0.25
PFF0530w	transketolase, putative		75767.1	6.729			4	0.395052	0.0714286
PFF0645c	integral membrane protein	integral membrane protein	163076	9.019		18	1	0.0339338	0.95
PFF0730c	enoyl-acyl carrier reductase		49731	9.189			3	0.333521	0.75
PFF0800w	hypothetical protein	TRAP-like protein, TRAP2	160021	5.409			2	0.165914	0.666667
PFF0835w	hypothetical protein	conserved Plasmodium protein, unknown function	52947.8	9.429			2	0.197106	0.125
PFF0840w	hypothetical protein, conserved	conserved Plasmodium protein, unknown function	16313.3	9.319			1	0.345622	1
PFF0860c	histone h2a		14113.7	10.559	3	2	5	4.45685	0.833333
PFF0865w	histone h3	histone H3	15431.6	11.289	1	7	7	7.82754	0.454545
PFF0885w	60S ribosomal protein L27a, putative	ribosomal protein L27a	16712.1	10.839			2	0.606953	0.08
PFF0895w	malate dehydrogenase, putative		34018.8	7.289			16	7.14746	0.390244
PFF0940c	cell division cycle protein 48 homologue, putative		92329	5.239		7	24	1.32256	0.252033
PFF1025c	pyridoxine biosynthetic enzyme pdx1 homologue, putative	pyridoxine/pyridoxal 5-phosphate biosynthesis enzyme	32992	7.009		2	4	0.581017	0.12
PFF1035w	Pfs77 protein		77405.6	5.349			6	0.550006	1
PFF1095w	leucyl-tRNA synthetase, cytoplasmic, putative	leucyl tRNA synthase	170133	6.359			14	0.315628	0.451613
PFF1155w	hexokinase		55225.7	6.969			12	0.744476	0.20339
PFF1195c	hypothetical protein, conserved	conserved Plasmodium protein, unknown function	75069.4	9.089			4	0.251875	1
PFF1245c	hypothetical protein	conserved Plasmodium protein, unknown function	11999.3	9.779			1	0.333521	0.333333
PFF1285w	hypothetical protein	conserved Plasmodium protein, unknown function	112822	8.939			1	0.143521	1
PFF1295w	hypothetical protein, conserved	conserved Plasmodium protein, unknown function	43622.1	7.409		4	8	1.03092	0.285714
PFF1300w	pyruvate kinase, putative		55625	7.769			19	3.02238	0.186275
PFF1335c	4-methyl-5(B-hydroxyethyl)-thiazol monophosphate biosynthesis enzyme		20279.6	7.209	1	5	7	4.55876	0.351351
PFF1370w	P. falciparum PK4 protein kinase		364103	9.119			1	0.0300162	1
PFI0140w	hypothetical protein	conserved Plasmodium protein, unknown function	11768.3	9.499			1	1.03887	1
PFI0155c	ras family GTP-ase, putative		22944.3	6.209			1	0.193691	0.2
PFI0180w	alpha tubulin		50264.4	5.199		4	5	18.534	0.333333
PFI0220w	prefoldin subunit, putative		15315.6	5.109			1	0.389495	1
PFI0235w	replication factor A-related protein, putative		56199.4	7.769		1	5	0.467799	0.1875
PFI0315c	hypothetical protein	dynein light intermediate chain 2, cytosolic	97961	6.519			1	0.0985411	0.333333
PFI0460w	hypothetical protein	conserved Plasmodium protein, unknown function	56752	8.339			5	0.760085	1
PFI0580c	hypothetical protein		46929.2	6.459		3	1	0.13441	0.571429
PFI0630w	26S proteasome regulatory subunit, putative		39111.9	7.959			1	0.539927	0.142857
PFI0645w	EF-1B		32007.1	5.219		5	5	0.866677	0.277778
PFI0820c	RNA-binding protein, putative		45115.1	6.349			9	0.997904	0.642857
PFI0875w	Heat shock protein	Heat shock protein 70 (HSP70) homologue	72343	5.449	25	49	44	50.5676	0.47012
PFI0880c	acid phosphatase, putative	gliding associated protein 50, GAP50	44575.6	8.799		15	13	2.50079	0.509091
PFI0930c	Nucleosome assembly protein		31806.8	4.519		1	7	1.27035	0.173913
PFI0945w	hypothetical protein	Thioredoxin, putative	23641.7	6.839	2	8	13	17.0746	1
PFI0955w	sugar transporter, putative		56034.7	8.839			2	0.341881	1
PFI1020c	Inosine-5'-monophosphate dehydrogenase		56114.6	8.179			2	0.131539	0.0833333
PFI1090w	s-adenosylmethionine synthetase, putative	S-adenosylmethionine synthetase	44815.8	6.519			10	1.15478	0.322581
PFI1105w	Phosphoglycerate kinase		45398.1	7.919		2	15	1.68842	0.136
PFI1125c	3-oxoacyl-(acyl-carrier protein) reductase, putative	3-oxoacyl-(acyl-carrier protein) reductase	33326.3	9.469		4	2	0.236127	1
PFI1170c	Thioredoxin reductase	Thioredoxin reductase	59648.2	8.009		2	1	0.178769	0.25
PFI1195c	hypothetical protein	thiamin pyrophosphokinase, putative	45352.7	8.829			1	0.105295	1
PFI1310w	NAD synthase, putative		97701.1	6.639		1	1	0.0573665	0.5
PFI1340w	fumarate hydratase, putative		78346.5	9.189			7	0.39905	0.777778
PFI1455c	hypothetical protein	conserved Plasmodium protein, unknown function	31967.9	6.649			7	1.05884	0.875
PFI1545c	proteasome precursor, putative		32580.9	6.249		3	2	0.333521	0.333333
PFI1565w	conserved protein	profilin, putative	19005.2	4.499			5	2.15743	0.384615
PFI1570c	aminopeptidase, putative		65593.7	6.829		8	5	0.35854	0.361111
PFI1685w	cAMP-dependent protein kinase catalytic subunit		40170.8	9.049		6	2	0.245197	0.4
PFL0105w	hypothetical protein	conserved Plasmodium protein, unknown function	46639.5	5.559			1	0.135285	0.333333
PFL0185c	nucleosome assembly protein 1, putative	nucleosome assembly protein 1, putative	41970.6	5.149	1	5	6	0.691866	0.307692
PFL0210c	eukaryotic initiation factor 5a, putative		17619.8	5.699		3	3	2.74556	0.315789
PFL0280c	hypothetical protein	histone binding protein, putative	38993.8	5.079			1	0.258077	0.0181818
PFL0305c	hypothetical protein	IMP-specific 5'-nucleotidase	52490.8	6.819		4	6	0.737801	0.588235
PFL0345w	hypothetical protein	conserved Plasmodium protein, unknown function	77916.9	5.239			1	0.0746078	1
PFL0370w	hypothetical protein	conserved Plasmodium protein, unknown function	46928.9	4.879			7	1.50606	1
PFL0545w	kinesin-related protein, putative		214266	8.979			8	0.220502	1
PFL0650c	hypothetical protein conserved	conserved Plasmodium protein, unknown function	65964.2	6.759		3	10	0.664489	1
PFL0670c	Bi-functional aminoacyl-tRNA synthetase, putative		86592.1	7.409		3	6	0.359356	0.28125
PFL0725w	thioredoxin peroxidase		24664.6	8.999		7	9	2.08106	0.5
PFL0790w	hypothetical protein	conserved Plasmodium membrane protein, unknown function	102693	8.669			1	0.0642174	1
PFL0800c	hypothetical protein	CelTOS, putative	20126.1	5.019			6	11.7047	1
PFL0870w	hypothetical protein	Thrombospondin-related apical membrane protein	41233.8	5.659			1	0.190064	1
PFL0895c	hypothetical protein	conserved Plasmodium protein, unknown function	122678	6.389			1	0.0730909	1
PFL0930w	clathrin heavy chain, putative		232803	6.239			3	0.0582231	0.3
PFL0950c	p-type Atpase2		179021	6.919			1	0.0461634	1
PFL0955c	phosphatidylethanolamine-binding protein, putative		21562.3	8.799			8	6.91455	1
PFL0960w	D-ribulose-5-phosphate 3-epimerase, putative		25532.1	6.309	1		1	0.389358	0.333333
PFL1030w	hypothetical protein	membrane skeletal protein, putative	60076.7	8.219		5	7	0.562255	1
PFL1065c	hypothetical protein	conserved Plasmodium protein, unknown function	60144.3	8.739		11	4	0.311134	0.789474
PFL1070c	endoplasmin homolog precursor, putative		94958.7	5.539	14	28	41	6.92056	0.402913
PFL1090w	hypothetical protein		23617.3	4.709			3	0.530317	0.176471
PFL1110c	cAMP-dependent protein kinase regulatory subunit, putative		50801	7.299		5	8	0.636633	0.382353
PFL1165w	hypothetical protein	conserved Plasmodium protein, unknown function	96170	6.529		15	6	0.220294	1
PFL1170w	polyadenylate-binding protein, putative		97169.5	9.119		3	7	0.438069	0.169492
PFL1245w	ubiquitin-activating enzyme e1, putative		131695	5.809			6	0.276617	0.2
PFL1270w	cof-like hydrolase, had-superfamily, subfamily iib		33247.2	6.959		1	14	4.14181	0.277778
PFL1285c	proliferating cell nuclear antigen, putative	proliferating cell nuclear antigen, putative	30142.9	5.249			3	0.539927	0.125
PFL1420w	macrophage migration inhibitory factor homolog, putative		12836.3	6.449		3	5	4.25125	0.533333
PFL1425w	t-complex protein 1, gamma subunit, putative		60623.9	6.949			12	1.15443	0.190476
PFL1450c	hypothetical protein	conserved Plasmodium protein, unknown function	61470.7	8.089			4	0.154479	1
PFL1465c	heat shock protein hslv, putative	Heat shock protein hslv|Heat shock protein hslv	17833	5.959			2	1.03887	0.4
PFL1500w	Rab2 GTPase, putative		24408.3	6.579		1	1	0.180695	0.153846
PFL1510c	hypothetical protein	conserved Plasmodium protein, unknown function	112778	6.809			1	0.0683476	0.333333
PFL1545c	chaperonin cpn60		79555.5	5.219	1	14	4	0.311134	0.542857
PFL1550w	lipoamide dehydrogenase	lipoamide dehydrogenase	55562	8.139	1	11	15	2.10556	0.675
PFL1720w	Serine hydroxymethyltransferase		49748.5	8.489		8	17	1.94985	0.277778
PFL1725w	ATP synthase beta chain, mitochondrial precursor, putative		58357.4	6.249	4	2	12	2.03868	0.321429
PFL1770c	hypothetical protein	hypothetical protein,conserved	17387	9.259		3	11	7.49728	0.875
PFL1825w	hypothetical protein	conserved Plasmodium protein, unknown function	23643.7	9.849	1	5	7	2.80705	0.541667
PFL1840w	hypothetical protein	conserved Plasmodium protein, unknown function	17191	9.029		1	1	0.454703	1
PFL1880w	long-chain-fatty-acid--CoA ligase, putative	acyl-CoA synthase, PfACS11	92034	8.929		6	9	0.619207	0.714286
PFL2060c	rabGDI protein		52305.8	6.809		18	15	1.59064	0.559322
PFL2140c	ADP-ribosylation factor GTPase-activating protein		37264.9	5.739			7	1.35469	0.636364
PFL2215w	actin		41844	5.449	2	8	13	2.48618	0.237113
PFL2225w	myosin A tail domain interacting protein MTIP, putative		23477	4.479	2	4	3	1.94077	0.818182
PFL2355w	hypothetical protein	conserved Plasmodium protein, unknown function	44805.4	8.239	1		6	0.737801	0.583333
PFL2465c	thymidylate kinase, putative		24675.5	6.559		1	1	0.221468	0.142857
PFL2505c	hypothetical protein	rhoptry neck protein 3, putative	262988	9.299		63	11	0.164841	0.891566

## Sheet: Leiden Mero. Proteome (unpub)
Gene	Genomic Location	Product Description	Number of Peptide Sequences	Number of Spectra
PFI1475w	MAL9: 1,201,802 - 1,206,964 (+)	merozoite surface protein 1, precursor	112	112
PFI1445w	MAL9: 1,175,193 - 1,180,752 (+)	High molecular weight rhoptry protein-2	101	101
MAL13P1.308	MAL13: 2,469,863 - 2,477,959 (+)	hypothetical protein, conserved	84	84
MAL13P1.56	MAL13: 501,992 - 505,249 (+)	m1-family aminopeptidase	72	72
PFC0120w	MAL3: 132,097 - 137,339 (+)	Cytoadherence linked asexual protein, 3.2	72	72
PFI0755c	MAL9: 650,576 - 654,832 (-)	6-phosphofructokinase, putative	61	61
PFL2505c	MAL12: 2,114,614 - 2,122,473 (-)	hypothetical protein, conserved	48	48
PFE1195w	MAL5: 998,748 - 1,002,119 (+)	karyopherin beta	48	48
PFF0940c	MAL6: 815,619 - 818,244 (-)	cell division cycle protein 48 homologue, putative	48	48
MAL7P1.176	MAL7: 1,413,431 - 1,417,944 (+)	erythrocyte binding antigen	48	48
PFL1070c	MAL12: 883,559 - 886,024 (-)	endoplasmin homolog precursor, putative	47	47
PF14_0102	MAL14: 420,442 - 422,790 (+)	rhoptry-associated protein 1, RAP1	45	45
PFI0875w	MAL9: 737,975 - 740,266 (+)	Heat shock protein	43	43
PF08_0054	MAL8: 861,481 - 863,514 (+)	heat shock 70 kDa protein	43	43
PFI0265c	MAL9: 270,738 - 274,787 (-)	RhopH3	42	42
PF14_0486	MAL14: 2,090,839 - 2,093,337 (+)	elongation factor 2	42	42
PF13_0233	MAL13: 1,673,730 - 1,676,570 (+)	myosin a	41	41
PF11_0175	MAL11: 636,093 - 639,510 (-)	heat shock protein 101, putative	37	37
PFI1105w	MAL9: 913,220 - 914,470 (+)	Phosphoglycerate kinase	35	35
PF13_0322	MAL13: 2,431,676 - 2,435,257 (+)	falcilysin	34	34
PFA0110w	MAL1: 99,052 - 102,515 (+)	ring-infected erythrocyte surface antigen	32	32
PF07_0033	MAL7: 451,089 - 453,710 (+)	Cg4 protein	32	32
PF10_0155	MAL10: 637,137 - 639,010 (+)	enolase	32	32
PF11_0509	MAL11: 1,976,404 - 1,979,801 (+)	ring-infected erythrocyte surface antigen, putative	32	32
PFL0895c	MAL12: 725,834 - 729,830 (-)	hypothetical protein, conserved	32	32
PF07_0029	MAL7: 436,970 - 439,992 (+)	heat shock protein 86	31	31
PF14_0517	MAL14: 2,234,118 - 2,236,412 (+)	peptidase, putative	29	29
PF13_0304	MAL13: 2,262,150 - 2,263,481 (-)	elongation factor 1 alpha	29	29
PFE0080c	MAL5: 84,041 - 85,237 (-)	rhoptry-associated protein 2, RAP2	28	28
PFL1245w	MAL12: 1,045,986 - 1,049,822 (+)	ubiquitin-activating enzyme e1, putative	28	28
PF10_0340	MAL10: 1,383,447 - 1,386,116 (+)	methionine -- tRNA ligase, putative	27	27
PFB0340c	MAL2: 303,593 - 307,027 (-)	cysteine protease, putative	27	27
MAL8P1.17	MAL8: 1,207,860 - 1,209,466 (-)	disulfide isomerase precursor, putative	26	26
PF14_0425	MAL14: 1,843,984 - 1,845,560 (-)	fructose-bisphosphate aldolase	25	25
PFL2215w	MAL12: 1,920,771 - 1,921,901 (+)	actin	25	25
PFF1300w	MAL6: 1,078,996 - 1,081,321 (+)	pyruvate kinase, putative	25	25
PFE0585c	MAL5: 520,718 - 522,691 (-)	myo-inositol 1-phosphate synthase, putative	24	24
PF14_0632	MAL14: 2,709,354 - 2,713,128 (+)	26S proteasome subunit, putative	24	24
PFF0435w	MAL6: 362,631 - 363,875 (+)	ornithine aminotransferase	24	24
PF14_0598	MAL14: 2,559,033 - 2,560,282 (+)	glyceraldehyde-3-phosphate dehydrogenase	24	24
PF13_0179	MAL13: 1,350,240 - 1,354,058 (-)	isoleucine--tRNA ligase, putative	23	23
PF11_0055	MAL11: 196,768 - 198,356 (+)	hypothetical protein	22	22
MAL13P1.214	MAL13: 1,696,925 - 1,698,144 (+)	phosphoethanolamine N-methyltransferase, putative	22	22
MAL7P1.12	MAL7: 190,978 - 197,882 (+)	erythrocyte membrane-associated antigen	22	11
PF11_0270	MAL11: 1,014,333 - 1,017,374 (-)	threonine -- tRNA ligase, putative	21	21
PFE0075c	MAL5: 81,134 - 82,336 (-)	rhoptry-associated protein 3, RAP3	21	21
PFI1090w	MAL9: 903,352 - 904,560 (+)	s-adenosylmethionine synthetase, putative	21	21
PF11_0351	MAL11: 1,320,112 - 1,322,103 (+)	heat shock protein hsp70 homologue	21	21
PF08_0063	MAL8: 763,246 - 766,458 (-)	ClpB protein, putative	20	20
PFI1730w	MAL9: 1,413,829 - 1,419,743 (+)	cytoadherence linked asexual protein 9(CLAG9)	20	20
PF11_0189	MAL11: 694,654 - 699,120 (+)	hypothetical protein	20	20
PF10_0153	MAL10: 627,043 - 629,039 (-)	hsp60	19	19
PFL1170w	MAL12: 988,620 - 991,247 (+)	polyadenylate-binding protein, putative	19	19
PFL1110c	MAL12: 927,817 - 929,983 (-)	cAMP-dependent protein kinase regulatory subunit, putative	19	19
PF13_0141	MAL13: 1,041,358 - 1,042,308 (+)	L-lactate dehydrogenase	19	19
PFE1050w	MAL5: 857,035 - 858,474 (+)	adenosylhomocysteinase(S-adenosyl-L-homocystein e hydrolase)	18	18
PF14_0316	MAL14: 1,332,305 - 1,337,243 (-)	DNA topoisomerase II, putative	18	18
PF11_0208	MAL11: 761,694 - 762,817 (+)	phosphoglycerate mutase, putative	18	18
PFF1095w	MAL6: 919,683 - 924,026 (+)	leucyl-tRNA synthetase, cytoplasmic, putative	17	17
PFL1415w	MAL12: 1,204,981 - 1,207,953 (+)	hypothetical protein, conserved	17	17
PFB0445c	MAL2: 404,281 - 406,355 (-)	helicase, putative	17	17
PF13_0143	MAL13: 1,044,753 - 1,046,066 (-)	phosphoribosylpyrophosphate synthetase	17	17
PF11_0257	MAL11: 970,104 - 971,375 (-)	ethanolamine kinase, putative	17	17
PF14_0201	MAL14: 859,957 - 863,026 (+)	surface protein, putative, Pf113	16	16
PFL0625c	MAL12: 558,040 - 562,173 (-)	eukaryotictranslation initiation factor 3 subunit 10, putative	16	16
PFL0590c	MAL12: 528,999 - 532,792 (-)	non-SERCA-type Ca2+ -transporting P-ATPase	16	16
PFB0815w	MAL2: 720,436 - 722,660 (+)	Pf Calcium-dependent protein kinase 1	16	16
PF08_0035	MAL8: 1,008,849 - 1,012,379 (-)	hypothetical protein, conserved	16	16
PF08_0036	MAL8: 998,127 - 1,000,601 (+)	Pfsec23	16	16
PF10_0121	MAL10: 475,326 - 476,562 (-)	hypoxanthine phosphoribosyltransferase	16	16
PF14_0676	MAL14: 2,897,854 - 2,898,595 (+)	20S proteasome beta 4 subunit, putative	16	16
PF10_0115	MAL10: 455,397 - 458,816 (+)	QF122 antigen	16	16
PFE1150w	MAL5: 957,885 - 962,144 (+)	multidrug resistance protein	16	16
PF11_0183	MAL11: 670,710 - 671,514 (-)	GTP-binding nuclear protein ran/tc4	16	16
PF07_0112	MAL7: 1,218,086 - 1,219,207 (+)	proteasome subunit alpha type 5, putative	15	15
MAL8P1.73	MAL8: 806,923 - 814,591 (-)	hypothetical protein, conserved	15	15
PF10_0289	MAL10: 1,206,300 - 1,207,403 (+)	adenosine deaminase, putative	15	15
PFE0660c	MAL5: 569,180 - 569,917 (-)	purine nucleotide phosphorylase, putative	15	15
PF14_0078	MAL14: 297,468 - 298,823 (+)	HAP protein	15	15
PF14_0077	MAL14: 293,471 - 294,832 (+)	plasmepsin 2	15	15
PF10_0084	MAL10: 360,625 - 362,480 (-)	tubulin beta chain, putative	15	15
MAL8P1.69	MAL8: 831,139 - 832,346 (+)	14-3-3 protein homologue, putative	15	15
MAL7P1.122	MAL7: 1,010,160 - 1,011,719 (+)	conserved GTP-binding protein, putative	15	15
PF13_0198	MAL13: 1,440,977 - 1,450,583 (+)	reticulocyte binding protein 2 homolog a	14	14
PFI0180w	MAL9: 175,540 - 177,440 (+)	alpha tubulin	14	14
PFI0605c	MAL9: 551,417 - 553,158 (-)	hypothetical protein, conserved	14	14
PFB0715w	MAL2: 645,929 - 650,761 (+)	DNA-directed RNA polymerase II second largest subunit, putative	14	14
PF11_0313	MAL11: 1,165,219 - 1,166,169 (+)	ribosomal phosphoprotein P0	14	14
PF10_0268	MAL10: 1,140,587 - 1,142,600 (-)	merozoite capping protein 1	14	14
PFI0355c	MAL9: 351,948 - 354,716 (-)	ATP-dependent heat shock protein, putative	14	14
PFL1270w	MAL12: 1,065,787 - 1,066,674 (+)	cof-like hydrolase, had-superfamily, subfamily iib	14	14
PFB0260w	MAL2: 235,237 - 238,816 (+)	proteasome 26S regulatory subunit, putative	14	14
PFB0915w	MAL2: 796,750 - 801,584 (+)	liver stage antigen 3	14	14
PF14_0655	MAL14: 2,825,306 - 2,826,854 (+)	RNA helicase-1, putative	14	14
PF11_0377	MAL11: 1,433,138 - 1,435,167 (-)	casein kinase 1, PfCK1	14	14
PF14_0164	MAL14: 667,411 - 668,823 (+)	NADP-specific glutamate dehydrogenase	14	14
PF14_0615	MAL14: 2,625,387 - 2,626,535 (-)	ATP synthase (C/AC39) subunit, putative	14	14
PF14_0495	MAL14: 2,134,234 - 2,140,803 (+)	hypothetical protein	14	14
PFE1285w	MAL5: 1,071,243 - 1,072,145 (+)	hypothetical protein, conserved	14	14
PFA0210c	MAL1: 183,057 - 184,457 (-)	hypothetical protein, conserved	14	14
PF11_0098	MAL11: 369,675 - 370,706 (-)	endoplasmic reticulum-resident calcium binding protein	13	13
PF14_0393	MAL14: 1,690,936 - 1,692,456 (+)	structure specific recognition protein, putative	13	13
PFE1250w	MAL5: 1,041,741 - 1,043,762 (+)	acetyl-CoA synthetase, PfACS10	13	13
PFL1500w	MAL12: 1,276,247 - 1,277,724 (+)	Rab2, GTPase	13	13
PF13_0338	MAL13: 2,564,891 - 2,567,281 (+)	cysteine-rich surface protein	13	13
PF11_0065	MAL11: 235,598 - 236,536 (-)	ribosomal protein S4, putative	13	13
PF13_0197	MAL13: 1,419,284 - 1,420,339 (-)	Merozoite Surface Protein 7 precursor, MSP7	13	13
PF13_0032	MAL13: 289,766 - 291,202 (-)	hydrolase, putative	13	13
PF11_0062	MAL11: 226,066 - 226,419 (+)	histone H2B	13	13
PFL1545c	MAL12: 1,328,302 - 1,331,362 (-)	chaperonin, cpn60	13	13
PF14_0359	MAL14: 1,533,272 - 1,534,890 (+)	hypothetical protein, conserved	13	13
PF08_0019	MAL8: 1,161,236 - 1,162,780 (-)	receptor for activated C kinase homolog, PfRACK	13	13
PF14_0627	MAL14: 2,684,077 - 2,685,470 (+)	ribosomal protein S3, putative	13	13
PFF1025c	MAL6: 871,294 - 872,199 (-)	pyridoxine biosynthetic enzyme pdx1 homologue, putative	13	13
MAL7P1.119	MAL7: 1,001,739 - 1,003,988 (+)	hypothetical protein, conserved	13	13
PF11_0246	MAL11: 929,353 - 933,363 (-)	hypothetical protein	13	13
PF11_0164	MAL11: 589,706 - 590,628 (-)	peptidyl-prolyl cis-trans isomerase	13	13
PF13_0229	MAL13: 1,657,473 - 1,660,202 (+)	IRP-like protein	13	13
PF14_0439	MAL14: 1,893,143 - 1,894,960 (-)	leucine aminopeptidase, putative	13	13
MAL13P1.237	MAL13: 1,894,314 - 1,895,693 (-)	hypothetical protein, conserved	13	13
PFI0930c	MAL9: 781,358 - 782,665 (-)	Nucleosome assembly protein	12	12
PF13_0328	MAL13: 2,478,805 - 2,479,629 (-)	proliferating cell nuclear antigen	12	12
PF11_0061	MAL11: 221,819 - 222,130 (-)	histone H4, putative	12	12
PF10_0086	MAL10: 369,199 - 370,225 (-)	adenylate kinase, putative	12	12
PF14_0346	MAL14: 1,490,597 - 1,494,157 (-)	cGMP-dependent protein kinase 1, beta isozyme, putative	12	12
PF11_0344	MAL11: 1,293,854 - 1,295,722 (+)	apical membrane antigen 1, AMA1	12	12
PF13_0102	MAL13: 774,991 - 776,946 (-)	DNAJ-like Sec63 homologue	12	12
PF13_0242	MAL13: 1,824,621 - 1,826,027 (-)	isocitrate dehydrogenase (NADP), mitochondrial precursor	12	12
PF14_0159	MAL14: 645,499 - 648,453 (-)	hypothetical protein, conserved	12	12
PFI0880c	MAL9: 742,484 - 743,674 (-)	acid phosphatase, putative	12	12
PFL2460w	MAL12: 2,092,073 - 2,094,217 (+)	coronin	12	12
PF11_0396	MAL11: 1,518,305 - 1,521,235 (+)	Protein phosphatase 2C	12	12
MAL13P1.270	MAL13: 2,150,495 - 2,151,550 (+)	proteasome subunit, putative	12	12
PFC1020c	MAL3: 962,225 - 963,174 (-)	40S ribosomal protein S3A, putative	12	12
PFF1415c	MAL6: 1,199,854 - 1,200,996 (-)	DNAJ domain protein, putative	11	11
PFD1150c	MAL4: 1,090,419 - 1,095,717 (-)	reticulocyte binding protein homolog 4, Rh4	11	11
MAL13P1.60	MAL13: 89,422 - 93,455 (-)	erythrocyte binding antigen 140	11	11
PFD1055w	MAL4: 1,031,088 - 1,031,839 (+)	ribosomal protein S19s, putative	11	11
PF13_0065	MAL13: 508,102 - 509,937 (+)	vacuolar ATP synthase, catalytic subunit a	11	11
PFD1170c	MAL4: 1,116,974 - 1,118,115 (-)	RESA-like protein, truncated	11	11
PFE1005w	MAL5: 828,950 - 829,880 (+)	40S ribosomal subunit protein S9, putative	11	11
PF14_0378	MAL14: 1,622,519 - 1,623,555 (+)	triose-phosphate isomerase	11	11
PF11_0302	MAL11: 1,125,950 - 1,127,308 (+)	hypothetical protein	11	11
PF14_0198	MAL14: 846,533 - 849,172 (+)	glycine -- tRNA ligase, putative	11	11
PF11_0069	MAL11: 251,058 - 252,872 (+)	hypothetical protein	11	11
PF13_0272	MAL13: 2,089,696 - 2,090,668 (-)	thioredoxin-related protein, putative	11	11
PF10_0348	MAL10: 1,413,197 - 1,415,290 (+)	Erythrocyte membrane protein, putative	11	11
PFE0915c	MAL5: 759,829 - 760,996 (-)	proteasome subunit beta type 1	11	11
PF14_0344	MAL14: 1,479,720 - 1,482,701 (+)	hypothetical protein	11	11
PF10_0174	MAL10: 715,877 - 717,436 (+)	26s proteasome subunit p55, putative	11	11
PF14_0567	MAL14: 2,433,297 - 2,434,319 (-)	hypothetical protein	11	11
MAL8P1.128	MAL8: 388,339 - 389,484 (+)	proteasome subunit alpha, putative	11	11
PFC0285c	MAL3: 302,782 - 304,380 (-)	T-complex protein beta subunit, putative	11	11
PF10_0203	MAL10: 845,085 - 846,191 (-)	ADP-ribosylation factor	11	11
PF14_0368	MAL14: 1,575,927 - 1,576,514 (+)	2-Cys peroxiredoxin	11	11
PF14_0520	MAL14: 2,241,369 - 2,242,775 (+)	6-phosphogluconate dehydrogenase, decarboxylating, putative	11	11
PF13_0257	MAL13: 1,968,221 - 1,970,812 (-)	glutamate--tRNA ligase	11	11
PFF0865w	MAL6: 754,392 - 754,802 (+)	histone h3	11	11
PFF0420c	MAL6: 351,776 - 352,771 (-)	proteasome subunit alpha type 2, putative	11	11
PF14_0301	MAL14: 1,260,850 - 1,262,768 (+)	hypothetical protein	10	10
PFL2060c	MAL12: 1,805,368 - 1,807,344 (-)	rabGDI protein	10	10
PF11_0168	MAL11: 603,294 - 613,393 (-)	hypothetical protein	10	10
PF13_0033	MAL13: 297,380 - 298,561 (-)	26S proteasome regulatory subunit, putative	10	10
PFL1720w	MAL12: 1,484,294 - 1,485,899 (+)	Serine hydroxymethyltransferase	10	10
PFF0945c	MAL6: 820,066 - 824,244 (-)	bi-functional enzyme PfACS10: long-chain fatty- acid Co-A ligase and oxalyl Co-A decarboxylase, puta...	10	10
PF14_0076	MAL14: 288,297 - 289,655 (+)	plasmepsin 1 precursor	10	10
PF13_0214	MAL13: 1,549,043 - 1,550,591 (+)	elongation factor 1-gamma, putative	10	10
PF13_0354	MAL13: 2,691,989 - 2,696,215 (+)	alanine--tRNA ligase, putative	10	10
PF14_0589	MAL14: 2,514,608 - 2,517,880 (+)	valine - tRNA ligase, putative	10	10
PF14_0541	MAL14: 2,329,869 - 2,332,022 (-)	V-type H(+)-translocating pyrophosphatase, putative	10	10
PF13_0282	MAL13: 2,147,735 - 2,148,706 (-)	proteasome subunit, putative	10	10
PFF1335c	MAL6: 1,101,735 - 1,102,853 (-)	4-methyl-5(B-hydroxyethyl)-thiazol monophosphate biosynthesis enzyme	10	10
PF14_0527	MAL14: 2,259,401 - 2,261,233 (+)	hypothetical protein	10	10
PFF0675c	MAL6: 579,430 - 585,891 (-)	myosin-like protein, putative	10	10
PF10_0366	MAL10: 1,477,939 - 1,478,844 (-)	ADP/ATP transporter on adenylate translocase	10	10
PF14_0448	MAL14: 1,929,874 - 1,931,322 (+)	ribosomal protein S2, putative	10	10
PF11_0314	MAL11: 1,168,877 - 1,170,196 (+)	26S protease subunit regulatory subunit 6a, putative	10	10
PF08_0091	MAL8: 584,103 - 588,073 (-)	hypothetical protein, conserved	10	10
PFL1880w	MAL12: 1,610,352 - 1,612,730 (+)	acetyl-CoA synthetase, PfACS11	10	10
PF14_0142	MAL14: 575,495 - 577,054 (+)	serine/threonine protein phosphatase, putative	10	10
PFC0135c	MAL3: 148,844 - 152,822 (-)	nuclear export receptor, crm1 homolog	10	10
PFL1725w	MAL12: 1,487,072 - 1,488,679 (+)	ATP synthase beta chain, mitochondrial precursor, putative	9	9
PFC0745c	MAL3: 679,468 - 680,358 (-)	proteasome component C8, putative	9	9
PFA0125c	MAL1: 110,984 - 116,033 (-)	erythrocyte binding antigen-181	9	9
PFI1685w	MAL9: 1,361,924 - 1,363,837 (+)	cAMP-dependent protein kinase catalytic subunit	9	9
PF14_0105	MAL14: 429,690 - 430,861 (-)	hypothetical protein	9	9
PF13_0116	MAL13: 829,735 - 833,511 (+)	hypothetical protein, conserved	9	9
PF07_0054	MAL7: 698,478 - 698,849 (-)	histone h2b, putative	9	9
PF13_0224	MAL13: 1,633,891 - 1,634,561 (-)	60S ribosomal subunit protein L18, putative	9	9
MAL13P1.221	MAL13: 1,792,612 - 1,794,047 (+)	aspartate carbamoyltransferase	9	9
PFD0720w	MAL4: 672,956 - 675,130 (+)	hypothetical protein, conserved	9	9
PF11_0218	MAL11: 794,253 - 798,818 (-)	hypothetical protein	9	9
PFF1410c	MAL6: 1,196,042 - 1,198,039 (-)	hypothetical protein, conserved	9	9
PF14_0511	MAL14: 2,209,728 - 2,212,460 (-)	glucose-6-phosphatedehydrogenase-6-phosphogluco no lactonase	9	9
PF10_0081	MAL10: 347,206 - 348,573 (-)	26S proteasome regulatory subunit 4, putative	9	9
PF11_0096	MAL11: 365,093 - 366,100 (+)	casein kinase II, alpha subunit, putative	9	9
PFC0435w	MAL3: 444,174 - 448,058 (+)	hypothetical protein, conserved	9	9
MAL13P1.284	MAL13: 2,291,970 - 2,293,489 (+)	pyrroline carboxylate reductase	9	9
PFL0280c	MAL12: 249,333 - 251,396 (-)	hypothetical protein, conserved	9	9
PF07_0117	MAL7: 1,246,555 - 1,247,665 (-)	eukaryotictranslation initiation factor 2 alpha subunit, putative	9	9
PF07_0054	MAL7: 698,478 - 698,849 (-)	histone h2b, putative	9	9
PF13_0224	MAL13: 1,633,891 - 1,634,561 (-)	60S ribosomal subunit protein L18, putative	9	9
MAL13P1.221	MAL13: 1,792,612 - 1,794,047 (+)	aspartate carbamoyltransferase	9	9
PF07_0117	MAL7: 1,246,555 - 1,247,665 (-)	eukaryotictranslation initiation factor 2 alpha subunit, putative	9	9
PF07_0040	MAL7: 490,467 - 491,573 (-)	lysophospholipase-like protein, putative	9	9
PFL0310c	MAL12: 275,741 - 279,333 (-)	eukaryotictranslation initiation factor 3 subunit 8, putative	9	9
MAL7P1.81	MAL7: 787,446 - 788,872 (-)	eukaryotictranslation initiation factor 3 37.28 kDa subunit, putative	9	9
MAL8P1.142	MAL8: 234,587 - 235,546 (-)	proteasome beta-subunit	9	9
PF07_0127	MAL7: 1,359,723 - 1,360,472 (+)	hypothetical protein, conserved	9	9
PFE0870w	MAL5: 731,405 - 735,160 (+)	transcriptional regulator, putative	9	9
PF14_0391	MAL14: 1,678,605 - 1,679,429 (+)	ribosomal protein L1, putative	9	9
PF14_0546	MAL14: 2,346,114 - 2,348,033 (-)	hypothetical protein, conserved	9	9
PF11_0301	MAL11: 1,121,928 - 1,123,375 (+)	spermidine synthase	9	9
PF08_0074	MAL8: 688,461 - 689,207 (+)	DNA/RNA-binding protein Alba, putative	8	8
PFL0595c	MAL12: 534,906 - 535,909 (-)	glutathione peroxidase	8	8
MAL13P1.283	MAL13: 2,288,507 - 2,290,467 (+)	TCP-1/cpn60 chaperonin family, putative	8	8
PF10_0210	MAL10: 871,093 - 871,884 (+)	deoxyribose-phosphate aldolase, putative	8	8
PF10_0077	MAL10: 316,649 - 318,280 (+)	eukaryotictranslation initiation factor 3 subunit 7, putative	8	8
PF14_0341	MAL14: 1,458,074 - 1,459,813 (+)	glucose-6-phosphate isomerase	8	8
PFE0690c	MAL5: 585,355 - 585,978 (-)	PfRab1a	8	8
PFD0830w	MAL4: 755,069 - 756,895 (+)	bifunctional dihydrofolate reductase-thymidylate synthase	8	8
PF14_0191	MAL14: 820,063 - 821,592 (+)	hypothetical protein	8	8
PFD0665c	MAL4: 623,897 - 625,333 (-)	26s proteasome aaa-ATPase subunit Rpt3, putative	8	8
PFL0930w	MAL12: 757,642 - 763,635 (+)	clathrin heavy chain, putative	8	8
PF14_0586	MAL14: 2,493,426 - 2,494,697 (-)	hypothetical protein	8	8
PF10_0063	MAL10: 262,150 - 262,997 (-)	DNA/RNA-binding protein, putative	8	8
PF08_0069	MAL8: 718,234 - 720,867 (+)	importin beta, putative	8	8
PF08_0131	MAL8: 166,536 - 167,198 (+)	1-cys peroxidoxin	8	8
PF14_0428	MAL14: 1,851,599 - 1,854,997 (-)	histidine -- tRNA ligase, putative	8	8
PF11_0331	MAL11: 1,248,308 - 1,250,230 (-)	t-complex protein 1, alpha subunit, putative	8	8
PFE0625w	MAL5: 544,538 - 545,991 (+)	Rab1b, GTPase	8	8
PFC0975c	MAL3: 925,315 - 925,830 (-)	PFCYP19, cyclophilin, peptidyl-prolyl cis-trans isomerase	8	8
PFE0350c	MAL5: 294,668 - 295,903 (-)	60S ribosomal subunit protein L4/L1, putative	8	8
PF10_0130	MAL10: 515,720 - 517,606 (-)	hypothetical protein	8	8
PFI1110w	MAL9: 917,189 - 918,475 (+)	glutamate--ammonia ligase (glutamine synthetase), putative	8	8
PFL1385c	MAL12: 1,160,720 - 1,162,951 (-)	Merozoite Surface Protein 9, MSP-9	8	8
PF10_0220	MAL10: 951,750 - 952,577 (-)	hypothetical protein	8	8
PF10_0043	MAL10: 179,345 - 180,227 (-)	ribosomal protein L13, putative	8	8
PF14_0075	MAL14: 283,086 - 284,435 (+)	plasmepsin, putative	8	8
PFF1345w	MAL6: 1,108,198 - 1,111,641 (+)	transportin	8	8
PFC0275w	MAL3: 295,191 - 297,152 (+)	FAD-dependent glycerol-3-phosphate dehydrogenase, putative	8	8
MAL8P1.62	MAL8: 886,295 - 887,233 (-)	hypothetical protein, conserved in other Plasmodium species	8	8
PFD0810w	MAL4: 736,944 - 738,205 (+)	small GTP-binding protein sar1	8	8
PF13_0014	MAL13: 150,985 - 151,837 (-)	40S ribosomal protein S7 homologue, putative	8	8
PF14_0230	MAL14: 973,795 - 975,485 (-)	Ribosomal protein family L5, putative	8	8
PFI1310w	MAL9: 1,089,901 - 1,092,420 (+)	NAD synthase, putative	8	8
PF08_0087	MAL8: 622,925 - 624,562 (-)	importin alpha, putative	8	8
PFB0795w	MAL2: 707,737 - 709,392 (+)	ATP synthase F1, alpha subunit, putative	8	8
PFL1930w	MAL12: 1,660,440 - 1,677,743 (+)	hypothetical protein, conserved	8	8
PF11_0465	MAL11: 1,800,541 - 1,803,547 (-)	dynamin-like protein	8	8
PFL0670c	MAL12: 590,187 - 592,427 (-)	Bi-functional aminoacyl-tRNA synthetase, putative	7	7
PF10_0325	MAL10: 1,339,760 - 1,340,626 (+)	haloacid dehalogenase-like hydrolase, putative	7	7
PFD0850c	MAL4: 784,181 - 786,405 (-)	hypothetical protein, conserved	7	7
PF11_0053	MAL11: 182,384 - 187,224 (-)	PfSNF2L	7	7
PF14_0246	MAL14: 1,036,079 - 1,039,525 (-)	phosphoenolpyruvate carboxylase, putative	7	7
PF08_0032	MAL8: 1,044,885 - 1,046,852 (+)	DnaJ protein, putative	7	7
PFF0530w	MAL6: 453,666 - 455,684 (+)	transketolase, putative	7	7
PF07_0079	MAL7: 914,118 - 914,868 (-)	60S ribosomal protein L11a, putative	7	7
PFB0345c	MAL2: 308,847 - 312,155 (-)	cysteine protease, putative	7	7
PFB0840w	MAL2: 738,859 - 739,851 (+)	replication factor C, subunit 2	7	7
MAL13P1.233	MAL13: 1,845,859 - 1,846,848 (+)	hypothetical protein, conserved	7	7
PFL1550w	MAL12: 1,333,391 - 1,334,887 (+)	lipoamide dehydrogenase	7	7
PF08_0071	MAL8: 709,349 - 709,945 (+)	Fe-superoxide dismutase	7	7
PF13_0129	MAL13: 965,687 - 966,481 (-)	ribosomal protein L6 homologue, putative	7	7
PF14_0098	MAL14: 392,972 - 393,850 (-)	hypothetical protein	7	7
MAL13P1.343	MAL13: 2,706,740 - 2,708,052 (-)	proteasome regulatory subunit, putative	7	7
PF14_0046	MAL14: 170,000 - 170,893 (+)	hypothetical conserved in Plasmodium species	7	7
PFB0835c	MAL2: 735,437 - 736,996 (-)	hypothetical protein	7	7
PF13_0262	MAL13: 2,002,293 - 2,004,281 (-)	lysine--tRNA ligase	7	7
PF14_0257	MAL14: 1,092,878 - 1,093,723 (+)	hypothetical protein, conserved	7	7
PFC0805w	MAL3: 745,136 - 752,509 (+)	DNA-directed RNA polymerase II, putative	7	7
PFI0705w	MAL9: 617,954 - 619,826 (+)	hypothetical protein, conserved	7	7
PFC0350c	MAL3: 359,017 - 360,908 (-)	T-complex protein eta subunit, putative	7	7
PFA0555c	MAL1: 440,804 - 442,570 (-)	UMP-CMP kinase, putative	7	7
PFA0400c	MAL1: 329,584 - 330,457 (-)	beta3 proteasome subunit, putative	7	7
PFC0520w	MAL3: 518,644 - 519,558 (+)	26S proteasome regulatory subunit S14, putative	7	7
PFD0305c	MAL4: 329,739 - 331,698 (-)	vacuolar ATP synthase subunit b	7	7
PFC0581w	MAL3: 563,358 - 565,527 (+)	hypothetical protein, conserved	7	7
PF14_0377	MAL14: 1,618,762 - 1,619,737 (+)	vesicle-associated membrane protein, putative	7	7
PFI1545c	MAL9: 1,273,072 - 1,273,920 (-)	proteasome precursor, putative	7	7
PF08_0095	MAL8: 549,321 - 551,737 (+)	dihydropteroate synthetase	7	7
PFC0920w	MAL3: 871,883 - 872,965 (+)	histone H2A variant, putative	7	7
PFC0800w	MAL3: 740,600 - 741,724 (+)	band 7-related protein	7	7
PF14_0578	MAL14: 2,473,694 - 2,474,140 (+)	hypothetical protein	7	7
PF11_0352	MAL11: 1,323,041 - 1,324,312 (-)	protein disulfide isomerase related protein	7	7
PF10_0039	MAL10: 164,946 - 165,791 (+)	hypothetical protein	7	7
MAL13P1.190	MAL13: 1,542,275 - 1,544,176 (+)	proteasome regulatory component, putative	7	7
PFC0900w	MAL3: 842,383 - 843,990 (+)	T-complex protein 1 epsilon subunit, putative	7	7
PFE0885w	MAL5: 743,177 - 745,327 (+)	eukaryotictranslation initiation factor 3 subunit, putative	7	7
PFI0235w	MAL9: 222,269 - 224,154 (+)	replication factor A-related protein, putative	7	7
PFL1825w	MAL12: 1,572,360 - 1,573,546 (+)	hypothetical protein, conserved	7	7
PFL2345c	MAL12: 2,002,710 - 2,004,017 (-)	tat-binding protein homolog	7	7
PFI0155c	MAL9: 133,761 - 135,586 (-)	PfRab7, GTPase	7	7
PF14_0261	MAL14: 1,105,142 - 1,106,456 (-)	proliferation-associated protein 2g4, putative	7	7
PFI0490c	MAL9: 456,950 - 461,309 (-)	hypothetical protein, conserved	7	7
PF14_0104	MAL14: 427,191 - 428,588 (+)	eukaryotictranslation initiation factor 2 gamma subunit, putative	7	7
PF11_0099	MAL11: 373,238 - 374,860 (-)	heat shock protein DnaJ homologue Pfj2	6	6
PF08_0076	MAL8: 679,110 - 679,846 (-)	40S ribosomal protein S16, putative	6	6
PF13_0119	MAL13: 847,291 - 848,584 (+)	Rab11a, GTPase	6	6
PF13_0287	MAL13: 2,170,679 - 2,172,130 (+)	adenylosuccinate synthetase	6	6
PFI0820c	MAL9: 696,853 - 698,019 (-)	RNA-binding protein, putative	6	6
PF08_0006	MAL8: 1,255,629 - 1,256,447 (+)	prohibitin, putative	6	6
PFF0860c	MAL6: 748,413 - 748,811 (-)	histone h2a	6	6
PF14_0732	MAL14: 3,139,075 - 3,140,917 (+)	hypothetical protein	6	6
PFL0185c	MAL12: 187,143 - 188,839 (-)	nucleosome assembly protein 1, putative	6	6
PFI0645w	MAL9: 575,670 - 576,500 (+)	EF-1B	6	6
PF13_0287	MAL13: 2,170,679 - 2,172,130 (+)	adenylosuccinate synthetase	6	6
PF08_0110	MAL8: 382,685 - 383,968 (+)	PfRab18, GTPase	6	6
PFE0810c	MAL5: 675,807 - 676,612 (-)	40S ribosomal subunit protein S14, putative	6	6
PFF0345w	MAL6: 293,860 - 296,793 (+)	translation initiation factor IF-2, putative	6	6
PF11_0461	MAL11: 1,777,522 - 1,778,925 (-)	PfRab6, GTPase	6	6
PFC0295c	MAL3: 309,367 - 310,016 (-)	40S ribosomal protein S12, putative	6	6
PF11_0268	MAL11: 1,008,408 - 1,010,852 (-)	hypothetical protein	6	6
PF14_0660	MAL14: 2,838,849 - 2,839,925 (-)	hypothetical protein	6	6
MAL13P1.50	MAL13: 463,587 - 464,204 (-)	hypothetical protein, conserved	6	6
PFI1590c	MAL9: 1,303,380 - 1,307,779 (-)	hypothetical protein, conserved	6	6
PF14_0716	MAL14: 3,067,497 - 3,068,627 (+)	Proteosome subunit alpha type 1, putative	6	6
PFA0310c	MAL1: 265,447 - 269,412 (-)	calcium-transporting ATPase	6	6
PF14_0231	MAL14: 977,850 - 979,108 (+)	ribosomal protein L7a, putative	6	6
PF10_0170	MAL10: 701,745 - 702,421 (+)	hypothetical protein	6	6
PF14_0607	MAL14: 2,584,735 - 2,589,717 (-)	hypothetical protein	6	6
PFB0194w	MAL2: 192,818 - 194,199 (+)	hypothetical protein, conserved	6	6
PF13_0213	MAL13: 1,545,265 - 1,545,930 (-)	60S ribosomal subunit protein L6e, putative	6	6
PFL1285c	MAL12: 1,077,859 - 1,078,767 (-)	proliferating cell nuclear antigen, putative	6	6
PF13_0238	MAL13: 1,724,848 - 1,727,028 (-)	conserved protein, putative	6	6
PF10_0187	MAL10: 786,502 - 787,007 (+)	ribosomal protein L30e, putative	6	6
PF13_0133	MAL13: 975,604 - 977,376 (+)	aspartyl (acid) protease, putative	6	6
PF10_0264	MAL10: 1,122,960 - 1,124,035 (+)	40S ribosomal protein, putative	6	6
PF14_0436	MAL14: 1,885,386 - 1,886,900 (+)	helicase, truncated, putative	6	6
PF11_0258	MAL11: 974,653 - 975,537 (-)	co-chaperone GrpE, putative	6	6
PFL1420w	MAL12: 1,208,902 - 1,209,532 (+)	macrophage migration inhibitory factor homolog, putative	6	6
PFD0265w	MAL4: 297,721 - 307,446 (+)	pre-mRNA splicing factor, putative	6	6
MAL7P1.114	MAL7: 982,068 - 983,404 (+)	P36-like protein homologue, putative	6	6
PF11_0463	MAL11: 1,783,354 - 1,786,560 (-)	coat protein, gamma subunit, putative	6	6
PFE1155c	MAL5: 963,222 - 965,039 (-)	mitochondrial processing peptidase alpha subunit, putative	6	6
PF08_0113	MAL8: 364,381 - 367,542 (-)	vacuolar proton-translocating ATPase subunit A, putative	6	6
PFI0895c	MAL9: 751,348 - 752,412 (-)	Mov34 domain-containing protein	6	6
PFC0735w	MAL3: 674,515 - 675,147 (+)	40S ribosomal protein S15A, putative	6	6
PFC0635c	MAL3: 609,414 - 610,097 (-)	translation initiation factor E4, putative	6	6
PFL2055w	MAL12: 1,803,641 - 1,804,471 (+)	40S ribosomal protein S17, putative	6	6
PF13_0227	MAL13: 1,649,144 - 1,650,680 (-)	vacuolar ATP synthase subunit D, putative	6	6
PF13_0171	MAL13: 1,324,210 - 1,325,000 (+)	60S ribosomal protein L23, putative	6	6
PF10_0111	MAL10: 441,139 - 441,954 (-)	20S proteasome beta subunit, putative	6	6
PFB0635w	MAL2: 566,320 - 567,894 (+)	T-complex protein 1, putative	6	6
PF07_0047	MAL7: 542,659 - 546,348 (-)	cell division cycle ATPase, putative	6	6
PF14_0354	MAL14: 1,517,013 - 1,519,313 (+)	hypothetical protein	6	6
MAL8P1.121	MAL8: 424,318 - 425,658 (+)	hypothetical protein, conserved	6	6
PFL0210c	MAL12: 205,488 - 205,973 (-)	eukaryotic initiation factor 5a, putative	6	6
PFC0140c	MAL3: 156,029 - 158,380 (-)	N-ethylmaleimide-sensitive fusion protein, putative	6	6
PFA0410w	MAL1: 338,321 - 344,986 (+)	hypothetical protein, conserved	6	6
PF14_0579	MAL14: 2,475,603 - 2,476,409 (-)	ribosomal protein L27, putative	6	6
MAL8P1.108	MAL8: 535,590 - 537,740 (-)	protein phosphatase, putative	5	5
PF11_0272	MAL11: 1,023,789 - 1,024,495 (-)	ribosomal protein S18, putative	5	5
MAL8P1.40	MAL8: 1,023,701 - 1,024,918 (-)	RNA-binding protein, putative	5	5
PF14_0614	MAL14: 2,619,614 - 2,624,122 (+)	hypothetical protein	5	5
PF11_0071	MAL11: 255,714 - 257,141 (-)	RuvB DNA helicase, putative	5	5
PFE0165w	MAL5: 140,710 - 141,471 (+)	actin depolymerizing factor, putative	5	5
PF13_0021	MAL13: 236,002 - 236,637 (-)	small heat shock protein, putative	5	5
PFL2225w	MAL12: 1,931,957 - 1,932,571 (+)	myosin A tail domain interacting protein MTIP, putative	5	5
PF13_0324	MAL13: 2,446,794 - 2,450,093 (+)	Sec24 subunit, putative	5	5
PFE1405c	MAL5: 1,163,402 - 1,165,066 (-)	eukaryotictranslation initiation factor 3, subunit 6, putative	5	5
PF10_0217	MAL10: 939,936 - 942,232 (-)	pre-mRNA splicing factor, putative	5	5
MAL7P1.67	MAL7: 676,841 - 678,572 (-)	hypothetical protein, conserved	5	5
MAL8P1.109	MAL8: 526,179 - 528,384 (-)	Protein phosphatase 2C, putative	5	5
PFE0865c	MAL5: 724,679 - 725,749 (-)	splicing factor, putative	5	5
PFD0670c	MAL4: 626,769 - 627,785 (-)	lysine decarboxylase-like protein, putative	5	5
PF14_0678	MAL14: 2,905,101 - 2,906,503 (-)	exported protein 2	5	5
PF14_0324	MAL14: 1,372,846 - 1,374,540 (+)	hypothetical protein, conserved	5	5
PF14_0083	MAL14: 323,317 - 324,172 (+)	ribosomal protein S8e, putative	5	5
PF13_0070	MAL13: 530,178 - 531,467 (+)	branched-chain alpha keto-acid dehydrogenase, putative	5	5
PFF0335c	MAL6: 288,373 - 289,272 (-)	hypothetical protein	5	5
PF11_0162	MAL11: 584,327 - 585,805 (-)	falcipain-3	5	5
PFD0385w	MAL4: 391,851 - 397,733 (+)	hypothetical protein, conserved	5	5
PF08_0075	MAL8: 682,078 - 682,930 (+)	60S ribosomal protein L13, putative	5	5
PFF1375c	MAL6: 1,170,473 - 1,173,697 (-)	ethanolaminephosphotransferase, putative	5	5
PFI0370c	MAL9: 364,062 - 364,901 (-)	subunit of proteaseome activator complex, putative	5	5
PFB0210c	MAL2: 205,889 - 207,403 (-)	hexose transporter, PfHT1	5	5
PF14_0443	MAL14: 1,917,175 - 1,917,953 (-)	centrin, putative	5	5
PF11_0282	MAL11: 1,060,260 - 1,060,781 (-)	deoxyuridine 5'-triphosphate nucleotidohydrolase, putative	5	5
PF10_0272	MAL10: 1,153,269 - 1,154,429 (-)	ribosomal protein L3, putative	5	5
PF14_0187	MAL14: 802,716 - 803,480 (+)	glutathione S-transferase	5	5
PFE1355c	MAL5: 1,132,932 - 1,134,849 (-)	ubiquitin carboxyl-terminal hydrolase, putative	5	5
PF14_0186	MAL14: 797,708 - 799,465 (-)	hypothetical protein	5	5
PF14_0044	MAL14: 161,227 - 162,099 (-)	hypothetical protein	5	5
PFD0240c	MAL4: 273,709 - 274,845 (-)	pfs45-48 related protein, putative	5	5
MAL8P1.72	MAL8: 817,929 - 818,228 (-)	high mobility group protein, putative	5	5
PF14_0593	MAL14: 2,524,856 - 2,528,929 (-)	hypothetical protein	5	5
PF11_0332	MAL11: 1,253,071 - 1,253,892 (+)	hypothetical protein	5	5
PFC0945w	MAL3: 891,430 - 892,781 (+)	protein kinase, putative	5	5
PFI1565w	MAL9: 1,286,998 - 1,288,362 (+)	conserved protein	5	5
PFI0385c	MAL9: 370,444 - 371,547 (-)	S1/P1nuclease, putative	5	5
PFB0560w	MAL2: 509,525 - 521,746 (+)	hypothetical protein	5	5
PF10_0126	MAL10: 496,330 - 497,572 (-)	hypothetical protein, conserved	5	5
PFD0095c	MAL4: 130,044 - 131,920 (-)	hypothetical protein, conserved in P.falciparum	5	5
PFL2120w	MAL12: 1,847,666 - 1,852,145 (+)	hypothetical protein, conserved	5	5
PFF0590c	MAL6: 509,155 - 511,125 (-)	homologue of human HSPC025	5	5
PFE1025c	MAL5: 839,652 - 840,557 (-)	hypothetical protein, conserved	5	5
PFF0430w	MAL6: 358,387 - 360,199 (+)	chaperone, putative	5	5
PF13_0180	MAL13: 1,355,483 - 1,357,392 (+)	chaperonin, putative	5	5
PFF0590c	MAL6: 509,155 - 511,125 (-)	homologue of human HSPC025	5	5
PFE1025c	MAL5: 839,652 - 840,557 (-)	hypothetical protein, conserved	5	5
PFF0430w	MAL6: 358,387 - 360,199 (+)	chaperone, putative	5	5
PF13_0180	MAL13: 1,355,483 - 1,357,392 (+)	chaperonin, putative	5	5
PF07_0080	MAL7: 916,959 - 917,863 (+)	40S ribosomal protein S10, putative	5	5
MAL13P1.16	MAL13: 160,690 - 161,862 (-)	synaptobrevin-like protein, putative	5	5
MAL13P1.288	MAL13: 2,322,727 - 2,323,188 (-)	hypothetical protein, conserved	5	5
PFF1365c	MAL6: 1,122,808 - 1,153,665 (-)	HECT-domain (ubiquitin-transferase), putative	5	5
PF13_0034	MAL13: 315,244 - 316,701 (-)	vacuolar ATP synthase subunit h, putative	5	5
PF10_0123	MAL10: 482,526 - 484,193 (-)	GMP synthetase	5	5
PFE0040c	MAL5: 43,327 - 47,761 (-)	Mature parasite-infected erythrocyte surface antigen (MESA) or PfEMP2	5	5
PF11_0287	MAL11: 1,071,907 - 1,073,811 (+)	hypothetical protein	5	5
PF10_0159	MAL10: 650,897 - 653,566 (-)	glycophorin-binding protein 130 precursor	5	5
MAL13P1.121	MAL13: 916,561 - 918,795 (+)	hypothetical protein, conserved	5	5
PFL2005w	MAL12: 1,778,142 - 1,779,399 (+)	replication factor c subunit 4	5	5
PFA0335w	MAL1: 287,167 - 289,134 (+)	Rab5c, GTPase	5	5
PFD0655c	MAL4: 630,151 - 633,209 (-)	ubiquitin carboxyl-terminal hydrolase a, putative	5	5
PF10_0071	MAL10: 288,383 - 290,826 (-)	rhoGAP protein	5	5
PF14_0241	MAL14: 1,018,687 - 1,019,202 (-)	basictranscription factor 3b, putative	5	5
PF11_0174	MAL11: 630,778 - 632,880 (-)	cathepsin C, homolog	5	5
PF08_0008	MAL8: 1,238,357 - 1,240,573 (-)	hypothetical protein, conserved	5	5
PF14_0296	MAL14: 1,246,972 - 1,247,892 (+)	ribosomal protein L14, putative	5	5
PFI1175c	MAL9: 966,785 - 968,059 (-)	RNA-binding protein, putative	4	4
PF11_0177	MAL11: 652,578 - 653,975 (+)	ubiquitin C-terminal hydrolase, family 1, putative	4	4
PFA0255c	MAL1: 222,492 - 224,198 (-)	hypothetical protein, conserved	4	4
PFI1025w	MAL9: 855,506 - 857,276 (+)	RNA-binding protein, putative	4	4
PFD1015w	MAL4: 1,006,053 - 1,007,210 (+)	hypothetical protein, conserved	4	4
PFI0215c	MAL9: 208,166 - 208,723 (-)	signal peptidase, putative	4	4
PFB0525w	MAL2: 475,242 - 477,074 (+)	asparagine -- tRNA ligase, putative	4	4
PF11_0359	MAL11: 1,367,184 - 1,368,807 (+)	coatomer delta subunit, putative	4	4
PFF1350c	MAL6: 1,114,545 - 1,117,538 (-)	acetyl-coenzyme a synthetase	4	4
PFB0680w	MAL2: 610,087 - 615,372 (+)	hypothetical protein	4	4
PF10_0218	MAL10: 944,396 - 946,087 (-)	citrate synthase, mitochondrial precursor, putative	4	4
PFF0615c	MAL6: 525,982 - 527,025 (-)	Plasmodium falciparum membrane protein pf12 precursor	4	4
PFC0375c	MAL3: 375,805 - 379,965 (-)	splicing factor, putative	4	4
PF11_0281	MAL11: 1,056,196 - 1,058,052 (-)	hypothetical protein	4	4
PFI1435w	MAL9: 1,167,832 - 1,169,567 (+)	RNA binding function, putative	4	4
PF13_0346	MAL13: 2,628,869 - 2,629,595 (-)	ubiquitin/ribosomal fusion protein uba52 homologue, putative	4	4
MAL7P1.89	MAL7: 832,593 - 851,013 (-)	Dynein heavy chain, putative	4	4
PF14_0045	MAL14: 163,990 - 166,884 (-)	hypothetical protein	4	4
PF13_0316	MAL13: 2,327,407 - 2,327,862 (+)	40S ribosomal protein S13	4	4
PFL1425w	MAL12: 1,211,778 - 1,213,553 (+)	t-complex protein 1, gamma subunit, putative	4	4
PFI0720w	MAL9: 630,648 - 632,198 (+)	transporter	4	4
PFI0230c	MAL9: 218,673 - 219,460 (-)	bacterial histone-like protein, putative	4	4
PF11_0067	MAL11: 241,184 - 243,460 (-)	hypothetical protein	4	4
PFC0300c	MAL3: 311,650 - 312,910 (-)	60S ribosomal protein L7, putative	4	4
PFD0950w	MAL4: 877,717 - 878,853 (+)	ran binding protein 1	4	4
MAL13P1.47	MAL13: 449,109 - 449,870 (+)	mitochondrial ATP synthase delta subunit, putative	4	4
PFE0650c	MAL5: 557,037 - 558,010 (-)	hypothetical protein, conserved	4	4
PF14_0277	MAL14: 1,170,771 - 1,175,235 (+)	coatamer protein, beta subunit, putative	4	4
PFE1400c	MAL5: 1,157,834 - 1,161,547 (-)	beta adaptin protein, putative	4	4
PFI0475w	MAL9: 445,779 - 446,320 (+)	small nuclear ribonucleoprotein (snRNP), putative	4	4
PFF0290w	MAL6: 247,637 - 249,163 (+)	long chain polyunsaturated fatty acid elongation enzyme, putative	4	4
PF13_0253	MAL13: 1,905,291 - 1,907,216 (+)	ethanolamine-phosphate cytidylyltransferase, putative	4	4
PF14_0477	MAL14: 2,051,558 - 2,053,060 (-)	signal recognition particle 54 kDa protein, putative	4	4
PFF1050w	MAL6: 891,995 - 892,775 (+)	nascent polypeptide associated complex alpha chain, putative	4	4
PFL0725w	MAL12: 621,118 - 621,768 (+)	thioredoxin peroxidase 2	4	4
PFE0225w	MAL5: 177,410 - 178,555 (+)	3-methyl-2-oxobutanoate dehydrogenase (lipoamide), putative	4	4
PF11_0048	MAL11: 160,116 - 160,853 (+)	casein kinase II beta chain, putative	4	4
MAL8P1.139	MAL8: 251,203 - 269,556 (+)	folate/biopterin transporter	4	4
PFL2355w	MAL12: 2,008,181 - 2,009,695 (+)	hypothetical protein, conserved	4	4
PF13_0301	MAL13: 2,228,216 - 2,229,581 (+)	ubiquitin-conjugating enzyme, putative	4	4
PF14_0335	MAL14: 1,433,681 - 1,434,253 (-)	hypothetical protein, conserved	4	4
PF08_0020	MAL8: 1,153,374 - 1,157,354 (+)	Ubiquitination-mediated degradation component, putative	4	4
PFD0660w	MAL4: 622,339 - 623,226 (+)	phosphoglycerate mutase, putative	4	4
PF13_0211	MAL13: 1,528,697 - 1,530,403 (-)	calcium-dependent protein kinase	4	4
PF14_0404	MAL14: 1,730,345 - 1,740,859 (+)	hypothetical protein	4	4
PF14_0192	MAL14: 822,418 - 824,197 (-)	glutathione reductase	4	4
PF13_0011	MAL13: 121,840 - 122,493 (-)	plasmodium falciparum gamete antigen 27/25	4	4
PFL1680w	MAL12: 1,452,594 - 1,457,215 (+)	splicing factor 3b, subunit 3, 130kD, putative	4	4
PFI0950w	MAL9: 795,529 - 797,460 (+)	protein disulfide isomerase, putative	4	4
PFI1695c	MAL9: 1,366,558 - 1,367,139 (-)	small nuclear ribonucleoprotein (snRNP), putative	4	4
PF11_0303	MAL11: 1,128,772 - 1,130,558 (+)	26S proteasome regulatory complex subunit, putative	4	4
PF11_0240	MAL11: 878,968 - 895,272 (+)	dynein heavy chain, putative	4	4
PFI0580c	MAL9: 538,212 - 539,863 (-)	Falstatin, putative	4	4
PF14_0545	MAL14: 2,343,576 - 2,344,154 (-)	thioredoxin	4	4
PF14_0455	MAL14: 1,954,544 - 1,957,618 (-)	multidrug resistance protein 2 (heavy metal transport family)	4	4
PF11_0161	MAL11: 581,249 - 582,697 (-)	falcipain-2 precursor, putative	4	4
PF07_0088	MAL7: 986,835 - 987,540 (-)	40S ribosomal protein S5, putative	4	4
PFF0815w	MAL6: 695,926 - 697,491 (+)	malate:quinone oxidoreductase, putative	4	4
PFD0895c	MAL4: 837,969 - 839,408 (-)	Bet3 transport protein, putative	4	4
PF14_0529	MAL14: 2,267,137 - 2,270,787 (+)	gamma-adaptin, putative	4	4
PF13_0063	MAL13: 490,129 - 491,811 (-)	26S proteasome regulatory subunit 7, putative	4	4
PF14_0476	MAL14: 2,047,730 - 2,050,020 (+)	serine/threonine protein kinase, putative	4	4
PFD1110w	MAL4: 1,063,436 - 1,064,990 (+)	hypothetical membrane protein, conserved	4	4
PF08_0031	MAL8: 1,048,623 - 1,049,579 (+)	oxoglutarate/malate translocator protein, putative	4	4
PFC0890w	MAL3: 837,032 - 838,428 (+)	Sec22 subunit, putative	4	4
PF14_0401	MAL14: 1,712,569 - 1,714,008 (-)	methionine -- tRNA ligase, putative	4	4
MAL13P1.352	MAL13: 2,766,250 - 2,769,814 (+)	hypothetical protein, conserved	4	4
PFC0355c	MAL3: 362,334 - 363,347 (-)	hypothetical protein	4	4
PFB0640c	MAL2: 568,695 - 573,315 (-)	COPII-coated vesicle component, putative	4	4
PFB0335c	MAL2: 298,897 - 301,793 (-)	cysteine protease, putative	4	4
PF11_0338	MAL11: 1,271,202 - 1,271,978 (+)	Aquaglyceroporin	4	4
PF07_0057	MAL7: 720,332 - 721,543 (+)	transcription elongation factor s-ii, putative	3	3
PF13_0058	MAL13: 468,434 - 468,865 (-)	RNA-binding protein, putative	3	3
PFL1125w	MAL12: 941,117 - 946,737 (+)	aminophospholipid-transporting P-ATPase	3	3
PFF1440w	MAL6: 1,221,943 - 1,242,925 (+)	SET-domain protein, putative	3	3
PF14_0146	MAL14: 599,762 - 600,679 (-)	ribonucleoprotein, putative	3	3
PF11_0443	MAL11: 1,729,790 - 1,730,896 (+)	hypothetical protein, conserved	3	3
PFL1790w	MAL12: 1,538,127 - 1,540,397 (+)	ubiquitin activating enzyme, putative	3	3
PF14_0141	MAL14: 570,802 - 571,461 (+)	ribosomal protein L10, putative	3	3
PFL0780w	MAL12: 648,882 - 650,545 (+)	glycerol-3-phosphate dehydrogenase, putative	3	3
PF14_0064	MAL14: 244,908 - 245,492 (+)	vacuolar protein sorting 29, putative	3	3
PF10_0238	MAL10: 1,026,118 - 1,026,912 (+)	hypothetical protein	3	3
PFE0845c	MAL5: 712,760 - 713,770 (-)	60S ribosomal subunit protein L8, putative	3	3
PF14_0510	MAL14: 2,206,963 - 2,208,256 (+)	hypothetical protein	3	3
MAL8P1.127	MAL8: 390,879 - 395,381 (-)	hypothetical protein, conserved	3	3
MAL8P1.105	MAL8: 561,865 - 565,397 (+)	hypothetical protein, conserved	3	3
PFB0395w	MAL2: 359,142 - 359,849 (+)	hypothetical protein	3	3
PF14_0714	MAL14: 3,060,799 - 3,062,569 (+)	hypothetical protein, conserved	3	3
PF13_0121	MAL13: 855,133 - 856,664 (+)	dihydrolipoamide succinyltransferase, putative	3	3
PFL1960w	MAL12: 1,719,563 - 1,727,445 (+)	erythrocyte membrane protein 1 (PfEMP1)	3	3
PFA0230c	MAL1: 204,860 - 205,627 (-)	hypthetical protein, conserved	3	3
PF10_0124	MAL10: 487,251 - 491,827 (+)	hypothetical protein	3	3
MAL13P1.19	MAL13: 185,047 - 212,862 (-)	peptidase, putative	3	3
PFL0975w	MAL12: 807,553 - 816,197 (+)	hypothetical protein, conserved	3	3
PFI0935w	MAL9: 786,146 - 788,202 (+)	DNAJ-like molecular chaperone protein, putative	3	3
PFB0550w	MAL2: 492,616 - 494,306 (+)	peptide chain release factor subunit 1, putative	3	3
MAL13P1.39	MAL13: 373,690 - 392,275 (-)	hypothetical protein, conserved	3	3
PFC0170c	MAL3: 187,921 - 189,267 (-)	dihydrolipoamide acyltransferase, putative	3	3
PF10_0146	MAL10: 600,969 - 607,808 (-)	hypothetical protein	3	3
PF08_0125	MAL8: 232,518 - 233,876 (+)	tubulin gamma chain	3	3
PFD1060w	MAL4: 1,033,769 - 1,042,393 (+)	u5 small nuclear ribonucleoprotein-specific protein, putative	3	3
PFC0525c	MAL3: 520,829 - 523,114 (-)	glycogen synthase kinase 3	3	3
PFA0260c	MAL1: 225,348 - 226,017 (-)	hypothetical protein,c onserved	3	3
PFD0880w	MAL4: 824,381 - 825,670 (+)	hypothetical protein, conserved	3	3
PF11_0142	MAL11: 521,121 - 522,823 (-)	hypothetical protein, conserved	3	3
PFE0050w	MAL5: 55,841 - 56,872 (+)	hypothetical protein	3	3
PF14_0649	MAL14: 2,786,244 - 2,794,259 (-)	hypothetical protein	3	3
PF13_0335	MAL13: 2,539,978 - 2,542,817 (-)	hypothetical protein, conserved	3	3
PFI0630w	MAL9: 567,274 - 568,631 (+)	26S proteasome regulatory subunit, putative	3	3
PF14_0036	MAL14: 141,410 - 143,138 (-)	acid phosphatase, putative	3	3
PFC0870w	MAL3: 814,583 - 815,365 (+)	elongation factor 1 (EF-1), putative	3	3
PF14_0532	MAL14: 2,285,049 - 2,290,163 (+)	hypothetical protein	3	3
PF13_0156	MAL13: 1,184,409 - 1,185,221 (+)	proteasome subunit beta type 7 precursor, putative	3	3
PF11_0043	MAL11: 140,049 - 140,802 (-)	60S acidic ribosomal protein p1, putative	3	3
PFL1155w	MAL12: 974,364 - 975,533 (+)	GTP cyclohydrolase I	3	3
PF08_0109	MAL8: 400,713 - 402,482 (-)	hypothetical protein, conserved	3	3
PF11_0266	MAL11: 1,001,181 - 1,001,561 (-)	small nuclear ribonucleoprotein D1, putative	3	3
PF14_0101	MAL14: 403,652 - 417,062 (-)	hypothetical protein	3	3
MAL13P1.298	MAL13: 2,392,307 - 2,398,687 (+)	hypothetical protein, conserved	3	3
PFL2465c	MAL12: 2,095,048 - 2,096,494 (-)	thymidylate kinase, putative	3	3
PFF1580c	MAL6: 1,353,948 - 1,366,431 (-)	erythrocyte membrane protein 1 (PfEMP1)	3	3
PFE1020w	MAL5: 838,425 - 839,080 (+)	u6 snRNA-associated sm-like protein Lsm2, putative	3	3
MAL13P1.135	MAL13: 1,035,101 - 1,035,730 (+)	snare protein homologue, putative	3	3
PFL1920c	MAL12: 1,652,925 - 1,653,833 (-)	hydroxyethylthiazole kinase, putative	3	3
PFC0775w	MAL3: 721,686 - 722,801 (+)	40S ribosomal protein S11, putative	3	3
PFF0325c	MAL6: 270,550 - 277,758 (-)	hypothetical protein, expressed, conserved	3	3
PF14_0712	MAL14: 3,044,064 - 3,054,994 (+)	hypothetical protein	3	3
PF14_0657	MAL14: 2,831,864 - 2,834,305 (-)	hypothetical protein	3	3
PF14_0122	MAL14: 491,478 - 492,221 (-)	nuclear transport factor 2, putative	3	3
PF13_0082	MAL13: 622,893 - 623,917 (-)	cop-coated vesicle membrane protein p24 precursor, putative	3	3
PF10_0346	MAL10: 1,407,273 - 1,408,388 (+)	merozoite surface protein 6	3	3
PFF1230c	MAL6: 1,032,537 - 1,033,775 (-)	hypothetical protein, conserved	3	3
PF13_0173	MAL13: 1,332,497 - 1,335,790 (+)	hypothetical protein, conserved	3	3
PF11_0212	MAL11: 772,538 - 775,041 (+)	hypothetical protein	3	3
PFF0100w	MAL6: 92,503 - 96,665 (+)	putative ATP dependent RNA helicase	3	3
PF10_0197	MAL10: 822,601 - 824,592 (-)	hypothetical protein	3	3
PF10_0312	MAL10: 1,282,403 - 1,284,055 (-)	hypothetical protein	3	3
PF07_0041	MAL7: 515,435 - 516,814 (+)	hypothetical protein, conserved	3	3
MAL13P1.63	MAL13: 549,465 - 553,043 (+)	Plasmodium falciparum asparagine-rich protein	3	3
PFD0770c	MAL4: 704,901 - 705,751 (-)	ribosomal protein l15, putative	3	3
PFL2435w	MAL12: 2,075,777 - 2,076,502 (+)	hypothetical protein, conserved	3	3
PF14_0320	MAL14: 1,359,945 - 1,364,501 (+)	protein kinase, putative	3	3
PF10_0244	MAL10: 1,045,606 - 1,049,758 (-)	hypothetical protein	3	3
PFC0725c	MAL3: 665,976 - 667,547 (-)	formate-nitrate transporter, putative	3	3
PF10_0323	MAL10: 1,335,220 - 1,336,287 (+)	early transcribed membrane protein 10.2, etramp 10.2	3	3
PF10_0320	MAL10: 1,313,253 - 1,320,947 (-)	leucine-rich repeat protein 8, LRR8	3	3
PF10_0335	MAL10: 1,370,728 - 1,376,128 (+)	hypothetical protein	3	3
MAL13P1.96	MAL13: 760,527 - 764,340 (-)	chromosome segregation protein, putative	3	3
MAL13P1.303	MAL13: 2,436,771 - 2,439,030 (-)	polyadenylate binding protein, putative	3	3
PFF0445w	MAL6: 370,257 - 388,490 (+)	hypothetical protein, conserved	3	3
PFA0440w	MAL1: 364,471 - 365,145 (+)	hypothetical protein, conserved	3	3
PF11_0128	MAL11: 470,541 - 471,608 (+)	coq4 homolog, putative	3	3
MAL13P1.54	MAL13: 481,701 - 483,284 (-)	hypothetical protein, conserved	3	3
PFL0115w	MAL12: 119,402 - 141,499 (+)	hypothetical protein, conserved	3	3
PFL2155w	MAL12: 1,877,028 - 1,879,834 (+)	hypothetical protein, conserved	3	3
PFL0620c	MAL12: 552,096 - 553,847 (-)	glycerol-3-phosphate acytransferase	3	3
PFI1020c	MAL9: 852,515 - 854,047 (-)	Inosine-5'-monophosphate dehydrogenase	3	3
PF14_0013	MAL14: 41,290 - 43,151 (-)	hypothetical protein	3	3
PFF0410w	MAL6: 343,208 - 349,367 (+)	hypothetical protein, conserved	3	3
PF10_0085	MAL10: 365,737 - 367,146 (-)	nucleolar protein NOP5, putative	3	3
PFI0965w	MAL9: 803,019 - 803,747 (+)	conserved protein, putative	3	3
MAL7P1.109	MAL7: 947,898 - 954,427 (+)	hypothetical protein, conserved	3	3
PF13_0228	MAL13: 1,653,242 - 1,654,162 (-)	40S ribosomal subunit protein S6, putative	3	3
PF11_0139	MAL11: 511,104 - 511,760 (-)	protein tyrosine phosphatase, putative	3	3
PFD0110w	MAL4: 144,098 - 153,112 (+)	normocyte-binding protein 1, pseudogene	3	3
PF13_0186	MAL13: 1,382,829 - 1,383,533 (+)	hypothetical protein, conserved	3	3
PF10_0103	MAL10: 420,184 - 421,055 (-)	eukaryotictranslation initiation factor 2, beta, putative	3	3
PFC0590c	MAL3: 569,342 - 575,042 (-)	der1-like protein, putative	3	3
MAL7P1.38	MAL7: 560,623 - 562,689 (+)	regulator of chromosome condensation protein, putative	3	3
PF14_0084	MAL14: 324,754 - 346,468 (-)	hypothetical protein	3	3
PF11_0457	MAL11: 1,768,325 - 1,769,341 (+)	hypothetical protein	3	3
PFE0975c	MAL5: 798,034 - 798,773 (-)	40S ribosomal subunit protein S24, putative	3	3
PF10_0132	MAL10: 526,839 - 531,383 (+)	phospholipase C-like, putative	3	3
MAL13P1.274	MAL13: 2,195,927 - 2,197,903 (+)	serine/threonine protein phosphatase pfPp5	3	3
PFL0640w	MAL12: 577,522 - 578,358 (+)	hypothetical protein, conserved	3	3
MAL13P1.172	MAL13: 1,369,943 - 1,370,997 (+)	hypothetical protein, conserved	3	3
PFC0245c	MAL3: 258,160 - 269,961 (-)	hypothetical protein, conserved	3	3
PFF0510w	MAL6: 444,742 - 445,152 (+)	histone H3, putative	3	3
PFC0590c	MAL3: 569,342 - 575,042 (-)	der1-like protein, putative	3	3
MAL7P1.38	MAL7: 560,623 - 562,689 (+)	regulator of chromosome condensation protein, putative	3	3
PF14_0084	MAL14: 324,754 - 346,468 (-)	hypothetical protein	3	3
MAL13P1.19	MAL13: 185,047 - 212,862 (-)	peptidase, putative	3	3
PFL0975w	MAL12: 807,553 - 816,197 (+)	hypothetical protein, conserved	3	3
PFI0935w	MAL9: 786,146 - 788,202 (+)	DNAJ-like molecular chaperone protein, putative	3	3
PFB0550w	MAL2: 492,616 - 494,306 (+)	peptide chain release factor subunit 1, putative	3	3
MAL13P1.39	MAL13: 373,690 - 392,275 (-)	hypothetical protein, conserved	3	3
PF11_0280	MAL11: 1,053,812 - 1,054,275 (-)	small nuclear ribonucleoprotein F, putative	3	3
PF10_0141	MAL10: 574,128 - 575,102 (+)	cdk7, putative	3	3
MAL13P1.22	MAL13: 222,018 - 224,922 (-)	DNA ligase 1	3	3
PF14_0679	MAL14: 2,912,323 - 2,915,291 (+)	inorganic anion exchanger, inorganic anion antiporter	3	3
PF11_0409	MAL11: 1,593,963 - 1,594,948 (+)	hypothetical protein, conserved	3	3
PFF0330w	MAL6: 282,045 - 287,013 (+)	coatomer alpha subunit, putative	3	3
PFL0300c	MAL12: 270,297 - 271,211 (-)	phosphoesterase, putative	3	3
MAL8P1.113	MAL8: 481,101 - 498,503 (-)	Peptidase family C50, putative	3	3
PF14_0018	MAL14: 61,365 - 63,224 (-)	hypothetical protein	3	3
PF11_0172	MAL11: 624,369 - 625,736 (+)	folate/biopterin transporter, putative	3	3
PFF1130c	MAL6: 952,907 - 954,849 (-)	superoxide dismutase, PfSOD2	3	3
MAL8P1.23	MAL8: 1,114,441 - 1,140,216 (-)	ubiquitin-protein ligase 1, putative	3	3
PFI1780w	MAL9: 1,458,380 - 1,459,850 (+)	hypothetical protein	3	3
PF08_0039	MAL8: 974,659 - 975,340 (+)	ribosomal protein, putative	3	3
MAL13P1.92	MAL13: 740,905 - 741,655 (+)	40S ribosomal protein S15, putative	3	3
PF13_0109	MAL13: 796,140 - 798,554 (-)	N2,N2-dimethylguanosine tRNA methyltransferase, putative	3	3
PFI1670c	MAL9: 1,350,825 - 1,351,490 (-)	vacuolar ATP synthase subunit E, putative	3	3
PFL1845c	MAL12: 1,583,612 - 1,584,584 (-)	calcyclin binding protein, putative	3	3
PF13_0350	MAL13: 2,659,757 - 2,661,487 (-)	signal recognition particle receptor alpha subunit, putative	3	3
PF13_0268	MAL13: 2,048,439 - 2,049,715 (+)	ribosomal protein L17, putative	3	3
PFC0785c	MAL3: 734,876 - 735,553 (-)	proteasome regulatory protein, putative	3	3
PFL1600c	MAL12: 1,360,621 - 1,370,626 (-)	hypothetical protein, conserved	2	2
PF14_0492	MAL14: 2,118,883 - 2,120,588 (-)	protein phosphatase 2b regulatory subunit, putative	2	2
PF10_0165	MAL10: 685,577 - 688,861 (+)	DNA polymerase delta catalytic subunit	2	2
PFL1240c	MAL12: 1,039,401 - 1,043,906 (-)	hypothetical protein, conserved	2	2
PFI0340c	MAL9: 338,133 - 342,401 (-)	hypothetical protein, conserved	2	2
PFB0120w	MAL2: 127,994 - 128,314 (+)	early transcribed membrane protein 2, ETRAMP2	2	2
PF11_0179	MAL11: 661,999 - 662,385 (+)	hypothetical protein	2	2
MAL13P1.79	MAL13: 648,188 - 649,553 (-)	hypothetical protein, conserved	2	2
PFF0700c	MAL6: 606,137 - 607,165 (-)	60S ribosomal protein L19, putative	2	2
PFF0380w	MAL6: 320,736 - 328,994 (+)	hypothetical protein, conserved	2	2
PFE0630c	MAL5: 546,732 - 547,577 (-)	orotate phosphoribosyltransferase, putative	2	2
PF14_0065	MAL14: 246,380 - 247,721 (-)	hypothetical protein	2	2
PF11_0289	MAL11: 1,077,286 - 1,081,548 (-)	hypothetical protein	2	2
PF14_0096	MAL14: 383,188 - 384,732 (+)	hypothetical protein	2	2
MAL7P1.30	MAL7: 502,893 - 513,874 (-)	hypothetical protein, conserved	2	2
PFF0385c	MAL6: 329,533 - 331,721 (-)	hypothetical protein, conserved	2	2
PFE0435c	MAL5: 363,588 - 364,442 (-)	single-strand binding protein, putative	2	2
MAL13P1.244	MAL13: 1,946,731 - 1,948,178 (+)	TBC domain protein, putative	2	2
PFE0450w	MAL5: 381,077 - 386,203 (+)	chromosome condensation protein, putative	2	2
PFD0295c	MAL4: 323,012 - 325,650 (-)	apical sushi protein, ASP	2	2
PF11_0214	MAL11: 784,591 - 788,349 (-)	hypothetical protein	2	2
PF11_0117	MAL11: 437,171 - 438,220 (-)	replication factor C subunit 5, putative	2	2
PFF0020c	MAL6: 18,586 - 22,721 (-)	erythrocyte membrane protein 1 (PfEMP1)-like protein	2	2
PFD0530c	MAL4: 488,074 - 490,788 (-)	Hypothetical protein, conserved	2	2
PF08_0108	MAL8: 417,466 - 419,187 (-)	pepsinogen, putative	2	2
PF13_0341	MAL13: 2,599,798 - 2,601,307 (-)	DNA-directed RNA polymerase 2, putative	2	2
PFI0255c	MAL9: 245,259 - 248,858 (-)	mitochondrial carrier protein, putative	2	2
PFD0795w	MAL4: 725,185 - 729,657 (+)	hypothetical protein, conserved	2	2
PF08_0120	MAL8: 280,827 - 282,302 (-)	GTPase-activating protein, putative	2	2
PFI1330c	MAL9: 1,100,243 - 1,100,821 (-)	hypothetical protein, conserved	2	2
PFC0441c	MAL3: 457,849 - 458,701 (-)	eukaryotic translation initiation factor, putative	2	2
PF07_0120	MAL7: 1,293,822 - 1,301,564 (+)	hypothetical protein, conserved	2	2
PF11_0292	MAL11: 1,094,907 - 1,095,929 (-)	hypothetical protein	2	2
PF10_0166	MAL10: 689,887 - 690,819 (-)	hypothetical protein	2	2
MAL8P1.125	MAL8: 403,717 - 405,263 (+)	tyrosyl-tRNA synthetase, putative	2	2
MAL7P1.110	MAL7: 955,127 - 956,513 (+)	Ham1-like protein, putative	2	2
MAL13P1.225	MAL13: 1,806,074 - 1,806,859 (-)	thioredoxin, putative	2	2
PFL1835w	MAL12: 1,577,170 - 1,580,736 (+)	hypothetical protein	2	2
PFE0060w	MAL5: 64,065 - 65,489 (+)	hypothetical protein	2	2
PFD0965W	MAL4: 885,004 - 900,847 (+)	putative phosphatidylinositol 4-kinase, frameshifted	2	2
PF14_0437	MAL14: 1,887,473 - 1,888,266 (+)	helicase, truncated, putative	2	2
PF10_0140	MAL10: 565,804 - 573,059 (+)	hypothetical protein	2	2
PFE0065w	MAL5: 68,930 - 70,113 (+)	skeleton binding protein1, PfSBP1	2	2
PF14_0280	MAL14: 1,184,852 - 1,186,984 (+)	phosphotyrosyl phosphatase activator, putative	2	2
PF13_0140	MAL13: 1,036,744 - 1,038,732 (-)	dihydrofolate synthase/folylpolyglutamate synthase	2	2
PFB0830w	MAL2: 734,271 - 734,594 (+)	Ribosomal protein S26e, putative	2	2
PFB0455w	MAL2: 412,275 - 412,859 (+)	ribosomal L37ae protein, putative	2	2
PF14_0240	MAL14: 1,016,075 - 1,016,560 (-)	ribosomal protein L21e, putative	2	2
PF11_0373	MAL11: 1,417,464 - 1,420,068 (-)	hypothetical protein	2	2
PFE1015c	MAL5: 835,311 - 837,404 (-)	hypothetical protein, conserved	2	2
PFL1465c	MAL12: 1,251,904 - 1,252,815 (-)	heat shock protein hslv, putative	2	2
PFI0700c	MAL9: 613,195 - 615,483 (-)	Met-10+ like protein, putative	2	2
PFI0455w	MAL9: 424,163 - 428,098 (+)	exoribonuclease, putative	2	2
PFF0885w	MAL6: 768,789 - 769,453 (+)	60S ribosomal protein L27a, putative	2	2
PFB0280w	MAL2: 254,824 - 262,443 (+)	hypothetical protein	2	2
PF14_0329	MAL14: 1,410,082 - 1,410,840 (+)	hypothetical protein, conserved	2	2
PF14_0322	MAL14: 1,366,922 - 1,368,145 (+)	hypothetical protein	2	2
PF14_0138	MAL14: 553,639 - 555,772 (-)	hypothetical protein	2	2
PF13_0315	MAL13: 2,355,584 - 2,357,531 (-)	RNA binding protein, putative	2	2
PF10_0028	MAL10: 121,116 - 123,292 (+)	RNA binding protein, putative	2	2
MAL8P1.80	MAL8: 753,065 - 757,296 (-)	hypothetical protein, conserved	2	2
PFF0790c	MAL6: 676,885 - 677,568 (-)	hypothetical protein, conserved	2	2
PFI1370c	MAL9: 1,131,064 - 1,132,125 (-)	phosphatidylserine decarboxylase	2	2
PF14_0137	MAL14: 551,862 - 553,235 (+)	hypothetical protein	2	2
PFB0250w	MAL2: 228,025 - 229,932 (+)	hypothetical protein	2	2
PF14_0617	MAL14: 2,635,776 - 2,636,612 (+)	hypothetical protein	2	2
PF14_0554	MAL14: 2,390,662 - 2,390,838 (+)	hypothetical protein	2	2
PF11_0389	MAL11: 1,477,640 - 1,479,847 (+)	hypothetical protein	2	2
PFL0145c	MAL12: 162,426 - 162,719 (-)	high mobility group protein	2	2
PFF0880c	MAL6: 764,664 - 765,489 (-)	hypothetical protein, conserved	2	2
PFF0175c	MAL6: 141,415 - 148,940 (-)	hypothetical protein, conserved	2	2
PFF0175c	MAL6: 141,415 - 148,940 (-)	hypothetical protein, conserved	2	2
PFE0965c	MAL5: 791,717 - 792,934 (-)	vacuolar ATP synthetase, putative	2	2
PFD0230c	MAL4: 266,919 - 269,883 (-)	protease, putative	2	2
MAL13P1.282	MAL13: 2,281,146 - 2,282,036 (+)	hypothetical protein, conserved	2	2
PF11_0224	MAL11: 815,385 - 816,321 (-)	circumsporozoite-related antigen	2	2
PF10_0144	MAL10: 595,307 - 596,221 (+)	prohibitin, putative	2	2
PF07_0125	MAL7: 1,338,289 - 1,340,895 (+)	hypothetical protein, conserved	2	2
PFI0810c	MAL9: 691,559 - 693,560 (-)	apicoplast Ufd1 precursor	2	2
PFE0185c	MAL5: 151,422 - 152,384 (-)	60S ribosomal subunit protein L31, putative	2	2
PF13_0003	MAL13: 34,062 - 44,845 (-)	erythrocyte membrane protein 1 (PfEMP1)	2	2
PFD0330w	MAL4: 354,376 - 358,348 (+)	hypothetical protein, conserved	2	2
PFD0100c	MAL4: 134,169 - 140,925 (-)	surface-associated interspersed gene 4.1, (SURFIN4.1)	2	2
PF14_0091	MAL14: 365,509 - 365,907 (-)	hypothetical protein	2	2
PFI1560c	MAL9: 1,279,209 - 1,283,511 (-)	hypothetical protein, conserved	2	2
PFB0870w	MAL2: 755,417 - 762,559 (+)	hypothetical protein	2	2
PF11_0250	MAL11: 945,469 - 946,147 (+)	high mobility group-like protein NHP2, putative	2	2
PF11_0151	MAL11: 542,329 - 543,983 (-)	GTPase activating protein, GAP	2	2
MAL13P1.76	MAL13: 632,538 - 634,712 (+)	TFIIH basal transcription factor subunit	2	2
MAL13P1.120	MAL13: 902,584 - 905,367 (+)	splicing factor, putative	2	2
PFC0255c	MAL3: 275,631 - 276,503 (-)	ubiquitin-conjugating enzyme E2, putative	2	2
MAL8P1.135	MAL8: 334,858 - 338,855 (+)	hypothetical membrane protein, conserved	2	2
PFL1445w	MAL12: 1,233,686 - 1,241,277 (+)	hypothetical protein, conserved	2	2
PFE0240c	MAL5: 187,813 - 204,732 (-)	hypothetical protein, conserved	2	2
PF14_0073	MAL14: 271,014 - 277,115 (-)	hypothetical protein	2	2
PF11_0044	MAL11: 146,428 - 150,816 (+)	hypothetical protein	2	2
PFL0900c	MAL12: 732,167 - 734,952 (-)	arginyl-tRNA synthetase, putative	2	2
PF13_0330	MAL13: 2,486,719 - 2,488,170 (-)	ATP-dependent DNA helicase, putative	2	2
PF10_0372	MAL10: 1,505,834 - 1,506,895 (+)	Antigen UB05	2	2
PF08_0141	MAL8: 30,708 - 40,041 (-)	erythrocyte membrane protein 1 (PfEMP1)	2	2
PFA0525w	MAL1: 419,075 - 420,761 (+)	transcription initiation factor TFIIB, putative	2	2
PF14_0487	MAL14: 2,094,277 - 2,099,673 (-)	hypothetical protein	2	2
PF11_0438	MAL11: 1,708,063 - 1,708,676 (-)	Ribosomal protein, putative	2	2
PF08_0096	MAL8: 543,092 - 545,917 (+)	RNA helicase, putative	2	2
PFL0410w	MAL12: 376,547 - 387,478 (+)	hypothetical protein, conserved	2	2
PFF0835w	MAL6: 717,047 - 718,914 (+)	hypothetical protein, conserved	2	2
PFB0400w	MAL2: 360,828 - 368,354 (+)	Pfs45-48 related protein, putative	2	2
PF14_0035	MAL14: 136,530 - 140,885 (-)	hypothetical protein	2	2
PF11_0454	MAL11: 1,755,435 - 1,755,932 (+)	Ribosomal protein, 40S subunit, putative	2	2
PF10_0298	MAL10: 1,244,213 - 1,245,394 (+)	26S proteasome subunit, putative	2	2
PFF0825c	MAL6: 704,032 - 705,165 (-)	mitochondrial import receptor subunit tom40	2	2
PFB0750w	MAL2: 675,430 - 677,598 (+)	vacuolar protein-sorting protein VPS45, putative	2	2
PF14_0601	MAL14: 2,570,369 - 2,571,654 (+)	replication factor C3	2	2
PF14_0421	MAL14: 1,828,603 - 1,829,905 (+)	1-acylGlycerol-3-phosphate O-acyltransferase	2	2
PF10_0038	MAL10: 160,317 - 160,963 (-)	ribosomal protein S20e, putative	2	2
PFL0265w	MAL12: 230,536 - 231,405 (+)	hypothetical protein, conserved	2	2
PF11_0466	MAL11: 1,807,356 - 1,810,123 (+)	transport protein, putative	2	2
PFF0645c	MAL6: 540,072 - 544,793 (-)	integral membrane protein	2	2
PF14_0710	MAL14: 3,023,787 - 3,037,703 (-)	hypothetical protein	2	2
PF11_0190	MAL11: 699,868 - 700,788 (-)	hypothetical protein	2	2
PF11_0374	MAL11: 1,422,741 - 1,426,198 (+)	hypothetical protein	2	2
PF11_0191	MAL11: 703,174 - 704,958 (+)	hypothetical protein	2	2
PF10_0345	MAL10: 1,404,192 - 1,405,256 (+)	merozoite surface protein 3	2	2
MAL8P1.9	MAL8: 1,257,626 - 1,258,096 (+)	u6 snRNA-associated sm-like protein, putative	2	2
PFL0545w	MAL12: 484,058 - 489,895 (+)	kinesin-related protein, putative	2	2
PFI0240c	MAL9: 225,017 - 232,829 (-)	Cu2+ -transporting ATPase, Cu2+ transporter	2	2
PFE0255w	MAL5: 230,695 - 232,392 (+)	actin-related protein, putative	2	2
PF13_0232	MAL13: 1,666,863 - 1,668,184 (-)	Casein kinase II regulatory subunit, putative	2	2
MAL8P1.156	MAL8: 120,155 - 123,190 (-)	mannose-6-phosphate isomerase, putative	2	2
MAL13P1.257	MAL13: 2,036,736 - 2,037,886 (-)	hypothetical protein, conserved	2	2
PFL0785c	MAL12: 651,391 - 651,849 (-)	signal recognition particle 19 kd protein, putative	2	2
PFB0450w	MAL2: 409,983 - 410,228 (+)	Sec61-gamma subunit of protein translocation complex, putative	2	2
MAL8P1.66	MAL8: 846,351 - 848,478 (-)	hypothetical protein, conserved	2	2
MAL8P1.103	MAL8: 577,418 - 579,490 (+)	hypothetical protein, conserved	2	2
PFB0300c	MAL2: 273,689 - 274,507 (-)	merozoite surface protein 2 precursor	2	2
PF14_0170	MAL14: 694,584 - 708,176 (+)	hypothetical protein	2	2
PF13_0280	MAL13: 2,142,514 - 2,143,480 (-)	ER lumen protein retaining receptor	2	2
PF13_0161	MAL13: 1,145,920 - 1,151,307 (+)	hypothetical protein, conserved	2	2
MAL7P1.94	MAL7: 879,821 - 881,260 (+)	prefoldin subunit 3, putative	2	2
PFD0320c	MAL4: 340,759 - 350,972 (-)	hypothetical protein, conserved	2	2
MAL13P1.286	MAL13: 2,305,368 - 2,310,558 (+)	hypothetical protein, conserved	2	2
PFF1400w	MAL6: 1,189,620 - 1,193,979 (+)	RAP protein, putative	2	2
PFD0225w	MAL4: 254,195 - 266,611 (+)	hypothetical protein, conserved	2	2
PF14_0664	MAL14: 2,852,179 - 2,862,504 (+)	biotin carboxylase subunit of acetyl CoA carboxylase, putative	2	2
MAL13P1.171	MAL13: 1,368,279 - 1,368,914 (-)	transmembrane protein Tmp21 homologue, putative	2	2
PF11_0356	MAL11: 1,344,301 - 1,349,394 (+)	hypothetical protein	2	2
MAL8P1.82	MAL8: 736,801 - 742,302 (-)	hypothetical protein, conserved	2	2
MAL7P1.27	MAL7: 458,600 - 461,695 (+)	chloroquine resistance transporter	2	2
PF14_0059	MAL14: 217,845 - 226,307 (+)	hypothetical protein	2	2
MAL13P1.14	MAL13: 145,376 - 150,400 (+)	ATP-dependent DEAD box helicase, putative	2	2
PFL1925w	MAL12: 1,655,476 - 1,658,118 (+)	cell division protein FtsH, putative	2	2
PFL1010c	MAL12: 836,905 - 843,894 (-)	hypothetical protein conserved	2	2
PF13_0049	MAL13: 419,024 - 420,325 (+)	60S ribosomal protein L24, putative	2	2
PFL1465c	MAL12: 1,251,904 - 1,252,815 (-)	heat shock protein hslv, putative	2	2
PFI0700c	MAL9: 613,195 - 615,483 (-)	Met-10+ like protein, putative	2	2
PFI0455w	MAL9: 424,163 - 428,098 (+)	exoribonuclease, putative	2	2
PFF0885w	MAL6: 768,789 - 769,453 (+)	60S ribosomal protein L27a, putative	2	2
PFB0280w	MAL2: 254,824 - 262,443 (+)	hypothetical protein	2	2
PF14_0329	MAL14: 1,410,082 - 1,410,840 (+)	hypothetical protein, conserved	2	2
PF14_0322	MAL14: 1,366,922 - 1,368,145 (+)	hypothetical protein	2	2
PF14_0138	MAL14: 553,639 - 555,772 (-)	hypothetical protein	2	2
PF13_0315	MAL13: 2,355,584 - 2,357,531 (-)	RNA binding protein, putative	2	2
MAL13P1.163	MAL13: 1,279,998 - 1,281,483 (-)	er lumen protein retaining receptor 1, putative	2	2
PFL1670c	MAL12: 1,441,724 - 1,445,116 (-)	hypothetical protein, conserved	2	2
PFE0375w	MAL5: 313,199 - 315,157 (+)	cell differentiation protein rcd1, putative	2	2
PF11_0097	MAL11: 367,316 - 368,823 (+)	succinyl-CoA synthetase alpha subunit, putative	2	2
MAL13P1.205	MAL13: 1,621,344 - 1,623,525 (-)	Rab11b, GTPase	2	2
PFF0340c	MAL6: 290,422 - 291,081 (-)	glutaredoxin-like protein, putative	2	2
PFE0785c	MAL5: 653,964 - 655,334 (-)	drug/metabolite transporter	2	2
PF13_0185	MAL13: 1,379,307 - 1,379,819 (-)	histone h3, putative	2	2
MAL13P1.130	MAL13: 982,812 - 984,002 (+)	hypothetical protein, conserved	2	2
PFL1670c	MAL12: 1,441,724 - 1,445,116 (-)	hypothetical protein, conserved	2	2
PFE0375w	MAL5: 313,199 - 315,157 (+)	cell differentiation protein rcd1, putative	2	2
PF11_0097	MAL11: 367,316 - 368,823 (+)	succinyl-CoA synthetase alpha subunit, putative	2	2
MAL13P1.205	MAL13: 1,621,344 - 1,623,525 (-)	Rab11b, GTPase	2	2
PFF0340c	MAL6: 290,422 - 291,081 (-)	glutaredoxin-like protein, putative	2	2
PFE0785c	MAL5: 653,964 - 655,334 (-)	drug/metabolite transporter	2	2
PF13_0185	MAL13: 1,379,307 - 1,379,819 (-)	histone h3, putative	2	2
MAL13P1.130	MAL13: 982,812 - 984,002 (+)	hypothetical protein, conserved	2	2
PF10_0328	MAL10: 1,348,431 - 1,350,278 (+)	bromodomain protein, putative	2	2
PF10_0107	MAL10: 429,203 - 430,139 (-)	hypothetical protein	2	2
PFL1005c	MAL12: 831,245 - 832,045 (-)	chromodomain protein	2	2
PFI0480w	MAL9: 447,919 - 452,040 (+)	helicase with Zn-finger motif, putative	2	2
PF13_0096	MAL13: 708,548 - 710,470 (+)	Ubiquitin Carboxyl-terminal Hydrolase-like zinc finger protein	2	2
PF08_0081	MAL8: 661,275 - 663,093 (-)	hypothetical protein, conserved	2	2
PFL0870w	MAL12: 703,888 - 704,946 (+)	Plasmodium thrombospondin-related apical membrane protein, PTRAMP	2	2
PFE1555c	MAL5: 1,270,381 - 1,278,477 (-)	hypothetical protein, conserved	2	2
PFE1120w	MAL5: 907,832 - 936,310 (+)	hypothetical protein, conserved	2	2
PFE0605c	MAL5: 529,932 - 531,899 (-)	glutathione synthetase	2	2
PFD0185c	MAL4: 218,114 - 220,318 (-)	peptidase	2	2
PFL1945c	MAL12: 1,685,083 - 1,685,400 (-)	early transcribed membrane protein 12, ETRAMP12	2	2
PFE1170w	MAL5: 973,513 - 975,659 (+)	hypothetical protein	2	2
PFE0445c	MAL5: 376,855 - 378,452 (-)	SNAP protein (soluble N-ethylmaleimide-sensitive factor Attachment Protein), putative	2	2
PFC0440c	MAL3: 448,971 - 455,780 (-)	helicase, putative	2	2
PFB0895c	MAL2: 779,416 - 782,130 (-)	replication factor C subunit 1, putative	2	2
PF14_0543	MAL14: 2,336,585 - 2,339,089 (-)	signal peptide peptidase, mSPP	2	2
PF14_0453	MAL14: 1,943,879 - 1,944,907 (-)	hypothetical protein	2	2
PF10_0331	MAL10: 1,359,315 - 1,362,674 (-)	Sec1 family protein, putative	2	2
PF13_0235	MAL13: 1,682,424 - 1,694,000 (-)	hypothetical protein, conserved	2	2
PF10_0213	MAL10: 905,471 - 912,343 (-)	10b antigen, putative	2	2
PFE1505w	MAL5: 1,226,876 - 1,227,750 (+)	hypothetical protein, conserved	2	2
PFC0730w	MAL3: 671,131 - 672,309 (+)	conserved protein, putative	2	2
PFA0300c	MAL1: 260,897 - 262,048 (-)	vacuolar ATP synthase, putative	2	2
PF10_0100	MAL10: 414,731 - 415,327 (+)	hypothetical protein	2	2
PF14_0493	MAL14: 2,123,397 - 2,126,535 (+)	sortilin, putative	2	2
PF13_0153	MAL13: 1,204,387 - 1,207,401 (-)	hypothetical protein, conserved	2	2
PF11_0312	MAL11: 1,163,092 - 1,163,355 (-)	ribosomal protein L38e	2	2
PF11_0145	MAL11: 529,492 - 530,562 (+)	glyoxalase I, putative	2	2
PF11_0310	MAL11: 1,156,435 - 1,158,264 (+)	transporter putative	2	2
PF14_0694	MAL14: 2,962,923 - 2,965,023 (-)	protein disulfide isomerase, putative	2	2
PFD0815c	MAL4: 739,598 - 746,854 (-)	hypothetical protein, conserved	2	2
MAL13P1.82	MAL13: 655,607 - 657,263 (-)	phosphatidylinositol synthase, putative	2	2
PFI0515w	MAL9: 489,458 - 490,856 (+)	prenylated protein, putative	1	1
PFC1120c	MAL3: 1,027,492 - 1,034,924 (-)	var (3D7-varT3-2)	1	1
PF14_0068	MAL14: 258,746 - 259,988 (+)	fibrillarin, putative	1	1
PF07_0019	MAL7: 293,539 - 297,432 (-)	hypothetical protein, conserved	1	1
PFF1290c	MAL6: 1,073,459 - 1,073,896 (-)	hypothetical protein, conserved	1	1
PFF1065c	MAL6: 898,339 - 902,361 (-)	hypothetical protein, conserved	1	1
PF14_0674	MAL14: 2,889,992 - 2,891,734 (+)	hypothetical protein	1	1
PF10_0370	MAL10: 1,495,972 - 1,496,657 (+)	Enhancer of rudimentary homolog, putative	1	1
PF11_0169	MAL11: 615,957 - 616,579 (-)	hypothetical protein	1	1
PFL0415w	MAL12: 388,540 - 389,142 (+)	acyl carrier protein, mitochondrial precursor, putative	1	1
PF10_0096	MAL10: 399,206 - 401,777 (+)	hypothetical protein	1	1
MAL13P1.292	MAL13: 2,344,196 - 2,346,319 (-)	riboflavin kinase / FAD synthase family protein, putative	1	1
PFF0995c	MAL6: 851,375 - 852,952 (-)	Merozoite surface protein 10, MSP10	1	1
PFC0925w	MAL3: 874,405 - 876,181 (+)	hypothetical protein, conserved	1	1
PF13_0101	MAL13: 754,111 - 759,633 (+)	hypothetical protein, conserved	1	1
PF11_0188	MAL11: 688,765 - 691,557 (-)	heat shock protein 90, putative	1	1
PFL1935c	MAL12: 1,678,427 - 1,681,525 (-)	hypothetical protein, conserved	1	1
PFC0910w	MAL3: 857,483 - 858,772 (+)	hypothetical protein, conserved	1	1
PF08_0045	MAL8: 933,417 - 936,722 (+)	2-oxoglutarate dehydrogenase e1 component	1	1
MAL13P1.83	MAL13: 663,943 - 668,131 (+)	karyopherin	1	1
MAL13P1.37	MAL13: 352,043 - 355,021 (-)	hypothetical protein, conserved	1	1
MAL13P1.262	MAL13: 2,065,648 - 2,071,668 (+)	hypothetical protein, conserved	1	1
PF11_0452	MAL11: 1,748,436 - 1,751,135 (+)	hypothetical protein	1	1
PF13_0323	MAL13: 2,441,423 - 2,443,597 (-)	binding protein, putative	1	1
PF11_0412	MAL11: 1,598,547 - 1,599,629 (-)	Vacuolar ATP synthase subunit F, putative	1	1
PF10_0269	MAL10: 1,145,821 - 1,146,793 (-)	DNA-directed RNA polymerase II, putative	1	1
MAL13P1.329	MAL13: 2,620,888 - 2,622,433 (-)	hypothetical protein, conserved	1	1
PFI1005w	MAL9: 841,526 - 842,645 (+)	ADP-ribosylation factor-like protein, putative	1	1
PF14_0373	MAL14: 1,600,876 - 1,601,943 (-)	iron-sulphur protein subunit of the cytochrome bc1 complex	1	1
PF11_0487	MAL11: 1,907,052 - 1,907,705 (-)	hypothetical protein	1	1
PF11_0234	MAL11: 860,133 - 862,760 (+)	hypothetical protein	1	1
PFF0905w	MAL6: 778,689 - 779,633 (+)	hypothetical protein, conserved	1	1
PFF0670w	MAL6: 566,134 - 578,988 (+)	hypothetical protein, conserved	1	1
PFF0525w	MAL6: 452,662 - 453,441 (+)	hypothetical protein, conserved	1	1
PFL1140w	MAL12: 968,972 - 970,065 (+)	hypothetical protein, conserved	1	1
PFC0535w	MAL3: 530,916 - 531,915 (+)	60S ribosomal protein L26, putative	1	1
PFD0960c	MAL4: 881,791 - 882,501 (-)	ribosomal protein L7Ae-related protein, putative	1	1
PF13_0190	MAL13: 1,398,469 - 1,400,043 (+)	hypothetical protein, conserved	1	1
PF11_0262	MAL11: 986,629 - 988,119 (+)	hypothetical protein	1	1
PF10_0304	MAL10: 1,254,841 - 1,255,065 (-)	hypothetical protein	1	1
MAL8P1.130	MAL8: 379,145 - 380,667 (+)	hypothetical membrane protein, putative	1	1
MAL13P1.168	MAL13: 1,316,694 - 1,318,853 (-)	hypothetical protein, conserved	1	1
PFL1160c	MAL12: 976,812 - 977,881 (-)	hypothetical protein, conserved	1	1
PFI0365w	MAL9: 360,528 - 363,208 (+)	hypothetical protein, conserved	1	1
PFC0960c	MAL3: 900,433 - 906,787 (-)	hypothetical protein, conserved	1	1
PF13_0061	MAL13: 484,407 - 485,665 (+)	ATP synthase gamma chain, mitochondrial precursor, putative	1	1
PF11_0427	MAL11: 1,668,299 - 1,669,078 (-)	dolichyl-phosphate b-D-mannosyltransferase, putative	1	1
PF10_0294	MAL10: 1,224,517 - 1,229,090 (-)	RNA helicase, putative	1	1
MAL13P1.116	MAL13: 876,422 - 886,465 (-)	hypothetical protein, conserved	1	1
PFF0895w	MAL6: 774,526 - 775,467 (+)	malate dehydrogenase, putative	1	1
PFI0465c	MAL9: 433,230 - 435,365 (-)	hypothetical protein, conserved	1	1
PFD0870w	MAL4: 797,705 - 799,966 (+)	hypothetical protein, conserved	1	1
PFC0912w	MAL3: 861,684 - 863,090 (+)	hypothetical protein, conserved	1	1
PFI0175w	MAL9: 168,491 - 172,885 (+)	hypothetical protein, conserved	1	1
PF14_0640	MAL14: 2,748,328 - 2,750,067 (+)	hypothetical protein	1	1
PF14_0350	MAL14: 1,502,591 - 1,504,427 (+)	hypothetical protein	1	1
PF11_0447	MAL11: 1,735,123 - 1,736,613 (+)	translation initiation factor eIF-1A, putative	1	1
PF14_0681	MAL14: 2,919,127 - 2,920,952 (-)	diacylglycerol kinase, putative	1	1
PF14_0213	MAL14: 895,949 - 898,989 (-)	hypothetical protein	1	1
PF11_0262	MAL11: 986,629 - 988,119 (+)	hypothetical protein	1	1
PF10_0304	MAL10: 1,254,841 - 1,255,065 (-)	hypothetical protein	1	1
MAL8P1.130	MAL8: 379,145 - 380,667 (+)	hypothetical membrane protein, putative	1	1
MAL13P1.168	MAL13: 1,316,694 - 1,318,853 (-)	hypothetical protein, conserved	1	1
PFL1160c	MAL12: 976,812 - 977,881 (-)	hypothetical protein, conserved	1	1
PFI0365w	MAL9: 360,528 - 363,208 (+)	hypothetical protein, conserved	1	1
PFC0960c	MAL3: 900,433 - 906,787 (-)	hypothetical protein, conserved	1	1
PF13_0061	MAL13: 484,407 - 485,665 (+)	ATP synthase gamma chain, mitochondrial precursor, putative	1	1
PF11_0427	MAL11: 1,668,299 - 1,669,078 (-)	dolichyl-phosphate b-D-mannosyltransferase, putative	1	1
PF10_0294	MAL10: 1,224,517 - 1,229,090 (-)	RNA helicase, putative	1	1
MAL13P1.116	MAL13: 876,422 - 886,465 (-)	hypothetical protein, conserved	1	1
PFF0895w	MAL6: 774,526 - 775,467 (+)	malate dehydrogenase, putative	1	1
PFI0465c	MAL9: 433,230 - 435,365 (-)	hypothetical protein, conserved	1	1
PFD0870w	MAL4: 797,705 - 799,966 (+)	hypothetical protein, conserved	1	1
PFC0912w	MAL3: 861,684 - 863,090 (+)	hypothetical protein, conserved	1	1
PFI0175w	MAL9: 168,491 - 172,885 (+)	hypothetical protein, conserved	1	1
PF14_0640	MAL14: 2,748,328 - 2,750,067 (+)	hypothetical protein	1	1
PF14_0350	MAL14: 1,502,591 - 1,504,427 (+)	hypothetical protein	1	1
PF11_0447	MAL11: 1,735,123 - 1,736,613 (+)	translation initiation factor eIF-1A, putative	1	1
PF14_0681	MAL14: 2,919,127 - 2,920,952 (-)	diacylglycerol kinase, putative	1	1
PF14_0213	MAL14: 895,949 - 898,989 (-)	hypothetical protein	1	1
PF13_0131	MAL13: 970,479 - 971,537 (+)	hypothetical protein, conserved	1	1
PFD0955w	MAL4: 880,118 - 881,095 (+)	hypothetical protein, conserved	1	1
PFB0595w	MAL2: 537,789 - 539,420 (+)	heat shock 40 kDa protein, putative	1	1
PF11_0370	MAL11: 1,398,692 - 1,400,599 (-)	hypothetical protein	1	1
MAL13P1.248	MAL13: 1,966,100 - 1,967,083 (-)	nucleoside diphospahte hydrolase	1	1
PFL0110c	MAL12: 116,475 - 117,449 (-)	mitochondrial phosphate carrier protein, PfmpC	1	1
PFB0495w	MAL2: 451,751 - 455,116 (+)	hypothetical protein	1	1
PF14_0509	MAL14: 2,199,307 - 2,204,644 (-)	hypothetical protein	1	1
PF10_0368	MAL10: 1,487,958 - 1,490,087 (+)	dynamin protein, putative	1	1
PFL0275w	MAL12: 242,808 - 248,165 (+)	hypothetical protein, conserved	1	1
PFC0830w	MAL3: 785,124 - 785,483 (+)	trophozoite stage antigen	1	1
PF14_0286	MAL14: 1,210,954 - 1,212,718 (+)	glutamate dehydrogenase, putative	1	1
PF11_0433	MAL11: 1,681,865 - 1,690,081 (-)	hypothetical protein	1	1
PF10_0193	MAL10: 808,617 - 808,991 (-)	Autophagy protein, putative	1	1
MAL8P1.48	MAL8: 989,354 - 989,836 (-)	small nuclear ribonucleoprotein, putative	1	1
PFC0190c	MAL3: 204,018 - 205,619 (-)	EH (Eps15 homology) protein	1	1
PF08_0004	MAL8: 1,295,093 - 1,295,793 (+)	hypothetical protein, conserved	1	1
PFL0740c	MAL12: 629,002 - 629,409 (-)	10 kd chaperonin, putative	1	1
PFI1285w	MAL9: 1,064,742 - 1,067,913 (+)	hypothetical protein, conserved	1	1
PFA0460c	MAL1: 375,592 - 376,240 (-)	tubulin-specific chaperone a, putative	1	1
PF14_0205	MAL14: 875,632 - 876,189 (-)	ribosomal protein S25, putative	1	1
PF11_0205	MAL11: 746,853 - 747,455 (-)	hypothetical protein	1	1
PF11_0106	MAL11: 397,383 - 397,775 (+)	60S Ribosomal protein L36, putative	1	1
PFD0985w	MAL4: 924,970 - 935,391 (+)	hypothetical protein, conserved	1	1
PFC1050w	MAL3: 982,935 - 984,280 (+)	hypothetical protein, conserved	1	1
PF14_0375	MAL14: 1,612,464 - 1,613,006 (-)	hypothetical protein	1	1
PF10_0033	MAL10: 138,766 - 139,668 (+)	hypothetical protein	1	1
PF08_0121	MAL8: 279,497 - 280,150 (+)	peptidyl-prolyl cis-trans isomerase precursor	1	1
PF11_0295	MAL11: 1,104,152 - 1,106,338 (-)	farnesyl pyrophosphate synthase, putative	1	1
PF10_0245	MAL10: 1,052,842 - 1,055,331 (+)	glucosamine--fructose-6-phosphate aminotransferase, putative	1	1
PFL0600w	MAL12: 536,945 - 538,621 (+)	hypothetical protein, conserved	1	1
PFF0970w	MAL6: 840,520 - 841,221 (+)	splicing factor 3a subunit, putative	1	1
PFB0295w	MAL2: 271,594 - 273,009 (+)	adenylosuccinate lyase, putative	1	1
PF14_0069	MAL14: 261,536 - 262,099 (-)	hypothetical protein	1	1
PFL0005w	MAL12: 16,973 - 24,497 (+)	erythrocyte membrane protein 1 (PfEMP1)	1	1
PFI1015w	MAL9: 849,505 - 851,286 (+)	hypothetical protein, conserved	1	1
PFA0195w	MAL1: 173,099 - 174,826 (+)	hypothetical protein, conserved	1	1
PF11_0141	MAL11: 519,188 - 520,219 (+)	UDP-galactose transporter, putative	1	1
PFL1020w	MAL12: 849,833 - 850,645 (+)	hypothetical protein, conserved	1	1
PFL0950c	MAL12: 785,564 - 790,666 (-)	aminophospholipid-transporting P-ATPase	1	1
PFE0285c	MAL5: 252,047 - 252,606 (-)	ubiquitin-like protein, putative	1	1
PFC0495w	MAL3: 499,373 - 502,523 (+)	aspartyl protease, putative	1	1
PFB0175c	MAL2: 168,682 - 170,136 (-)	Mak16 protein, putative	1	1
PFI0245c	MAL9: 234,499 - 235,344 (-)	hypothetical protein, conserved	1	1
PF11_0087	MAL11: 317,819 - 319,217 (-)	Rad51 homolog, putative	1	1
PF10_0122	MAL10: 478,757 - 480,538 (-)	phosphoglucomutase, putative	1	1
PFB0105c	MAL2: 109,564 - 110,580 (-)	hypothetical protein	1	1
PF14_0708	MAL14: 3,011,520 - 3,017,834 (-)	hypothetical protein	1	1
PF14_0553	MAL14: 2,387,722 - 2,389,431 (+)	cysteine proteinase falcipain-1	1	1
PF08_0090	MAL8: 590,941 - 594,609 (+)	hypothetical protein, conserved	1	1
PF08_0003	MAL8: 1,297,205 - 1,299,399 (-)	tryptophan/threonine-rich antigen	1	1
PF14_0072	MAL14: 269,881 - 270,927 (+)	hypothetical protein, conserved	1	1
PF14_0328	MAL14: 1,407,201 - 1,407,689 (-)	mitochondrial import inner membrane translocase subunit tim17, putative	1	1
PF10_0374	MAL10: 1,519,020 - 1,547,824 (+)	Pf 11-1 protein	1	1
PF10_0208	MAL10: 863,905 - 866,740 (+)	endomembrane protein 70, putative	1	1
PFB0180w	MAL2: 176,567 - 178,300 (+)	5'-3' exonuclease, N-terminal resolvase-like domain, putative	1	1
PF14_0242	MAL14: 1,021,594 - 1,022,799 (-)	arginine n-methyltransferase, putative	1	1
MAL8P1.52	MAL8: 966,895 - 967,730 (+)	hypothetical protein, conserved	1	1
PFL1200c	MAL12: 1,010,824 - 1,011,334 (-)	hypothetical protein, conserved	1	1
PF07_0072	MAL7: 811,139 - 813,072 (+)	calcium-dependent protein kinase 4	1	1
MAL13P1.335	MAL13: 2,664,733 - 2,666,431 (-)	phosphatidylserine synthase i; putative	1	1
MAL13P1.23	MAL13: 226,887 - 228,492 (-)	hypothetical protein, conserved	1	1
PF07_0065	MAL7: 754,615 - 756,285 (+)	zinc transporter, putative	1	1
PFI0690c	MAL9: 601,067 - 604,318 (-)	hypothetical protein, conserved	1	1
PFE0395c	MAL5: 328,666 - 329,715 (-)	hypothetical protein, conserved	1	1
PFA0480w	MAL1: 381,851 - 383,578 (+)	phenylalanyl-tRNA synthetase beta chain, putative	1	1
PF11_0197	MAL11: 718,649 - 719,764 (-)	hypothetical protein	1	1
PFI1260c	MAL9: 1,028,651 - 1,030,000 (-)	Histone deacetylase	1	1
PFE0380c	MAL5: 316,766 - 318,361 (-)	hypothetical protein, conserved	1	1
PF13_0122	MAL13: 857,482 - 858,145 (-)	cyclophilin, putative	1	1
PF14_0585	MAL14: 2,492,101 - 2,492,304 (+)	ribosomal protein S28e, putative	1	1
PF14_0221	MAL14: 924,909 - 926,372 (-)	Ran protein, putative	1	1
PFL0865w	MAL12: 700,524 - 702,204 (+)	hypothetical protein, conserved	1	1
PFD0750w	MAL4: 695,175 - 696,036 (+)	nuclear cap-binding protein, putative	1	1
PF11_0114	MAL11: 428,362 - 429,902 (+)	actin-like protein homolog, ALP1 homolog	1	1
PF11_0058	MAL11: 204,594 - 206,008 (-)	rna polymerase subunit, putative	1	1
PF10_0119	MAL10: 470,978 - 471,932 (+)	hypothetical protein	1	1
PFL2070w	MAL12: 1,811,778 - 1,812,686 (+)	t-SNARE, putative	1	1
PFD0550c	MAL4: 511,375 - 511,992 (-)	hypothetical protein, conserved	1	1
PFE0380c	MAL5: 316,766 - 318,361 (-)	hypothetical protein, conserved	1	1
PF13_0122	MAL13: 857,482 - 858,145 (-)	cyclophilin, putative	1	1
PF14_0585	MAL14: 2,492,101 - 2,492,304 (+)	ribosomal protein S28e, putative	1	1
PF14_0221	MAL14: 924,909 - 926,372 (-)	Ran protein, putative	1	1
PFL0865w	MAL12: 700,524 - 702,204 (+)	hypothetical protein, conserved	1	1
PFD0750w	MAL4: 695,175 - 696,036 (+)	nuclear cap-binding protein, putative	1	1
PF11_0114	MAL11: 428,362 - 429,902 (+)	actin-like protein homolog, ALP1 homolog	1	1
PF11_0058	MAL11: 204,594 - 206,008 (-)	rna polymerase subunit, putative	1	1
PF10_0119	MAL10: 470,978 - 471,932 (+)	hypothetical protein	1	1
PFL2070w	MAL12: 1,811,778 - 1,812,686 (+)	t-SNARE, putative	1	1
PFD0550c	MAL4: 511,375 - 511,992 (-)	hypothetical protein, conserved	1	1
PFC0290w	MAL3: 307,326 - 308,479 (+)	40S ribosomal protein S23, putative	1	1
PF14_0358	MAL14: 1,530,219 - 1,530,773 (-)	41-2 protein antigen precursor	1	1
PF13_0023	MAL13: 245,401 - 246,377 (+)	DNA-directed RNA polymerase 2, putative	1	1
MAL13P1.151	MAL13: 1,174,392 - 1,181,033 (-)	hypothetical protein, conserved	1	1
PFL0460w	MAL12: 427,266 - 427,972 (+)	u6 snRNA-associated Sm-like protein, putative	1	1
PFA0450c	MAL1: 370,633 - 371,331 (-)	mRNA cleavage factor-like protein, putative	1	1
PF14_0666	MAL14: 2,864,960 - 2,866,181 (-)	hypothetical protein	1	1
PF14_0119	MAL14: 482,437 - 483,399 (+)	hypothetical protein, conserved	1	1
PF13_0090	MAL13: 680,241 - 681,057 (+)	ADP-ribosylation factor, putative	1	1
PF07_0036	MAL7: 467,721 - 468,539 (-)	Cg6 protein	1	1
PF13_0339	MAL13: 2,568,180 - 2,573,621 (-)	hypothetical protein, conserved	1	1
PFE1130w	MAL5: 940,244 - 941,695 (+)	hypothetical protein, conserved	1	1
PFB0475c	MAL2: 432,041 - 434,086 (-)	hypothetical protein, conserved	1	1
PF11_0436	MAL11: 1,702,086 - 1,703,639 (-)	coproporphyrinogen oxidase	1	1
MAL8P1.131	MAL8: 372,043 - 373,744 (+)	Gas41 homologue, putative	1	1
MAL13P1.142	MAL13: 1,087,785 - 1,089,300 (+)	hypothetical protein, conserved	1	1
PFL1955w	MAL12: 1,704,501 - 1,712,479 (+)	erythrocyte membrane protein 1 (PfEMP1)	1	1
PFL0720w	MAL12: 618,757 - 620,104 (+)	hypothetical protein, conserved	1	1
PFF0965c	MAL6: 831,283 - 839,030 (-)	hypothetical membrane protein, conserved	1	1
PFE1445c	MAL5: 1,186,780 - 1,188,939 (-)	hypothetical protein, conserved	1	1
PFC0360w	MAL3: 366,600 - 367,464 (+)	hypothetical protein, conserved	1	1
PF14_0604	MAL14: 2,577,909 - 2,579,314 (+)	hypothetical protein	1	1
MAL8P1.122	MAL8: 422,615 - 423,762 (+)	hypothetical protein, conserved	1	1
PF13_0204	MAL13: 1,486,652 - 1,487,812 (+)	nuclear movement protein, putative	1	1
PF10_0172	MAL10: 709,506 - 710,825 (+)	hypothetical protein	1	1
PFL1900w	MAL12: 1,634,684 - 1,642,417 (+)	hypothetical protein, conserved	1	1
PFI0290c	MAL9: 293,582 - 296,614 (-)	beta subunit of coatomer complex, putative	1	1
PFE0270c	MAL5: 239,456 - 243,880 (-)	DNA repair protein, putative	1	1
PFC0405c	MAL3: 405,776 - 407,602 (-)	hypothetical protein, conserved	1	1
MAL13P1.299	MAL13: 2,403,171 - 2,404,718 (-)	hypothetical protein, conserved	1	1
PFI0160w	MAL9: 140,976 - 150,587 (+)	hypothetical protein, conserved	1	1
PFF0475w	MAL6: 408,037 - 411,998 (+)	hypothetical protein	1	1
PFB0245c	MAL2: 225,562 - 226,245 (-)	DNA-directed RNA polymerase II 16 kDa subunit, putative	1	1
PFI0835c	MAL9: 713,206 - 715,179 (-)	N-glycosylase/DNA lyase, putative	1	1
PFE1325w	MAL5: 1,101,198 - 1,114,772 (+)	hypothetical protein, conserved	1	1
PFL1850c	MAL12: 1,586,250 - 1,587,455 (-)	hypothetical protein, conserved	1	1
PFC0710w	MAL3: 656,694 - 658,317 (+)	inorganic pyrophosphatase, putative	1	1
PFD0755c	MAL4: 696,623 - 697,312 (-)	adenylate kinase 1	1	1
PF14_0488	MAL14: 2,104,883 - 2,106,817 (+)	hypothetical protein	1	1
